# Supplementary material for: Which specimens from a museum collection will yield DNA barcodes? A time series study of spiders in alcohol
Source: Zookeys. 2013 Dec 30;(365):245–61. doi: 10.3897/zookeys.365.5787 (PMC3890681; doi:10.3897/zookeys.365.5787)
Supplement: Supplementary file 1 — Electronic supplementary documents. (doi: 10.3897/zookeys.365.5787.app) File format: WinZip Archive. (zip). [file ZooKeys-365-245-s001.zip]

Archive with 5 entries (5 files):
- Figure S1.docx
- Milleretal2013DutchSpiderBarcode.fasta
- Milleretal2013DutchSpiderBarcode.kml
- Milleretal2013DutchSpiderBarcodeAllExtractions.nex
- Milleretal2013DutchSpiderBarcodeDestructiveExtractions.nex
