# Supplementary material for: Which specimens from a museum collection will yield DNA barcodes? A time series study of spiders in alcohol
Source: Zookeys. 2013 Dec 30;(365):245–61. doi: 10.3897/zookeys.365.5787 (PMC3890681; doi:10.3897/zookeys.365.5787)
Supplement: Supplementary file 1 — Electronic supplementary documents. (doi: 10.3897/zookeys.365.5787.app) File format: WinZip Archive. (zip). [file ZooKeys-365-245-s001.zip › Milleretal2013DutchSpiderBarcode.fasta]

>Segestria_senoculata|RMNH.ARA.14323|2012|dest
GACGTTATATTTAATTTTTGGGGCTTGAGCTGCCATAGCGGGAACTGCTATAAGTGTGTTGATTCGGGTTGAATTAGGGCAGGTTGGGAGTTTTTTGGGGGATGATCATCTATATAACGTGGTAGTAACTGCTCACGCGTTGGTAATGATTTTTTTTATAGTTATGCCGATTCTTATTGGGGGGTTTGGGAATTGGTTGGTTCCTTTGATGTTAGGTGCGCCGGATATGGCTTTTCCTCGTATGAATAACTTGAGATTTTGGTTACTTCCCCCCTCTTTAATATTGTTATTATCATCTTCATTGATGGAGAGAGGGGTGGGGGCGGGGTGGACAATTTATCCTCCTTTATCTGCCAGTATGGGGCATTCTGGTTATGCTATGGATTTTGCTATTTTTTCGTTGCATTTGGCTGGGGCGTCTTCAATTATAGGGGCTATTAATTTTATTTCTACTGTATTGAATATGCGCTCATTTGGTATGAGAATAGAGAAAGTGCCTTTGTTTGTTTGGTCTGTGTTTATTACTGCTATTTTGCTACTATTGTCGTTGCCTGTGTTAGCGGGAGCAATTACTATATTATTGACTGATCGAAATTTTAATACTTCTTTTTTTGATCCGGCGGGGGGAGGAGATCCTATTTTGTTTCAG
>Agalenatea_redii|RMNH.ARA.12457|2011|dest
AACATTATATTTAGTATTTGGTGCTTGAGCTGCTATAGTTGGTACGGCTATAAGAGTATTGATTCGAATTGAATTAGGTCAACCAGGAAGATTTATTGGTGATGATCAATTATATAATGTAATTGTAACGGCACATGCGTTTGTGATAATTTTTTTTATAGTCATACCAATTTTAATTGGTGGTTTTGGAAATTGATTGGTACCATTGATATTAGGTGCACCAGATATGGCTTTTCCTCGAATGAATAATTTAAGATTTTGATTATTACCCCCATCGTTGTTTCTTTTAATTATTTCTTCAATAGTAGAAATAGGAGTAGGTGCTGGGTGAACTGTATATCCACCATTAGCTAGATTAGAAGGACATGCTGGAAGTTCAGTAGATTTTGCAATTTTTTCTTTACATTTAGCAGGTGCTTCATCTATTATAGGAGCCATTAATTTTATTTCAACAATTATTAATATACGATTTTATGGAATAACTATGGAGAAGGTTCCTTTGTTTGTATGATCGGTATTAATTACTGCCGTTCTATTACTATTATCTTTACCAGTATTGGCAGGTGCTATTACTATATTATTAACTGATCGAAATTTTAATACATCATTTTTTGATCCTTCTGGGGGTGGTGATCCTATTTTATTTCAGNNNNNNNNN
>Agelena_labyrinthica|RMNH.ARA.14375|1989|dest
GACTTTATATTTAATTTTTGGGGCTTGGTCTGCTATAGTGGGGACGGCTATAAGAGTATTGATTCGAATTGAATTAGGACAACCGGGAAGATATTTAGGGGATGATCATTTATATAATGTGATTGTTACTGCTCATGCTTTTATTATAATTTTTTTTATGGTTATACCAATTTTAATTGGGGGGTTTGGAAATTGATTGGTTCCTTTAATATTAGGTGCTCCTGATATAGCTTTTCCTCGGATGAATAATTTAAGTTTTTGATTATTACCACCTTCTTTATTACTATTGTTTATTTCTTCAATGGCGGAAATAGGGGTTGGAGCTGGTTGAACTGTTTATCCTCCTTTGGCTTCTACTATTGGTCATGCTGGTAGATCAGTAGATTTTGCTATTTTTTCTTTGCATTTAGCTGGGGTTTCTTCTATTATAGGGGCTATTAATTTTATTTCTACTATTTTTAATATGCGTTCGTATGGGATAAGAATAGAAAAAGTTCCTTTATTTGTTTGATCTGTTTTAATTACTGCTGTTTTGCTTTTATTATCTTTACCTGTATTGGCTGGTGCTATTACAATGTTATTAACTGATCGAAATTTTAATACGTCTTTTTTTGATCCTGCTGGAGGTGGGGATCCTATTTTGTTTCAACATTTATTT
>Agelena_labyrinthica|RMNH.ARA.14376|1996|dest
GACTTTATATTTAATTTTTGGGGCTTGGTCTGCTATAGTGGGGACGGCTATAAGAGTATTGATTCGAATTGAATTAGGACAACCGGGAAGATATTTAGGGGATGATCATTTATATAATGTGATTGTTACTGCTCATGCTTTTATTATAATTTTTTTTATGGTTATACCAATTTTAATTGGGGGGTTTGGAAATTGATTGGTTCCTTTAATATTAGGTGCTCCTGATATAGCTTTTCCTCGGATGAATAATTTAAGTTTTTGATTATTACCACCTTCTTTATTACTATTGTTTATTTCTTCAATGGCGGAAATAGGGGTTGGAGCTGGTTGAACTGTTTATCCTCCTTTGGCTTCTACTATTGGTCATGCTGGTAGATCAGTAGATTTTGCTATTTTTTCTTTGCATTTAGCTGGGGCTTCTTCTATTATAGGGGCTATTAATTTTATTTCTACTATTTTTAATATGCGTTCGTATGGGATAAGAATAGAAAAAGTTCCTTTATTTGTTTGATCTGTTTTAATTACTGCTGTTTTGCTTTTATTATCTTTACCTGTATTGGCTGGTGCTATTACAATGTTATTAACTGATCGAAATTTTAATACGTCTTTTTTTGATCCTGCTGGAGGTGGGGATCCTATTTTGTTTCAACATTTATTT
>Agelena_labyrinthica|RMNH.ARA.14377|1999|dest
GACTTTATATTTAATTTTTGGGGCTTGGTCTGCTATAGTGGGGACGGCTATAAGAGTATTGATTCGAATTGAATTAGGACAACCGGGAAGATATTTAGGGGATGATCATTTATATAATGTGATTGTTACTGCTCATGCTTTTATTATAATTTTTTTTATGGTTATACCAATTTTAATTGGGGGGTTTGGAAATTGATTGGTTCCTTTAATATTAGGTGCTCCTGATATAGCTTTTCCTCGGATGAATAATTTAAGTTTTTGATTATTACCACCTTCTTTATTACTATTGTTTATTTCTTCAATGGCGGAAATAGGGGTTGGAGCTGGTTGAACTGTTTATCCTCCTTTGGCTTCTACTATTGGTCATGCTGGTAGATCAGTAGATTTTGCTATTTTTTCTTTGCATTTAGCTGGGGCTTCTTCTATTATAGGGGCTATTAATTTTATTTCTACTATTTTTAATATGCGTTCGTATGGGATAAGAATAGAAAAAGTTCCTTTATTTGTTTGATCTGTTTTAATTACTGCTGTTTTGCTTTTATTATCTTTACCTGTATTGGCTGGTGCTATTACAATGTTATTAACTGATCGAAATTTTAATACGTCTTTTTTTGATCCTGCTGGAGGTGGGGATCCTATTTTGTTTCAACATTTATTT
>Agelena_labyrinthica|RMNH.ARA.14378|2005|dest
GACTTTATATTTAATTTTTGGGGCTTGGTCTGCTATAGTGGGGACGGCTATAAGAGTATTGATTCGAATTGAATTAGGACAACCGGGAAGATATTTAGGGGATGATCATTTATATAATGTGATTGTTACTGCTCATGCTTTTATTATAATTTTTTTTATGGTTATACCAATTTTAATTGGGGGGTTTGGAAATTGATTGGTTCCTTTAATATTAGGTGCTCCTGATATAGCTTTTCCTCGGATGAATAATTTAAGTTTTTGATTATTACCACCTTCTTTATTACTATTGTTTATTTCTTCAATGGCGGAAATAGGGGTTGGAGCTGGTTGAACTGTTTATCCTCCTTTGGCTTCTACTATTGGTCATGCTGGTAGATCAGTAGATTTTGCTATTTTTTCTTTGCATTTAGCTGGGGCTTCTTCTATTATAGGGGCTATTAATTTTATTTCTACTATTTTTAATATGCGTTCGTATGGGATAAGAATAGAAAAAGTTCCTTTATTTGTTTGATCTGTTTTAATTACTGCTGTTTTGCTTTTATTATCTTTACCTGTATTGGCTGGTGCTATTACAATGTTATTAACTGATCGAAATTTTAATACGTCTTTTTTTGATCCTGCTGGAGGTGGGGATCCTATTTTGTTTCAACATTTATTT
>Agelena_labyrinthica|RMNH.ARA.16647|1978|dest
GACTTTATATTTAATTTTTGGGGCTTGGTCTGCTATAGTGGGGACGGCTATAAGAGTATTGATTCGAATTGAATTAGGACAACCGGGAAGATATTTAGGGGATGATCATTTATATAATGTGATTGTTACTGCTCATGCTTTTATTATAATTTTTTTTATGGTTATACCAATTTTAATTGGGGGGTTTGGAAATTGATTGGTTCCTTTAATATTAGGTGCTCCTGATATAGCTTTTCCTCGGATGAATAATTTAAGTTTTTGATTATTACCACCTTCTTTATTACTATTGTTTATTTCTTCAATGGCGGAAATAGGGGTTGGAGCTGGTTGAACTGTTTATCCTCCTTTGGCTTCTACTATTGGTCATGCTGGTAGATCAGTAGATTTTGCTATTTTTTCTTTGCATTTAGCTGGGGCTTCTTCTATTATAGGGGCTATTAATTTTATTTCTACTATTTTTAATATGCGTTCGTATGGGATAAGAATAGAAAAAGTTCCTTTATTTGTTTGATCTGTTTTAATTACTGCTGTTTTGCTTTTATTATCTTTACCTGTATTGGCTGGTGCTATTACAATGTTATTAACTGATCGAAATTTTAATACGTCTTTTTTTGATCCTGCTGGAGGTGGGGATCCTATTTTGTTTCAA
>Agelena_labyrinthica|RMNH.ARA.16648|1960|dest
GACTTTATATTTAATTTTTGGGGCTTGGTCTGCTATAGTGGGGACGGCTATAAGAGTATTGATTCGAATTGAATTAGGACAACCGGGAAGATATTTAGGGGATGATCATTTATATAATGTGATTGTTACTGCTCATGCTTTTATTATAATTTTTTTTATGGTTATACCAATTTTAATTGGGGGGTTTGGAAATTGATTGGTTCCTTTAATATTAGGTGCTCCTGATATAGCTTTTCCTCGGATGAATAATTTAAGTTTTTGATTATTACCACCTTCTTTATTACTATTGTTTATTTCTTCAATGGCGGAAATAGGGGTTGGAGCTGGTTGAACTGTTTATCCTCCTTTGGCTTCTACTATTGGTCATGCTGGTAGATCAGTAGATTTTGCTATTTTTTCTTTGCATTTAGCTGGGGCTTCTTCTATTATAGGGGCTATTAATTTTATTTCTACTATTTTTAATATGCGTTCGTATGGGATAAGAATAGAAAAAGTTCCTTTATTTGTTTGATCTGTTTTAATTACTGCTGTTTTGCTTTTATTATCTTTACCTGTATTGGCTGGTGCTATTACAATGTTATTAACTGATCGAAATTTTAATACGTCTTTTTTTGATCCTGCTGGAGGTGGGGATCCTATTTTGTTTCAA
>Agroeca_brunnea|RMNH.ARA.12602|2011|dest
CACTTTATATTTAATATTTGGGGCCTGAGCTGCTATAGTTGGTACTGCAATGAGTGTTTTGATTCGAATAGAGTTAGGGCAATCTGGTAGATTATTAGGAGATGATCATTTATATAATGTTGTAGTTACTGCTCATGCTTTTGTTATAATTTTTTTTATAGTTATACCTATTTTAATTGGTGGTTTTGGTAATTGATTAGTTCCTTTAATATTAGGAGCTCCTGATATAGCGTTTCCTCGTATAAATAATTTGAGTTTTTGGTTGTTACCACCTTCATTATTATTATTGTTTATTTCTTCTATAGCTGAGATAGGAGTGGGTGCTGGTTGAACTGTTTATCCTCCTTTGGCTTCAGGAGTTGGACATGTAGGTAGAGCTATGGATTTTGCTATTTTTTCTTTACATTTAGCTGGAGCTTCTTCAATTATAGGAGCTGTGAATTTTATTTCTACTATTATTAATATACGTTCTGTAGGAATATCTATAGAGAAGGTATCTTTATTTGTTTGATCAGTATTTATTACTGCTGTATTGTTATTATTGTCTTTACCTGTATTGGCAGGTGCTATTACTATATTATTGACTGATCGAAATTTTAATACTTCTTTTTTTGATCCTGCTGGAGGTGGGGATCCAGTATTATTTCAACATTTATTT
>Alopecosa_pulverulenta|RMNH.ARA.12458|2011|dest
AACTTTATATTTAATATTAGGTATTTGATCGGCTATAATAGGAACTGCTATATCAGTATTAATTCGAATGGAATTAGGTAATCCTGGGAGTCTATTAGGAGATGATCATTTATATAATGTTATAGTTACTGCTCATGCTTTTGTAATGATTTTTTTTATAGTAATACCAATTCTTATTGGTGGGTTTGGTAATTGATTAGTTCCTTTAATATTAGGAGCCCCTGATATATCATTTCCTCGTATAAATAATCTTTCTTTTTGATTATTACCTCCTTCTTTATTTTTGTTATGTATATCTTCTATAGTAGAAATAGGGGTAGGAGCTGGTTGAACTGTTTATCCTCCTTTAGCATCGAGAATAGGTCATACAGGAAGTTCTATGGATTTTGCTATTTTTTCTCTTCATTTAGCTGGGGCCTCTTCTATTATAGGAGCAGTAAATTTTATTTCTACTATTATTAATATACGAATATTGGGTATATCAATAGAGAAAGTTCCTTTATTTGTTTGATCAGTTTTGATTACAGCAGTTTTATTATTACTTTCTTTACCTGTTTTAGCAGGTGCTATTACTATATTATTAACTGATCGAAATTTTAATACTTCTTTTTTTGATCCAGCAGGTGGAGGGGATCCTATTTTATTTCAANNNNNNNNN
>Amaurobius_fenestralis|RMNH.ARA.14255|2012|dest
AACATTATATTTAATTTTTGGAGCTTGAGCATCTATAGTTGGAATAGCTATAAGTGTTTTAATTCGAATTGAATTAGGGCAATCAGGAAGTTTATTTGGAGATGATCATTTATATAATGTAATTGTAACAGCTCATGCTTTTGTAATAATTTTTTTTATAGTTATACCTATTATGATTGGGGGATTTGGAAATTGGATAGTTCCTTTAATATTAGGAGCTCCAGATATAGCTTTTCCTCGAATAAATAATTTAAGTTTTTGATTATTACCTCCTTCTTTGTTGTTATTGCTTATTTCCTCTATAGTAGAAATAGGGGTTGGAGCTGGATGAACTATTTATCCTCCTTTAGCTTCTATAATAGGGCATTCAGGAAGAGCTGTAGATTTTGCTATTTTTTCTTTACATTTAGCTGGTGCTTCATCAATTATAGGGGCTATTAATTTTATTTCTACTATTTTAAATATACGTTTATTAGGAATAAGAATAGAAAAAGTGCCTTTATTTGTATGATCAATTTTTATTACTGTAATTTTGTTATTATTATCATTACCTGTTTTAGCAGGAGCTATTACTATATTATTAACTGATCGAAATTTTAATACTTCTTTTTTTGATCCGGCTGGAGGAGGGGATCCTATTTTATTTCAA
>Amaurobius_ferox|RMNH.ARA.14379|1988|dest
AACGTTATATTTAATTTTTGGTGCATGGTCTGCTATAGTTGGGATAGCTATAAGAGTTTTAATTCGGGTAGAATTAGGACAAACAGGAAGATTATTAGGAGATGATCATTTGTATAATGTGATTGTTACAGCTCATGCTTTTGTTATGATTTTTTTTATGGTTATACCTATTATGATTGGGGGATTTGGAAATTGAATGGTTCCATTAATATTAGGAGCTCCGGATATAGCTTTTCCTCGAATAAATAATTTAAGTTTTTGATTATTACCTCCTTCTTTATTTTTATTATTTATTTCTTCTATAGTAGAAATAGGAGTTGGAGCAGGATGAACAATTTATCCTCCTTTAGTTTCTTTAATTGGACATTCAGGAAGATCTGTAGATTTTGCTATTTTTTCTTTGCATTTAGCTGGAGCTTCTTCAATTATGGGAGCTGTTAATTTTATTTCAACTATTATTAATATACGGTTAATTGGAATGAGAATAGAAAAGATTCCTTTATTTGTTTGATCAATTTTTATTACTGTAATTTTATTATTATTATCATTACCTGTTTTAGCGGGTGCTATTACTATATTATTGATGGATCGAAATTTTAATACTTCTTTTTTTGATCCTGCTGGGGGTGGGGATCCTATTTTATTTCAACATTTATTT
>Amaurobius_ferox|RMNH.ARA.14380|1994|dest
AACGTTATATTTAATTTTTGGTGCATGGTCTGCTATAGTTGGGATAGCTATAAGAGTTTTAATTCGGGTAGAATTAGGACAAACAGGAAGATTATTAGGAGATGATCATTTGTATAATGTGATTGTTACAGCTCATGCTTTTGTTATGATTTTTTTTATGGTTATACCTATTATGATTGGGGGATTTGGAAATTGAATGGTTCCATTAATATTAGGAGCTCCGGATATAGCTTTTCCTCGAATAAATAATTTAAGTTTTTGATTATTACCTCCTTCTTTATTTTTATTATTTATTTCTTCTATAGTAGAAATAGGAGTTGGAGCAGGATGAACAATTTATCCTCCTTTAGTTTCTTTAATTGGACATTCAGGAAGATCTGTAGATTTTGCTATTTTTTCTTTGCATTTAGCTGGAGCTTCTTCAATTATGGGAGCTGTTAATTTTATTTCAACTATTATTAATATACGGTTAATTGGAATGAGAATAGAAAAGATTCCTTTATTTGTTTGATCAATTTTTATTACTGTAATTTTATTATTATTATCATTACCTGTTTTAGCGGGTGCTATTACTATATTATTGATGGATCGAAATTTTAATACTTCTTTTTTTGATCCTGCTGGGGGTGGGGATCCTATTTTATTTCAACATTTATTT
>Amaurobius_ferox|RMNH.ARA.14381|2009|dest
AACGTTATATTTAATTTTTGGTGCATGGTCTGCTATAGTTGGGATAGCTATAAGAGTTTTAATTCGGGTAGAATTAGGACAAACAGGAAGATTATTAGGAGATGATCATTTGTATAATGTGATTGTTACAGCTCATGCTTTTGTTATGATTTTTTTTATGGTTATACCTATTATGATTGGGGGATTTGGAAATTGAATGGTTCCATTAATATTAGGAGCTCCGGATATAGCTTTTCCTCGAATAAATAATTTAAGTTTTTGATTATTACCTCCTTCTTTATTTTTATTATTTATTTCTTCTATAGTAGAAATAGGAGTTGGAGCAGGATGAACAATTTATCCTCCTTTAGTTTCTTTAATTGGACATTCAGGAAGATCTGTAGATTTTGCTATTTTTTCTTTGCATTTAGCTGGAGCTTCTTCAATTATGGGAGCTGTTAATTTTATTTCAACTATTATTAATATACGGTTAATTGGAATGAGAATAGAAAAGATTCCTTTATTTGTTTGATCAATTTTTATTACTGTAATTTTATTATTATTATCATTACCTGTTTTAGCGGGTGCTATTACTATATTATTGATGGATCGAAATTTTAATACTTCTTTTTTTGATCCTGCTGGGGGTGGGGATCCTATTTTATTTCAACATTTATTT
>Amaurobius_ferox|RMNH.ARA.16252|1979|dest
AACGTTATATTTAATTTTTGGTGCATGGTCTGCTATAGTTGGGATAGCTATAAGAGTTTTAATTCGGGTAGAATTAGGACAAACAGGAAGATTATTAGGAGATGATCATTTGTATAATGTGATTGTTACAGCTCATGCTTTTGTTATGATTTTTTTTATGGTTATACCTATTATGATTGGGGGATTTGGAAATTGAATGGTTCCATTAATATTAGGAGCTCCGGATATAGCTTTTCCTCGAATAAATAATTTAAGTTTTTGATTATTACCTCCTTCTTTATTTTTATTATTTATTTCTTCTATAGTAGAAATAGGAGTTGGAGCAGGATGAACAATTTATCCTCCTTTAGTTTCTTTAATTGGACATTCAGGAAGATCTGTAGATTTTGCTATTTTTTCTTTGCATTTAGCTGGAGCTTCTTCAATTATGGGAGCTGTTAATTTTATTTCAACTATTATTAATATACGGTTAATTGGAATGAGAATAGAAAAGATTCCTTTATTTGTTTGATCAATTTTTATTACTGTAATTTTATTATTATTATCATTACCTGTTTTAGCGGGTGCTATTACTATATTATTGATGGATCGAAATTTTAATACTTCTTTTTTTGATCCTGCTGGGGGTGGGGATCCTATTTTATTTCAA
>Amaurobius_ferox|RMNH.ARA.16253|1974|dest
AACGTTATATTTAATTTTTGGTGCATGGTCTGCTATAGTTGGGATAGCTATAAGAGTTTTAATTCGGGTAGAATTAGGACAAACAGGAAGATTATTAGGAGATGATCATTTGTATAATGTGATTGTTACAGCTCATGCTTTTGTTATGATTTTTTTTATGGTTATACCTATTATGATTGGGGGATTTGGAAATTGAATGGTTCCATTAATATTAGGAGCTCCGGATATAGCTTTTCCTCGAATAAATAATTTAAGTTTTTGATTATTACCTCCTTCTTTATTTTTATTATTTATTTCTTCTATAGTAGAAATAGGAGTTGGAGCAGGATGAACAATTTATCCTCCTTTAGTTTCTTTAATTGGACATTCAGGAAGATCTGTAGATTTTGCTATTTTTTCTTTGCATTTAGCTGGAGCTTCTTCAATTATGGGAGCTGTTAATTTTATTTCAACTATTATTAATATACGGTTAATTGGAATGAGAATAGAAAAGATTCCTTTATTTGTTTGATCAATTTTTATTACTGTAATTTTATTATTATTATCATTACCTGTTTTAGCGGGTGCTATTACTATATTATTGATGGATCGAAATTTTAATACTTCTTTTTTTGATCCTGCTGGGGGTGGGGATCCTATTTTATTTCAA
>Amaurobius_similis|RMNH.ARA.14365|2012|dest
GACATTATATTTAATTTTTGGGGCTTGATCTTCTATAGTGGGAATAGCTATAAGTGTTTTAATTCGAGTAGAATTAGGGCAATCTGGTAGATTATTTGGAGATGATCATTTATATAATGTAATTGTAACAGCTCATGCTTTTGTAATAATTTTTTTTATAGTTATACCAATTATAATTGGTGGATTTGGAAATTGAATAATTCCTTTAATATTAGGAGCTCCTGATATAGCTTTTCCTCGAATAAATAATTTAAGATTTTGATTATTACCTCCTTCTTTATTATTATTAATTATTTCTTCTATAGTAGAAATAGGAGTTGGTGCAGGATGAACTATTTATCCTCCTTTAGCTTCTATAATAGGGCATTCAGGAAGAGCTGTAGATTTTGCTATTTTTTCTTTACATTTAGCTGGTGCTTCTTCAATTATAGGGGCTATTAATTTTATTTCTACTGTTATTAATATACGATTATTAGGGATATCAATAGAGAAAGTTCCTTTATTTGTTTGGTCAATTTTTATTACTGTAATTTTATTATTATTATCATTACCTGTTTTAGCGGGTGCTATTACTATATTATTAACAGATCGAAATTTTAATACTTCTTTTTTTGACCCTGCTGGAGGGGGGGATCCTATTTTATTTCAACATTTATTT
>Anelosimus_vittatus|RMNH.ARA.14256|2012|dest
GAGATTATATTTAGTATTTGGAGCTTGAGCTGCAATAGTAGGAACTGCTATAAGAGTTTTAATTCGAATTGAATTAGGACAACCTGGTAGATTTTTAATGAATGATCAATTATATAATGTTGTAGTTACTAGTCATGCTTTTATTATGATTTTCTTTATAGTAATACCTATTTTAATTGGAGGATTTGGAAATTGGTTAGTACCTTTAATATTAGGGGTGCCTGATATAGCTTTTCCTCGAATAAATAATCTGAGATTTTGATTGTTACCTCCTTCTTTAATTTTATTATTTATTTCTTCTATGGTGGAAGTAGGGGTAGGAACAGGGTGAACTGTATATCCCCCACTATCATCATTGGATGGTCATTCGGGTTATTCAGTAGATTTTGCAATTTTTTCTTTACATTTGGCTGGGGCTTCTTCTATTATAGGAGCAGTAAATTTTATTAGAACTATTTTGAATATACGATCTTTTGGTATAACTTTAGAAAAGGTTTCTTTGTTTGTTTGATCAGTATTGATTACTGCAGTGTTACTATTACTATCATTACCAGTTTTAGCCGGTGCTATTACCATATTGTTGACAGATCGAAATTTTAATACGTCTTTTTTTGACCCAGCAGGGGGAGGAGATCCTATTTTATTTCAA
>Anelosimus_vittatus|RMNH.ARA.14437|2005|dest
GAGATTATATTTAGTATTTGGAGCTTGAGCTGCAATAGTAGGAACTGCTATAAGAGTTTTAATTCGAATTGAATTAGGACAACCTGGCAGATTTTTAATGAATGATCAATTATATAATGTTGTAGTTACTAGTCATGCTTTTATTATGATTTTCTTTATAGTAATACCTATTTTAATTGGAGGATTTGGAAATTGGTTAGTACCTTTAATATTAGGGGTGCCTGATATAGCTTTTCCTCGAATAAATAATCTGAGATTTTGATTGTTACCTCCTTCTTTAATTTTATTATTTATCTCTTCTATGGTGGAAGTAGGGGTAGGAACAGGGTGAACTGTATATCCCCCACTATCATCATTGGATGGTCATTCGGGTTATTCAGTAGATTTTGCAATTTTTTCTTTACATTTGGCTGGGGCTTCTTCTATTATAGGAGCAGTAAATTTTATTAGAACTATTTTGAATATACGATCTTTTGGTATAACTTTAGAAAAGGTTTCTTTGTTTGTTTGATCAGTATTGATTACTGCAGTGTTACTATTACTATCATTACCAGTTTTAGCCGGTGCTATTACCATATTGTTGACAGATCGAAATTTTAATACGTCTTTTTTTGACCCAGCAGGGGGAGGAGATCCTATTTTATTTCAACATTTATTT
>Anyphaena_accentuata|RMNH.ARA.12459|2011|dest
AACATTATATTTAATTTTTGGAGCTTGAGCTGCTATAGTAGGAACTGGAATAAGAGTATTAATTCGTATAGAGCTAGGACAATCAGGAAGATTTTTAGGTGATGATCATATATATAATGTGATTGTAACTGCTCATGCTTTTGTAATAATTTTTTTTATAGTAATACCTATTTTAATTGGAGGTTTTGGGAATTGATTAGTTCCTTTAATATTAGGAGCGCCTGATATAGCTTTTCCTCGAATAAATAATTTAAGTTTTTGATTATTACCTTCTTCTTTATTATTGTTATTTATTTCTTCTATAGTAGAAATAGGAGTAGGAGCTGGATGAACAGTTTATCCTCCTTTATCATCTAGAGTTGGACATATAGGAAGAGCTGTAGATTTTGCTATTTTTTCATTACATTTAGCTGGAGCTTCTTCAATTATAGGAGCTGTTAATTTTATTTCTACTGTAATGAATATACGTTCTGTTGGGATATCTTTTGAAAAGGTTCCTTTATTTGTATGATCTGTATTAATTACTGCTATTTTATTATTATTATCACTTCCTGTATTAGCAGGTGCTATTACTATACTATTAACAGATCGAAATTTTAATACTTCATTTTTTGATCCTGCTGGAGGTGGAGATCCTATTTTATTTCAANNNNNNNNN
>Anyphaena_accentuata|RMNH.ARA.14257|2012|dest
AACATTATATTTAATTTTTGGAGCTTGAGCTGCTATAGTAGGAACTGGAATAAGAGTATTAATTCGTATAGAGTTAGGACAATCAGGAAGATTTTTAGGTGATGATCATATATATAATGTGATTGTAACTGCTCATGCTTTTGTAATAATTTTTTTTATAGTAATACCTATTTTAATTGGAGGTTTTGGAAATTGATTAGTTCCTTTAATATTAGGAGCGCCTGATATAGCTTTTCCTCGAATAAATAATTTAAGTTTTTGATTATTACCTTCTTCTTTATTATTGTTATTTATTTCTTCTATAGTAGAAATAGGAGTAGGAGCTGGATGAACAGTATATCCTCCTTTATCATCTAGAGTTGGACATATAGGAAGAGCTGTAGATTTTGCTATTTTTTCATTACATTTAGCTGGAGCTTCTTCTATTATAGGAGCTGTTAATTTTATTTCTACTGTAATGAATATACGTTCTGTTGGGATATCTTTTGAAAAGGTTCCTTTATTTGTATGATCTGTATTAATTACTGCTATTTTATTATTATTATCACTTCCTGTATTAGCAGGTGCTATTACTATACTATTAACAGATCGAAATTTTAATACTTCATTTTTTGATCCTGCTGGAGGTGGAGATCCTATTTTATTTCAA
>Araneus_diadematus|RMNH.ARA.12623|2011|dest
GACTTTGTACTTAGTTTTTGGGGCATGAGCCGCTATGGTAGGGACAGCAATAAGTGTATTGATTCGAATTGAATTAGGTCAGCCTGGGAGATTTATTGGAGATGATCAACTTTATAATGTTATTGTAACTGCGCATGCGTTTGTAATAATTTTTTTTATAGTTATACCTATTTTAATTGGGGGATTTGGAAATTGATTAGTGCCTTTAATGTTAGGGGCTCCTGATATAGCGTTTCCTCGAATAAATAATTTAAGATTTTGATTACTTCCTCCATCTTTATTTCTTTTGATTGTTTCTTCAATAGTTGAGATAGGAGTTGGTGCAGGGTGGACTGTATATCCTCCTTTAGCCGGATTAGAGGGTCATGCTGGAAGATCAGTGGATTTTGCAATTTTTTCTTTGCATTTAGCGGGGGCTTCTTCTATTATAGGGGCTATTAATTTTATTTCTACAATTATTAATATGCGTTTTTATGGAATAACAATAGAAAAAGTTCCTTTATTTGTGTGGTCTGTATTAATTACGGCTGTTTTACTATTACTTTCTTTACCCGTTTTGGCAGGTGCTATTACTATATTATTAACTGACCGAAATTTTAATACATCATTTTTTGATCCTTCGGGAGGGGGAGATCCTATTTTATTTCAA
>Araneus_quadratus|RMNH.ARA.12586|2011|dest
TACTTTATATTTGATTTTTGGAGCTTGAGCTGCTATAGTCGGAACAGCTATAAGAGTATTAATTCGAATTGAATTAGGTCAACCTGGAAGATTTATGGGTGATGATCAACTTTATAATGTAATTGTAACTGCACATGCGTTTGTTATAATTTTTTTTATGGTAATGCCTATTTTAATTGGAGGTTTTGGGAATTGATTGGTTCCTTTAATATTAGGAGCTCCTGATATAGCATTTCCACGAATGAATAATTTAAGATTTTGATTACTTCCTCCTTCTTTGTTTCTCCTTATCGTATCTTCTATAGTTGAAATGGGTGTAGGGGCAGGTTGAACTGTGTATCCTCCTTTAGCTGGTCTTGAAGGACATTCTGGAAGGTCTGTAGATTTTGCAATTTTTTCTTTACATTTAGCTGGGGCATCATCTATTATAGGTGCTATTAATTTTATTTCAACTATTATTAATATACGATTCTATGGTATAACTATAGAAAAAGTTCCATTATTTGTTTGATCTGTACTAATTACTGCTGTATTATTATTGCTTTCTCTACCTGTATTAGCTGGTGCTATTACTATATTATTAACTGATCGAAATTTTAATACTTCATTTTTTGACCCTTCTGGAGGTGGGGATCCTATTTTATTTCAA
>Araneus_quadratus|RMNH.ARA.14383|1991|dest
TACTTTATATTTGATTTTTGGAGCTTGAGCTGCTATAGTCGGAACAGCTATAAGAGTATTAATTCGAATTGAATTAGGTCAACCTGGAAGATTTATGGGTGATGATCAACTTTATAATGTAATTGTAACTGCACATGCGTTTGTTATAATTTTTTTTATGGTAATGCCTATTTTAATTGGAGGTTTTGGGAATTGATTGGTTCCTTTAATATTAGGAGCTCCTGATATAGCATTTCCACGAATGAATAATTTAAGATTTTGATTACTTCCTCCTTCTTTGTTTCTCCTTATCGTATCTTCTATAGTTGAAATGGGTGTAGGGGCAGGTTGAACTGTGTATCCTCCTTTAGCTGGTCTTGAAGGACATTCTGGAAGGTCTGTAGATTTTGCAATTTTTTCTTTACATTTAGCTGGGGCATCATCTATTATAGGTGCTATTAATTTTATTTCAACTATTATTAATATACGATTCTATGGTATAACTATAGAAAAAGTTCCATTATTTGTTTGATCTGTACTAATTACTGCTGTATTATTATTGCTTTCTCTACCTGTATTAGCTGGTGCTATTACTATATTATTAACTGATCGAAATTTTAATACTTCATTTTTTGACCCTTCTGGAGGTGGGGATCCTATTTTATTTCAACATTTATTT
>Araneus_quadratus|RMNH.ARA.14384|1995|dest
TACTTTATATTTGATTTTTGGAGCTTGAGCTGCTATAGTCGGAACAGCTATAAGAGTATTAATTCGAATTGAATTAGGTCAACCTGGAAGATTTATGGGTGATGATCAACTTTATAATGTAATTGTAACTGCACATGCGTTTGTTATAATTTTTTTTATGGTAATGCCTATTTTAATTGGAGGTTTTGGGAATTGATTGGTTCCTTTAATATTAGGAGCTCCTGATATAGCATTTCCACGAATGAATAATTTAAGATTTTGATTACTTCCTCCTTCTTTGTTTCTCCTTATCGTATCTTCTATAGTTGAAATGGGTGTAGGGGCAGGTTGAACTGTGTATCCTCCTTTAGCTGGTCTTGAAGGACATTCTGGAAGGTCTGTAGATTTTGCAATTTTTTCTTTACATTTAGCTGGGGCATCATCTATTATAGGTGCTATTAATTTTATTTCAACTATTATTAATATACGATTCTATGGTATAACTATAGAAAAAGTTCCATTATTTGTTTGATCTGTACTAATTACTGCTGTATTATTATTGCTTTCTCTACCTGTATTAGCTGGTGCTATTACTATATTATTAACTGATCGAAATTTTAATACTTCATTTTTTGACCCTTCTGGAGGTGGGGATCCTATTTTATTTCAACATTTATTT
>Araneus_quadratus|RMNH.ARA.14385|1997|dest
TACTTTATATTTGATTTTTGGAGCTTGAGCTGCTATAGTCGGAACAGCTATAAGAGTATTAATTCGAATTGAATTAGGTCAACCTGGAAGATTTATGGGTGATGATCAACTTTATAATGTAATTGTAACTGCACATGCGTTTGTTATAATTTTTTTTATGGTAATGCCTATTTTAATTGGAGGTTTTGGGAATTGATTGGTTCCTTTAATATTAGGAGCTCCTGATATAGCATTTCCACGAATGAATAATTTAAGATTTTGATTACTTCCTCCTTCTTTGTTTCTCCTTATCGTATCTTCTATAGTTGAAATGGGTGTAGGGGCAGGTTGAACTGTGTATCCTCCTTTAGCTGGTCTTGAAGGACATTCTGGAAGGTCTGTAGATTTTGCAATTTTTTCTTTACATTTAGCTGGGGCATCATCTATTATAGGTGCTATTAATTTTATTTCAACAATTATTAATATACGATTCTATGGTATAACTATAGAAAAAGTTCCATTATTTGTTTGATCTGTACTAATTACTGCTGTATTATTATTGCTTTCTCTACCTGTATTAGCTGGTGCTATTACTATATTATTAACTGATCGAAATTTTAATACTTCATTTTTTGACCCTTCTGGAGGTGGGGATCCTATTTTATTTCAACATTTATTT
>Araneus_quadratus|RMNH.ARA.14386|2001|dest
TACTTTATATTTGATTTTTGGAGCTTGAGCTGCTATAGTCGGAACAGCTATAAGAGTATTAATTCGAATTGAATTAGGTCAACCTGGAAGATTTATGGGTGATGATCAACTTTATAATGTAATTGTAACTGCACATGCGTTTGTTATAATTTTTTTTATGGTAATGCCTATTTTAATTGGAGGTTTTGGGAATTGATTGGTTCCTTTAATATTAGGAGCTCCTGATATAGCATTTCCACGAATGAATAATTTAAGATTTTGATTACTTCCTCCTTCTTTGTTTCTCCTTATCGTATCTTCTATAGTTGAAATGGGTGTAGGGGCAGGTTGAACTGTGTATCCTCCTTTAGCTGGTCTTGAAGGACATTCTGGAAGGTCTGTAGATTTTGCAATTTTTTCTTTACATTTAGCTGGGGCATCATCTATTATAGGTGCTATTAATTTTATTTCAACAATTATTAATATACGATTCTATGGTATAACTATAGAAAAAGTTCCATTATTTGTTTGATCTGTACTAATTACTGCTGTATTATTATTGCTTTCTCTACCTGTATTAGCTGGTGCTATTACTATATTATTAACTGATCGAAATTTTAATACTTCATTTTTTGACCCTTCTGGAGGTGGGGATCCTATTTTATTTCAACATTTATTT
>Araneus_quadratus|RMNH.ARA.14387|2004|dest
TACTTTATATTTGATTTTTGGAGCTTGAGCTGCTATAGTCGGAACAGCTATAAGAGTATTAATTCGAATTGAATTAGGTCAACCTGGAAGATTTATGGGTGATGATCAACTTTATAATGTAATTGTAACTGCACATGCGTTTGTTATAATTTTTTTTATGGTAATGCCTATTTTAATTGGAGGTTTTGGGAATTGATTGGTTCCTTTAATATTAGGAGCTCCTGATATAGCATTTCCACGAATGAATAATTTAAGATTTTGATTACTTCCTCCTTCTTTGTTTCTCCTTATCGTATCTTCTATAGTTGAAATGGGTGTAGGGGCAGGTTGAACTGTGTATCCTCCTTTAGCTGGTCTTGAAGGACATTCTGGAAGGTCTGTAGATTTTGCAATTTTTTCTTTACATTTAGCTGGGGCATCATCTATTATAGGTGCTATTAATTTTATTTCAACAATTATTAATATACGATTCTATGGTATAACTATAGAAAAAGTTCCATTATTTGTTTGATCTGTACTAATTACTGCTGTATTATTATTGCTTTCTCTACCTGTATTAGCTGGTGCTATTACTATATTATTAACTGATCGAAATTTTAATACTTCATTTTTTGACCCTTCTGGAGGTGGGGATCCTATTTTATTTCAACATTTATTT
>Araneus_quadratus|RMNH.ARA.14388|2006|dest
TACTTTATATTTGATTTTTGGAGCTTGAGCTGCTATAGTCGGAACAGCTATAAGAGTATTAATTCGAATTGAATTAGGTCAACCTGGAAGATTTATGGGTGATGATCAACTTTATAATGTAATTGTAACTGCACATGCGTTTGTTATAATTTTTTTTATGGTAATGCCTATTTTAATTGGAGGTTTTGGGAATTGATTGGTTCCTTTAATATTAGGAGCTCCTGATATAGCATTTCCACGAATGAATAATTTAAGATTTTGATTACTTCCTCCTTCTTTGTTTCTCCTTATCGTATCTTCTATAGTTGAAATGGGTGTAGGGGCAGGTTGAACTGTGTATCCTCCTTTAGCTGGTCTTGAAGGACATTCTGGAAGGTCTGTAGATTTTGCAATTTTTTCTTTACATTTAGCTGGGGCATCATCTATTATAGGTGCTATTAATTTTATTTCAACAATTATTAATATACGATTCTATGGTATAACTATAGAAAAAGTTCCATTATTTGTTTGATCTGTACTAATTACTGCTGTATTATTATTGCTTTCTCTACCTGTATTAGCTGGTGCTATTACTATATTATTAACTGATCGAAATTTTAATACTTCATTTTTTGACCCTTCTGGAGGTGGGGATCCTATTTTATTTCAACATTTATTT
>Araneus_quadratus|RMNH.ARA.16651|1959|dest
TACTTTATATTTGATTTTTGGAGCTTGAGCTGCTATAGTCGGAACAGCTATAAGAGTATTAATTCGAATTGAATTAGGTCAACCTGGAAGATTTATGGGTGATGATCAACTTTATAATGTAATTGTAACTGCACATGCGTTTGTTATAATTTTTTTTATGGTAATGCCTATTTTAATTGGAGGTTTTGGGAATTGATTGGTTCCTTTAATATTAGGAGCTCCTGATATAGCATTTCCACGAATGAATAATTTAAGATTTTGATTACTTCCTCCTTCTTTGTTTCTCCTTATCGTATCTTCTATAGTTGAAATGGGTGTAGGGGCAGGTTGAACTGTGTATCCTCCTTTAGCTGGTCTTGAAGGACATTCTGGAAGGTCTGTAGATTTTGCAATTTTTTCTTTACATTTAGCTGGGGCATCATCTATTATAGGTGCTATTAATTTTATTTCAACAATTATTAATATACGATTCTATGGTATAACTATAGAAAAAGTTCCATTATTTGTTTGATCTGTACTAATTACTGCTGTATTATTATTGCTTTCTCTACCTGTATTAGCTGGTGCTATTACTATATTATTAACTGATCGAAATTTTAATACTTCATTTTTTGACCCTTCTGGAGGTGGGGATCCTATTTTATTTCAA
>Araneus_triguttatus|RMNH.ARA.14258|2012|dest
TACGTTATATTTAGTGTTTGGGGCATGAGCTGCAATAGTGGGGACTGCTATAAGAGTATTGATTCGAGTTGAGTTAGGGCAGTCTGGTAGATTTATTGGGGATGATCAGCTTTATAATGTAATTGTTACTGCTCATGCTTTTGTTATAATTTTTTTTATAGTTATACCTATTTTAATTGGTGGTTTTGGTAATTGATTAGTTCCTTTAATATTAGGAGCTCCTGATATGGCATTTCCACGAATAAATAATCTTAGTTTTTGATTATTACCCCCGTCATTGTTTCTTTTAATTATTTCTTCTATAGTAGAAATGGGTGTGGGGGCAGGTTGAACTGTATACCCTCCTTTAGCTAGATTAGAAGGACATTCAGGAAGATCTGTAGATTTTGCTATTTTTTCTTTACATTTGGCTGGTGCTTCATCCATTATGGGAGCTATTAATTTTATTTCAACTATTATTAATATACGATTTTATGGAATAACTATAGAAAAGGTTCCTTTATTTGTATGATCTGTATTAATTACTGCTGTTTTATTATTATTGTCTTTACCTGTTTTAGCTGGTGCTATTACTATATTATTAACTGATCGGAATTTTAACACTTCTTTTTTTGATCCTTCAGGTGGGGGAGATCCTATTTTATTTCAG
>Araniella_cucurbitina|RMNH.ARA.12460|2011|dest
TACTTTATATTTGATTTTTGGGGCTTGGGCAGCCATAGTTGGAACTGCAATAAGAGTATTAATTCGAGTTGAATTAGGGCAATCAGGGAGATTTCTCGGGGATGACCAATTGTATAATGTAATTGTTACAGCACACGCATTTGTTATAATTTTTTTTATAGTAATACCTATTTTAATTGGAGGATTTGGTAATTGACTAGTCCCGTTAATGTTAGGAGCTCCGGATATAGCATTTCCTCGTATAAATAATTTAAGATTTTGATTATTACCTCCTTCTTTATTTTTATTAATTATTTCTTCAATAGTAGAAATAGGGGTTGGGGCTGGTTGAACAGTTTACCCCCCTCTAGCCGGGCTAGAGGGACATGCTGGGAGTTCTGTAGATTTTGCTATTTTCTCTCTTCATTTGGCTGGGGCATCTTCTATTATAGGGGCTATTAATTTTATTTCTACTATTATTAATATGCGTTTTTATGGAATAAGAATAGAAAAGGTTCCTTTATTTGTTTGATCTGTTCTTATTACAGCTGTTTTATTACTTTTATCACTTCCGGTATTAGCCGGGGCTATTACTATATTATTGACTGATCGAAATTTTAATACCTCTTTTTTTGACCCGTCTGGGGGTGGGGATCCTATTTTATTTCAANNNNNNNNN
>Araniella_opisthographa|RMNH.ARA.12461|2011|dest
AACATTATACCTGATTTTTGGGGCTTGGGCAGCCATAGTTGGAACTGCAATAAGTGTATTAATTCGAGTTGAGTTAGGGCAATCTGGAAGATTTCTTGGGGATGATCAATTGTATAATGTAATCGTTACAGCACACGCATTTGTTATAATCTTTTTTATAGTAATACCTATTTTAATTGGGGGGTTTGGTAACTGGTTAGTTCCATTAATATTAGGGGCCCCCGATATAGCATTTCCTCGGATAAATAATTTAAGATTTTGATTATTACCCCCTTCCTTATTTTTATTAATTATTTCTTCAATAGTAGAGATAGGGGTAGGAGCTGGGTGGACAGTCTATCCTCCTCTAGCTGGGCTAGAGGGTCATGCTGGGAGGTCTGTGGATTTTGCTATTTTTTCTCTTCATTTAGCGGGGGCATCTTCCATCATGGGGGCTATTAATTTTATTTCTACTATTATCAATATACGGTTTTATGGAATAAGGATAGAAAAGGTTCCTTTATTTGTTTGATCTGTTCTTATTACAGCTGTTTTATTACTTTTATCACTTCCTGTATTGGCCGGGGCTATTACTATATTATTGACTGATCGAAATTTTAATACTTCTTTTTTTGATCCATCAGGTGGGGGGGATCCTATTTTATTTCAGNNNNNNNNN
>Araniella_opisthographa|RMNH.ARA.14259|2012|dest
AACATTATACCTGATTTTTGGGGCTTGGGCAGCCATAGTTGGAACTGCAATAAGTGTATTAATTCGAGTTGAGTTAGGGCAATCTGGAAGATTTCTTGGGGATGATCAATTGTATAATGTAATCGTTACAGCACACGCATTTGTTATAATCTTTTTTATAGTAATACCTATTTTAATTGGGGGGTTTGGTAACTGGTTAGTTCCATTAATATTAGGGGCCCCCGATATAGCATTTCCTCGGATAAATAATTTAAGATTTTGATTATTACCCCCTTCCTTATTTTTATTAATTATTTCTTCAATAGTAGAGATAGGGGTAGGAGCTGGGTGGACAGTCTATCCTCCTCTAGCTGGGCTAGAGGGTCATGCTGGGAGGTCTGTGGATTTTGCTATTTTTTCTCTTCATTTAGCGGGGGCATCTTCCATCATGGGGGCTATTAATTTTATTTCTACTATTATCAATATACGGTTTTATGGAATAAGGATAGAAAAGGTTCCTTTATTTGTTTGATCTGTTCTTATTACAGCTGTTTTATTACTTTTATCACTTCCTGTATTGGCCGGGGCTATTACTATATTATTGACTGATCGAAATTTTAATACTTCTTTTTTTGATCCATCAGGTGGGGGGGACCCTATTTTATTTCAG
>Ballus_chalybeius|RMNH.ARA.12462|2011|dest
GACTTTGTATTTAATATTTGGAGCGTGGTCAGCTATGGTAGGTACTGCAATAAGAGTATTAATTCGAATAGAGTTGGGTCAATCAGGGGATTTTTTAGGAAATGATCATTTATATAATGTTATTGTTACAGCTCATGCTTTTGTTATAATTTTTTTTATAGTAATACCTATTTTGATTGGGGGGTTTGGTAATTGATTGGTTCCTCTTATATTGGGGGCACCTGATATAGCCTTTCCTCGGATAAATAATTTGAGATTTTGATTACTTCCTCCTTCTTTAATATTGTTATTTGTATCTTCTATAGCTGAAATAGGTGTAGGTGCTGGTTGGACTGTATATCCTCCTTTGGCTTCTGTAGTGGGACATAGAGGGAGATCTGTAGATTTTGCTATTTTTTCTTTACATTTGGCGGGGGCTTCTTCGATTATAGGTGCTATTAATTTTATTTCTACGGTAGTTAACATACGGTTAGGTGGGATATCTATAGATAAGATTCCTTTATTTGTGTGATCAGTAGTAATTACCGCAGTTCTTTTATTGCTTTCTTTACCTGTATTAGCGGGTGCTATTACTATATTATTAACGGATCGTAATTTTAATACTTCTTTTTTTGATCCTGCGGGAGGGGGGGATCCTATTTTATTTCAANNNNNNNNN
>Bathyphantes_approximatus|RMNH.ARA.14116|2012|dest
AACATTATATTTAATTTTTGGGGCTTGGGCAGCTATAGTTGGAACTGCTATAAGAGTGTTAATTCGAATTGAGTTAGGTCAGACGGGGAGTATATTAGGGGATGATCATTTATATAATGTTATTGTAACTGCTCATGCTTTTGTTATAATTTTTTTTATAGTTATACCTATTTTAATTGGGGGATTTGGTAATTGGTTAGTTCCTCTTATATTAGGAGCTCCTGATATAGCTTTTCCTCGAATAAATAATTTAAGATTTTGATTACTTCCTCCTTCATTGATAATGCTTTTTATTTCGTCTATAGTTGAGATAGGAGTAGGAGCGGGTTGAACTGTTTATCCTCCTTTATCTTCTTTAGAGGGGCATTCTGGGAGATCTGTGGATTTTGCTATTTTTTCTTTACATTTAGCTGGGGCTTCTTCAATTATAGGAGCTATTAATTTTATTTCTACTATTTTTAATATACGGGCTTATAATATTAGAATAGAGAGGATTTCTTTATTTGTTTGATCAGTTTTAATTACAGCAGTTCTTTTATTATTATCTTTACCTGTTTTAGCTGGAGCTATCACTATATTATTAACGGATCGAAATTTTAATACTTCTTTTTTTGATCCTGCAGGAGGTGGGGATCCTGTGTTATTTCAA
>Bathyphantes_gracilis|RMNH.ARA.14260|2012|dest
AACTTTATATTTAATTTTTGGTGCTTGAGCAGCTATAGTTGGGACTGCTATAAGAGTTTTAATTCGAATTGAATTGGGGCAAACTGGAAGAATATTAGGAGATGACCATTTATATAATGTCATTGTTACTGCACATGCTTTTGTTATAATTTTTTTTATAGTGATACCTATTTTGATTGGGGGGTTTGGTAATTGGTTGGTTCCTTTAATATTAGGGGCTCCAGATATAGCTTTTCCTCGAATGAATAATTTAAGATTTTGGTTACTTCCTCCTTCATTATTAATATTATTTATTTCTTCAATAGTAGAAATAGGAGTTGGAGCAGGTTGAACTGTTTATCCTCCTTTAGCTTCTTTAGAAGGGCATTCAGGGAGATCTGTGGATTTTGCTATTTTTTCTTTACATTTAGCTGGGGCTTCGTCAATTATAGGGGCTATTAATTTTATTTCGACAATTATAAATATACGAGCTTATGATATCAGAATAGAAAAGGTTTCTTTATTTGTTTGATCAGTATTGATTACTGCAGTTTTATTATTATTATCTTTACCTGTTTTAGCAGGAGCTATTACTATATTATTAACTGATCGAAATTTTAATACTTCTTTTTTTGATCCAGCAGGAGGAGGGGATCCTGTTTTATTTCAA
>Bathyphantes_gracilis|RMNH.ARA.14423|2009|dest
AACTTTATATTTAATTTTTGGTGCTTGAGCAGCTATAGTTGGGACTGCTATAAGAGTTTTAATTCGAATTGAATTGGGGCAAACTGGAAGAATATTAGGAGATGACCATTTATATAATGTCATTGTTACTGCACATGCTTTTGTTATAATTTTTTTTATAGTGATACCTATTTTGATTGGGGGGTTTGGTAATTGGTTGGTTCCTTTAATATTAGGGGCTCCAGATATAGCTTTTCCTCGAATGAATAATTTAAGATTTTGGTTACTTCCTCCTTCATTATTAATATTATTTATTTCTTCAATAGTAGAAATAGGAGTTGGAGCAGGTTGAACTGTTTATCCTCCTTTAGCTTCTTTAGAAGGGCATTCAGGGAGATCTGTGGATTTTGCTATTTTTTCTTTACATTTAGCTGGGGCTTCGTCAATTATAGGGGCTATTAATTTTATTTCGACAATTATAAATATACGAGCTTATGATATCAGAATAGAAAAGGTTTCTTTATTTGTTTGATCAGTATTGATTACTGCAGTTTTATTATTATTATCTTTACCTGTTTTAGCAGGAGCTATTACTATATTATTAACTGATCGAAATTTTAATACTTCTTTTTTTGATCCAGCAGGAGGAGGGGATCCTGTTTTATTTCAACATTTATTT
>Bathyphantes_nigrinus|RMNH.ARA.14261|2012|dest
TACATTATATTTAATTTTTGGGGCTTGGGCAGCTATAGTAGGAACTGCAATGAGAGTTTTAATTCGAATTGAATTAGGTCAAACAGGTAGAATATTAGGGGATGATCATTTATACAATGTTCTTGTAACAGCTCATGCTTTTATTATAATTTTTTTTATAGTAATACCTATTTTAATTGGAGGGTTTGGCAATTGATTAGTTCCTTTAATATTAGGGGCTCCAGATATGGCTTTTCCTCGTATAAATAATTTAAGATTTTGATTACTTCCCCCTTCTTTATTAATATTATTTATTTCTTCTATGGTGGAAATGGGGGTTGGGGCAGGTTGAACTGTATACCCTCCCTTATCCGGATTGGAAGGGCACTCTGGGATAGCTGTAGATTTTGCTATTTTTTCATTACATTTAGCAGGGGCTTCTTCTATTATAGGAGCTATTAATTTTATTTCTACAATTTTGAATATACGAGCATATAATATTAGAATAGAAAAGGTTTCTTTGTTTGTATGATCTGTTCTAATTACGGCGGTGCTTTTGTTATTATCTTTACCTGTATTAGCAGGGGCTATTACTATATTATTAACTGATCGAAACTTTAATACATCTTTTTTTGACCCTGCGGGGGGAGGGGATCCTGTATTATTTCAG
>Callilepis_nocturna|RMNH.ARA.12463|2011|dest
AACTTTATATTTATTATTTGGATGTTGGTCTGCTATAGTTGGTACAGCTATAAGAGTATTAATTCGAATGGAATTAGGTCAGGTAGGTAGATTGTTGGGTGATGATCATTTATATAATGTTATTGTAACTGCTCATGCTTTTATTATAATTTTTTTTATAGTAATACCTATTCTGATTGGAGGTTTTGGTAATTGATTGGTACCTTTGATGTTAGGTGCACCTGATATGGCATTTCCTCGAATGAATAATTTAAGTTTTTGATTATTACCACCTTCATTAATTATATTATTTGTTTCGTCAATAGTGGAGATGGGAGTAGGGGCTGGTTGAACAGTATATCCCCCACTGGCTTCTGTTGTTGGGCATCCTGGGAGAGCGATAGATTTTGCTATTTTTTCTTTACATTTAGCTGGAGCTTCTTCTATTATGGGTGCTATTAATTTTATTTCTACTGTAATTAATATACGATCTTTATCTATAACAATAGAAAAGGTTCCTTTATTTGTTTGGTCTGTATTGATTACGGCAGTATTATTATTACTATCATTGCCGGTGTTAGCTGGAGCTATTACTATATTATTAACAGATCGAAATTTTAATACTTCATTTTTTGATCCTGCTGGAGGGGGTGATCCTGTTTTATTCCAANNNNNNNNN
>Cercidia_prominens|RMNH.ARA.12621|2011|dest
AACTTTATATTTAGTTTTTGGTGCATGAGCTGCTATAGTGGGAACGGCTATAAGAGTTTTAATTCGAGTTGAATTAGGTCAGTCTGGAAGATTTATAGGAGATGATCAGCTTTATAATGTAATTGTAACTGCTCATGCTTTTGTAATAATTTTTTTTATAGTAATACCAATTTTGATTGGTGGATTTGGAAATTGATTAGTTCCTTTAATATTAGGAGCACCTGATATAGCATTTCCTCGAATAAATAATTTAAGATTTTGGTTACTTCCTCCTTCATTATTTCTTTTAATTGTATCTTCAATGGTTGAAATAGGTGTGGGTTCTGGGTGAACAGTATATCCACCGCTAGCTAGATTAGAAGGACATGCTGGTAGTTCAGTTGATTTTGCTATTTTTTCTTTGCATTTAGCTGGGGCTTCTTCTATTATAGGGGCAATTAATTTTATTTCTACTATTATTAATATACGATTTTACGGAATAACTATAGAAAAGGTATCTTTATTTGTATGATCAGTTTTAATTACAGCTGTTCTATTACTTCTTTCTTTACCAGTATTAGCAGGAGCAATCACTATATTATTGACTGATCGTAATTTTAATACTTCTTTTTTTGATCCTTCTGGAGGAGGAGATCCTATTTTATTTCAA
>Clubiona_brevipes|RMNH.ARA.12464|2011|dest
TACGTTATATTTGATTTTTGGAGCTTGATCCGCTATAGTTGGGACGGCTATAAGAGTATTAATTCGTATAGAGTTAGGACAGTCTGGAGCATTTTTAGGTGATGATCATTTATATAATGTAGTAGTTACAGCTCATGCTTTTGTTATAATTTTTTTTATAGTAATACCTATTTTAATTGGAGGTTTTGGGAATTGAATAATTCCTATAATATTGGGAGCTGCTGATATAGCTTTTCCTCGAATAAATAATTTAAGATTTTGATTATTACCTCCTTCATTAATATTATTATTTATTTCTTCTTTAGCCGAAATAGGAGTAGGGGCTGGTTGAACTGTATATCCTCCTCTTGCATCTAGTGTAGGACATATAGGTAGAGCTATAGATTTCGCAATTTTTTCATTACATTTGGCTGGGGCTTCTTCTATTATAGGAGCAGTAAATTTTATTACTACTATTATTAATATACGATCTATAGGAATAAGAATGGAAAAGACTCCTTTATTTGTATGATCTGTATTAATTACGGCTGTACTTTTATTATTATCTTTACCAGTATTAGCTGGGGCTATTACTATATTATTAACAGATCGAAATTTTAATACATCTTTTTTTGACCCTGCAGGGGGAGGTGATCCTATTTTATTTCANNNNNNNNNN
>Clubiona_comta|RMNH.ARA.12465|2011|dest
TACTTTATATTTAATTTTTGGGTCTTGATCTGCTATAGTAGGGACAGCTATAAGAGTATTAATCCGGATAGAGTTAGGACAGTCGGGTGCATTATTAGGTGATGATCATTTATATAATGTAGTAGTAACTGCTCATGCTTTTGTTATAATTTTTTTTATAGTTATACCTATTTTGATTGGAGGATTTGGAAATTGAATAGTTCCAATAATATTAGGAGCGGGAGATATAGCTTTTCCTCGCATAAATAATTTAAGATTTTGGTTATTACCTCCTTCTTTAATATTATTATTTATTTCTTCTATAGCTGAAATAGGAGTAGGGGCTGGTTGAACTGTTTATCCTCCTCTTGCTTCTAATGTAGGCCATATAGGAAGTGCTATAGATTTTGCTATTTTTTCATTGCATTTAGCTGGGGCTTCTTCTATTATGGGAGCAGTAAATTTTATTACTACAATCATTAATATACGTTCTGTAGGAATAAAAATAGAGAAAGTTCCTTTATTTGTATGATCTGTATTAATTACGGCAGTACTTTTATTATTATCTTTACCTGTATTGGCAGGTGCTATTACTATATTATTAACTGATCGAAATTTTAATACTTCTTTTTTTGATCCTGCAGGGGGAGGTGATCCTATTTTATTTCAANNNNNNNNN
>Clubiona_comta|RMNH.ARA.14262|2012|dest
TACTTTATATTTAATTTTTGGGTCTTGATCTGCTATAGTAGGGACAGCTATAAGAGTATTAATCCGGATAGAGTTAGGACAGTCGGGTGCATTATTAGGTGATGATCATTTATATAATGTAGTAGTAACTGCTCATGCTTTTGTTATAATTTTTTTTATAGTTATACCTATTTTGATTGGAGGATTTGGAAATTGAATAGTTCCAATAATATTAGGAGCGGGAGATATAGCTTTTCCTCGCATAAATAATTTAAGATTTTGGTTATTACCTCCTTCTTTAATATTATTATTTATTTCTTCTATAGCTGAAATAGGAGTAGGGGCTGGTTGAACTGTTTATCCTCCTCTTGCTTCTAATGTAGGCCATATAGGAAGTGCTATAGATTTTGCTATTTTTTCATTGCATTTAGCTGGGGCTTCTTCTATTATGGGAGCAGTAAATTTTATTACTACAATCATTAATATACGTTCTGTAGGAATAAAAATAGAGAAAGTTCCTTTATTTGTATGATCTGTATTAATTACGGCAGTACTTTTATTATTATCTTTACCTGTATTGGCAGGTGCTATTACTATATTATTAACTGATCGAAATTTTAATACTTCTTTTTTTGATCCTGCAGGGGGAGGTGATCCTATTTTATTTCAA
>Clubiona_phragmitis|RMNH.ARA.13622|2007|dest
AACTTTATATTTAATTTTTGGATCTTGATCTGCTATAGTTGGAACAGCTATAAGAGTATTAATTCGTATGGAATTAGGACAGTCTGGAATATTTTTAGGAGATGACCATTTATATAATGTAGTAGTAACAGCTCATGCTTTTGTTATAATTTTTTTTATAGTTATACCTATTTTAATTGGTGGATTTGGGAATTGAATAGTTCCTATAATATTAGGAGCGGCTGATATGGCTTTTCCTCGAATAAATAATTTAAGTTTTTGATTATTACCTCCTTCTTTATTATTATTATTTATTTCATCTTTAGCTGAAATGGGAGTTGGTGCAGGTTGAACAGTATATCCACCTTTAGCATCTACTGTAGGACATATGGGAAGAGCTATAGATTTCGCTATTTTTTCGTTACATTTAGCTGGTGCTTCTTCAATTATAGGAGCAGTAAATTTTATTACTACTATTATTAATATACGATCTGTAGGAATAAGAATGGAAAAAGTTCCTTTATTTGTTTGATCAGTATTAATTACAGCAGTTCTATTATTATTATCATTACCTGTATTAGCAGGAGCTATTACTATATTGTTGACAGATCGTAATTTTAATACATCTTTTTTTGATCCTGCTGGAGGTGGTGATCCTATTTTATTTCAACATTTATTT
>Clubiona_phragmitis|RMNH.ARA.13623|2001|dest
AACTTTATATTTAATTTTTGGATCTTGATCTGCTATAGTTGGAACAGCTATAAGAGTATTAATTCGTATGGAATTGGGGCAGTCTGGAATATTTTTAGGGGATGATCATTTATATAATGTAGTAGTTACAGCTCATGCTTTTGTTATAATTTTTTTTATAGTTATACCTATTTTAATTGGTGGATTTGGAAATTGAATAGTCCCTATAATATTGGGAGCGGCTGATATGGCTTTTCCTCGAATAAATAATTTAAGTTTTTGGTTATTGCCTCCTTCTTTATTATTATTATTTATTTCATCTTTAGCTGAGATGGGAGTTGGTGCAGGTTGAACAGTATATCCACCTTTAGCATCTACTGTAGGACATATAGGGAGAGCTATAGATTTTGCTATTTTTTCATTACATTTAGCTGGTGCTTCTTCAATTATAGGAGCGGTAAATTTTATTACTACTATTATTAATATACGATCTGTGGGAATAAGAATGGAAAAAGTTCCTTTATTTGTTTGATCAGTATTAATTACAGCAGTTCTTTTATTATTATCATTACCTGTATTAGCAGGTGCTATTACTATATTGTTGACAGATCGAAATTTTAATACATCTTTTTTCGATCCTGCTGGAGGTGGTGATCCTATTTTATTTCAACACTTATTT
>Clubiona_phragmitis|RMNH.ARA.13624|1995|dest
AACTTTATATTTAATTTTTGGATCTTGATCTGCTATAGTTGGAACAGCTATAAGAGTATTAATTCGTATGGAATTAGGACAGTCTGGAATATTTTTAGGAGATGACCATTTATATAATGTAGTAGTAACAGCTCATGCTTTTGTTATAATTTTTTTTATAGTTATACCTATTTTAATTGGTGGATTTGGGAATTGAATAGTTCCTATAATATTAGGAGCGGCTGATATGGCTTTTCCTCGAATAAATAATTTAAGTTTTTGATTATTACCTCCTTCTTTATTATTATTATTTATTTCATCTTTAGCTGAAATGGGAGTTGGTGCAGGTTGAACAGTATATCCACCTTTAGCATCTACTGTAGGACATATGGGAAGAGCTATAGATTTCGCTATTTTTTCGTTACATTTAGCTGGTGCTTCTTCAATTATAGGAGCAGTAAATTTTATTACTACTATTATTAATATACGATCTGTAGGAATAAGAATGGAAAAAGTTCCTTTATTTGTTTGATCAGTATTAATTACAGCAGTTCTATTATTATTATCATTACCTGTATTAGCAGGAGCTATTACTATATTGTTGACAGATCGTAATTTTAATACATCTTTTTTTGATCCTGCTGGAGGTGGTGATCCTATTTTATTTCAACATTTATTT
>Clubiona_phragmitis|RMNH.ARA.13625|1990|dest
AACTTTATATTTAATTTTTGGATCTTGATCTGCTATGGTTGGAACGGCTATGAGAGTATTAATTCGTATGGAATTGGGACAATCTGGAATATTTTTAGGGGATGATCATTTATATAATGTAGTAGTTACAGCTCATGCTTTTGTTATAATTTTTTTTATAGTTATACCTATTTTAATTGGTGGATTTGGAAATTGAATAGTCCCTATAATATTGGGAGCGGCTGATATGGCTTTTCCTCGAATAAATAATTTAAGTTTTTGGTTGTTACCCCCTTCTTTATTATTATTATTTATTTCATCTTTAGCTGAGATGGGAGTTGGTGCAGGTTGAACAGTATATCCACCTTTAGCATCTACTGTAGGACATATGGGGAGAGCTATAGATTTTGCTATTTTTTCATTACATTTAGCTGGTGCTTCTTCAATTATAGGAGCGGTAAATTTTATTACTACTATTATTAATATACGATCTGTGGGAATAAGAATGGAAAAAGTTCCTTTATTTGTTTGATCAGTATTAATTACAGCAGTTCTTTTATTATTATCATTACCTGTATTAGCAGGTGCTATTACTATATTGTTGACAGATCGAAATTTTAATACATCTTTTTTTGATCCTGCTGGAGGTGGTGACCCTATTTTATTTCAACACTTATTT
>Clubiona_phragmitis|RMNH.ARA.13629|2010|dest
AACTTTATATTTAATTTTTGGATCTTGATCTGCTATAGTTGGAACAGCTATAAGAGTATTAATTCGTATGGAATTGGGTCAGTCTGGAATATTTTTAGGGGATGATCATTTATATAATGTAGTAGTTACAGCTCATGCTTTTGTTATAATTTTTTTTATAGTTATACCTATTTTAATTGGTGGATTTGGAAATTGAATAGTCCCTATAATATTGGGAGCGGCTGACATGGCTTTTCCTCGAATAAATAATTTAAGTTTTTGGTTATTGCCTCCTTCTTTATTATTATTATTTATTTCATCTTTAGCTGAGATGGGAGTTGGTGCAGGTTGAACAGTATATCCACCTTTAGCATCTACTGTAGGACATATAGGGAGAGCTATAGATTTTGCTATTTTTTCATTACATTTAGCTGGTGCTTCTTCAATTATAGGAGCGGTAAATTTTATTACTACTATTATTAATATACGATCTGTGGGAATAAGAATGGAAAAAGTTCCTTTATTTGTTTGATCAGTATTAATTACAGCAGTTCTTTTATTATTATCATTACCTGTATTAGCAGGTGCTATTACTATATTGTTGACAGATCGAAATTTTAATACATCTTTTTTCGATCCTGCTGGAGGTGGTGATCCTATTTTATTTCAACACTTATTT
>Clubiona_phragmitis|RMNH.ARA.14122|2012|dest
AACTTTATATTTAATTTTTGGATCTTGATCTGCTATAGTTGGAACAGCTATAAGAGTATTAATTCGTATGGAATTGGGGCAGTCTGGAATATTTTTAGGGGATGATCATTTATATAATGTAGTAGTTACAGCTCATGCTTTTGTTATAATTTTTTTTATAGTTATACCTATTTTAATTGGTGGATTTGGAAATTGAATAGTCCCTATAATATTGGGAGCGGCTGATATGGCTTTTCCTCGAATAAATAATTTAAGTTTTTGGTTATTGCCTCCTTCTTTATTATTATTATTTATTTCATCTTTAGCTGAGATGGGAGTTGGTGCAGGTTGAACAGTATATCCACCTTTAGCATCTACTGTAGGACATATAGGGAGAGCTATAGATTTTGCTATTTTTTCATTACATTTAGCTGGTGCTTCTTCAATTATAGGAGCGGTAAATTTTATTACTACTATTATTAATATACGATCTGTGGGAATAAGAATGGAAAAAGTTCCTTTATTTGTTTGATCAGTATTAATTACAGCAGTTCTTTTATTATTATCATTACCTGTATTAGCAGGTGCTATTACTATATTGTTGACAGATCGAAATTTTAATACATCTTTTTTCGATCCTGCTGGAGGTGGTGATCCTATTTTATTTCAA
>Clubiona_reclusa|RMNH.ARA.14263|2012|dest
AACTTTATATTTAATTTTTGGAACTTGGTCTGCTATAGTAGGAACAGCTATAAGAGTATTAATTCGTATAGAATTAGGACAATCTGGAATATTTTTAGGAGATGATCATTTATATAATGTTGTGGTTACAGCTCATGCTTTTGTTATAATTTTTTTTATAGTAATACCAATTTTAATTGGTGGGTTTGGAAATTGAATAATTCCTATAATATTAGGAGCAGCTGATATAGCTTTTCCACGAATAAATAACTTAAGTTTTTGATTGTTACCTCCTTCTTTATTATTATTGTTTATTTCATCTTTGGCTGAAATAGGAGTTGGTGCAGGGTGAACAGTATATCCTCCTTTAGCATCTACTGTAGGACATATAGGAAGAGCTATAGATTTTGCTATTTTTTCATTACATTTAGCTGGTGCTTCTTCAATTATAGGTGCAGTAAATTTTATTACTACAATTATTAATATACGATCTGTAGGTATAAGAATGGAAAAAGTTCCTTTATTTGTTTGATCTGTCTTAATTACAGCAGTTCTTTTATTATTATCATTACCTGTATTAGCAGGTGCTATTACTATATTATTAACAGATCGAAATTTTAATACATCTTTCTTTGATCCTGCTGGTGGAGGAGATCCAATTTTATTTCAA
>Clubiona_stagnatilis|RMNH.ARA.12583|2011|dest
AACTTTATATTTAATTTTTGGAACTTGATCTGCTATAGTTGGAACAGCCATAAGAGTATTAATTCGAATGGAATTAGGACAATCTGGAATATTTTTAGGGGATGATCATTTATATAATGTAGTAGTTACGGCTCATGCTTTTGTTATAATTTTTTTTATGGTAATACCAATTTTAATTGGTGGTTTTGGAAATTGAATGGTTCCAATAATATTGGGAGCAGCTGATATAGCTTTTCCTCGAATAAATAATTTAAGTTTTTGATTATTACCTCCTTCTTTATTATTATTATTTATTTCATCTTTGGCTGAGATAGGAGTAGGTGCAGGATGAACTGTATATCCTCCTTTATCATCTACTGTAGGACATATAGGAAGAGCTATAGATTTTGCTATTTTTTCATTACATTTAGCTGGTGCTTCTTCAATTATAGGAGCAGTAAATTTTATTACTACAATTATTAATATACGATCTGTAGGAATAAGAATAGAAAAAATTCCTTTATTTGTTTGATCTGTTTTAATTACAGCAGTTCTTTTATTATTATCATTACCTGTATTAGCAGGTGCTATTACTATATTATTGACAGATCGAAATTTTAATACATCTTTTTTTGACCCTGCTGGGGGAGGAGATCCTATTTTATTCCAA
>Clubiona_stagnatilis|RMNH.ARA.14443|1991|dest
AACTTTATATTTAATTTTTGGAACTTGATCTGCTATAGTTGGAACAGCCATAAGAGTATTAATTCGAATGGAATTAGGACAATCTGGTATATTTTTAGGGGATGATCATTTATATAATGTAGTAGTTACGGCTCATGCTTTTGTTATAATTTTTTTTATGGTAATACCAATTTTAATTGGTGGTTTTGGAAATTGAATGGTTCCAATAATATTGGGAGCAGCTGATATAGCTTTTCCTCGAATAAATAATTTAAGTTTTTGATTATTACCTCCTTCTTTATTATTATTATTTATTTCATCTTTGGCTGAGATAGGAGTAGGTGCAGGATGAACTGTTTATCCTCCTTTATCATCTACTGTAGGACATATAGGAAGAGCTATAGATTTTGCTATTTTTTCATTACATTTAGCTGGTGCTTCTTCAATTATAGGAGCAGTAAATTTTATTACTACAATTATTAATATACGATCTGTAGGAATAAGAATAGAAAAAATTCCTTTATTTGTTTGATCTGTTTTAATTACAGCAGTTCTTTTATTATTATCATTACCTGTATTAGCAGGTGCTATTACTATATTATTGACAGATCGAAATTTTAATACATCTTTTTTTGACCCTGCTGGGGGAGGAGATCCTATTTTATTCCAACATTTATTT
>Clubiona_stagnatilis|RMNH.ARA.14444|1995|dest
AACTTTATATTTAATTTTTGGAACTTGATCTGCTATAGTTGGAACAGCCATAAGAGTATTAATTCGAATGGAATTAGGACAATCTGGTATATTTTTAGGGGATGATCATTTATATAATGTAGTAGTTACGGCTCATGCTTTTGTTATAATTTTTTTTATGGTAATACCAATTTTAATTGGTGGTTTTGGAAATTGAATGGTTCCAATAATATTGGGAGCAGCTGATATAGCTTTTCCTCGAATAAATAATTTAAGTTTTTGATTATTACCTCCTTCTTTATTATTATTATTTATTTCATCTTTGGCTGAGATAGGAGTAGGTGCAGGATGAACTGTTTATCCTCCTTTATCATCTACTGTAGGACATATAGGAAGAGCTATAGATTTTGCTATTTTTTCATTACATTTAGCTGGTGCTTCTTCAATTATAGGAGCAGTAAATTTTATTACTACAATTATTAATATACGATCTGTAGGAATAAGAATAGAAAAAATTCCTTTATTTGTTTGATCTGTTTTAATTACAGCAGTTCTTTTATTATTATCATTGCCTGTATTAGCAGGTGCTATTACTATATTATTGACAGATCGAAATTTTAATACATCTTTTTTTGACCCTGCTGGGGGAGGAGATCCTATTTTATTCCAACATTTATTT
>Clubiona_stagnatilis|RMNH.ARA.14446|2004|dest
AACTTTATATTTAATTTTTGGAACTTGATCTGCTATAGTTGGAACAGCCATAAGAGTATTAATTCGAATGGAATTAGGACAATCTGGAATATTTTTAGGGGATGATCATTTATATAATGTAGTAGTTACGGCTCATGCTTTTGTTATAATTTTTTTTATGGTAATACCAATTTTAATTGGTGGTTTTGGAAATTGAATGGTTCCAATAATATTGGGAGCAGCTGATATAGCTTTTCCTCGAATAAATAATTTAAGTTTTTGATTATTACCTCCTTCTTTATTATTATTATTTATTTCATCTTTGGCTGAGATAGGAGTAGGTGCAGGATGAACTGTATATCCTCCTTTATCATCTACTGTAGGACATATAGGAAGAGCTATAGATTTTGCTATTTTTTCATTACATTTAGCTGGTGCTTCTTCAATTATAGGAGCAGTAAATTTTATTACTACAATTATTAATATACGATCTGTAGGAATAAGAATAGAAAAAATTCCTTTATTTGTTTGATCTGTTTTAATTACAGCAGTTCTTTTATTATTATCATTACCTGTATTAGCAGGTGCTATTACTATATTATTGACAGATCGAAATTTTAATACATCTTTTTTTGACCCTGCTGGGGGAGGAGATCCTATTTTATTCCAACATTTATTT
>Clubiona_stagnatilis|RMNH.ARA.14447|2007|dest
AACTTTATATTTAATTTTTGGAACTTGATCTGCTATAGTTGGAACAGCCATAAGAGTATTAATTCGAATGGAATTAGGACAATCTGGAATATTTTTAGGGGATGATCATTTATATAATGTAGTAGTTACGGCTCATGCTTTTGTTATAATTTTTTTTATGGTAATACCAATTTTAATTGGTGGTTTTGGAAATTGAATGGTTCCAATAATATTGGGAGCAGCTGATATAGCTTTTCCTCGAATAAATAATTTAAGTTTTTGATTATTACCTCCTTCTTTATTATTATTATTTATTTCATCTTTGGCTGAGATAGGAGTAGGTGCAGGATGAACTGTATATCCTCCTTTATCATCTACTGTAGGACATATAGGAAGAGCTATAGATTTTGCTATTTTTTCATTACATTTAGCTGGTGCTTCTTCAATTATAGGAGCAGTAAATTTTATTACTACAATTATTAATATACGATCTGTAGGAATAAGAATAGAAAAAATTCCTTTATTTGTTTGATCTGTTTTAATTACAGCAGTTCTTTTATTATTATCATTACCTGTATTAGCAGGTGCTATTACTATATTATTGACAGATCGAAATTTTAATACATCTTTTTTTGACCCTGCTGGGGGAGGAGATCCTATTTTATTCCAACATTTATTT
>Clubiona_stagnatilis|RMNH.ARA.14509|2001|dest
AACTTTATATTTAATTTTTGGAACTTGATCTGCTATAGTTGGAACAGCCATAAGAGTATTAATTCGAATGGAATTAGGACAATCTGGAATATTTTTAGGGGATGATCATTTATATAATGTAGTAGTTACAGCTCATGCTTTTGTTATAATTTTTTTTATGGTAATACCAATTTTAATTGGTGGTTTTGGAAATTGAATGGTTCCAATAATATTGGGAGCAGCTGATATAGCTTTTCCTCGAATAAATAATTTAAGTTTTTGATTACTACCTCCTTCTTTATTATTATTATTTATTTCATCTTTGGCTGAGATAGGAGTAGGTGCAGGATGAACTGTATATCCTCCTTTATCATCTACTGTAGGACATATAGGAAGAGCTATAGATTTTGCTATTTTTTCATTACATTTAGCTGGTGCTTCTTCGATTATAGGAGCAGTAAATTTTATTACTACAATTATTAATATACGATCTGTAGGAATAAGAATAGAAAAAATTCCTTTATTTGTTTGATCTGTTTTAATTACAGCAGTTCTTTTATTATTATCATTACCTGTATTAGCAGGTGCTATTACTATATTATTGACAGATCGAAATTTTAATACATCTTTTTTTGATCCTGCTGGGGGAGGAGATCCTATTTTATTTCAACATTTATTT
>Clubiona_terrestris|RMNH.ARA.12613|2011|dest
AAGTTTATACTTAATTTTTGGTACTTGATCTGCTATGGTTGGAACAGCTATAAGAGTTTTAATTCGAATAGAATTAGGACAATCTGGTATATTTTTAGGAGATGATCATCTATATAATGTAGTAGTTACAGCTCATGCTTTTGTTATAATTTTTTTTATGGTTATACCAATTATAATTGGTGGATTTGGAAATTGAATAGTTCCAATGATATTAGGGGCAGCTGATATAGCTTTTCCTCGAATAAATAATTTAAGTTTTTGACTATTACCTCCTTCTTTATTGTTATTATTTATTTCGTCTATGGTTGAGATAGGAGTTGGTGCGGGCTGAACAGTATATCCTCCTTTAGCCTCTACTGTGGGACATATGGGGAGAGCTATGGATTTTGCTATTTTTTCGTTACATTTAGCTGGTGCTTCTTCTATTATAGGTGCAGTAAATTTTATTACTACAATTATTAATATACGATCTGTAGGAATAAGAATGGAAAAAATTCCTTTATTTGTTTGATCTGTGTTGATTACAGCAGTTCTTTTATTGTTATCATTACCTGTATTAGCAGGTGCTATTACTATATTATTAACAGATCGAAATTTTAATACTTCTTTCTTTGATCCTGCTGGAGGAGGAGATCCTATTTTATTTCAACATTTATTT
>Clubiona_terrestris|RMNH.ARA.14450|1978|dest
AAGTTTATACTTAATTTTTGGTACTTGATCTGCTATGGTTGGAACAGCTATAAGAGTTTTAATTCGAATAGAATTAGGACAATCTGGTATATTTTTAGGAGATGATCATCTATATAATGTAGTAGTTACAGCTCATGCTTTTGTTATAATTTTTTTTATGGTTATACCAATTATAATTGGTGGATTTGGAAATTGAATAGTTCCAATGATATTAGGGGCAGCTGATATAGCTTTTCCTCGAATAAATAATTTAAGTTTTTGACTATTACCTCCTTCTTTATTGTTATTATTTATTTCGTCTATGGCTGAGATAGGAGTTGGTGCGGGCTGAACAGTATATCCTCCTTTAGCCTCTACTGTGGGACATATGGGGAGAGCTATGGATTTTGCTATTTTTTCGTTACATTTAGCTGGTGCTTCTTCTATTATAGGTGCAGTAAATTTTATTACTACAATTATTAATATACGATCTGTAGGAATAAGAATGGAAAAAATTCCTTTATTTGTTTGATCTGTGTTGATTACAGCAGTTCTTTTATTGTTATCATTACCTGTATTAGCAGGTGCTATTACTATATTATTAACAGATCGAAATTTTAATACTTCTTTCTTTGATCCTGCTGGAGGAGGAGATCCTATTTTATTTCAACATTTATTT
>Clubiona_terrestris|RMNH.ARA.14452|1995|dest
AAGTTTATACTTAATTTTTGGTACTTGATCTGCTATGGTTGGAACAGCTATAAGAGTTTTAATTCGAATAGAATTAGGACAATCTGGTATATTTTTAGGAGATGATCATCTATATAATGTAGTAGTTACAGCTCATGCTTTTGTTATAATTTTTTTTATGGTTATACCAATTATAATTGGTGGATTTGGAAATTGAATAGTTCCAATGATATTAGGGGCAGCTGATATAGCTTTTCCTCGAATAAATAATTTAAGTTTTTGACTATTACCTCCTTCTTTATTGTTATTATTTATTTCGTCTATGGCTGAGATAGGAGTTGGTGCGGGCTGAACAGTATATCCTCCTTTANCCTCTACTGTGGGACATATGGGGAGAGCTATGGATTTTGCTATTTTTTCGTTACATTTAGCTGGTGCTTCTTCTATTATAGGTGCAGTAAATTTTATTACTACAATTATTAATATACGATCTGTAGGAATAAGAATGGAAAAAATTCCTTTATTTGTTTGATCTGTGTTGATTACAGCAGTTCTTTTATTGTTATCATTACCTGTATTAGCAGGTGCTATTACTATATTATTAACAGATCGAAATTTTAATACTTCTTTCTTTGATCCTGCTGGAGGAGGAGATCCTATTTTATTTCAACATTTATTT
>Clubiona_terrestris|RMNH.ARA.14453|2000|dest
AAGTTTATACTTAATTTTTGGTACTTGATCTGCTATGGTTGGAACAGCTATAAGAGTTTTAATTCGAATAGAATTAGGACAATCTGGTATATTTTTAGGAGATGATCATCTATATAATGTAGTAGTTACAGCTCATGCTTTTGTTATAATTTTTTTTATGGCTATACCAATTATAATTGGTGGATTTGGAAATTGAATAGTTCCAATGATATTAGGGGCAGCTGATATAGCTTTTCCTCGAATAAATAATTTAAGTTTTTGACTATTACCTCCTTCTTTATTGTTATTATTTATTTCGTCTATGGCTGAGATAGGAGTTGGTGCGGGCTGAACAGTATATCCTCCTTTAGCCTCTACTGTGGGACATATGGGGAGAGCTATGGATTTTGCTATTTTTTCTTTACATTTAGCTGGTGCTTCTTCTATTATAGGTGCAGTAAATTTTATTACTACAATTATTAATATACGATCTGTAGGAATAAGAATGGAAAAAATTCCTTTATTTGTTTGATCTGTGTTGATTACAGCAGTTCTTTTATTGTTATCATTACCTGTATTAGCAGGTGCTATTACTATATTATTAACAGATCGAAATTTTAATACTTCTTTCTTTGATCCTGCTGGAGGAGGAGATCCTATTTTATTTCAACATTTATTT
>Clubiona_terrestris|RMNH.ARA.14454|2007|dest
AAGTTTATACTTAATTTTTGGTACTTGATCTGCTATGGTTGGAACAGCTATAAGAGTTTTAATTCGAATAGAATTAGGACAATCTGGTATATTTTTAGGAGATGATCATCTATATAATGTAGTAGTTACAGCTCATGCTTTTGTTATAATTTTTTTTATGGTTATACCAATTATAATTGGTGGATTTGGAAATTGAATAGTTCCAATGATATTAGGGGCAGCTGATATAGCTTTTCCTCGAATAAATAATTTAAGTTTTTGACTATTACCTCCTTCTTTATTGTTATTATTTATTTCGTCTATGGCTGAGATAGGAGTTGGTGCGGGCTGAACAGTATATCCTCCTTTAGCCTCTACTGTGGGACATATGGGGAGAGCTATGGATTTTGCTATTTTTTCGTTACATTTAGCTGGTGCTTCTTCTATTATAGGTGCAGTAAATTTTATTACTACAATTATTAATATACGATCTGTAGGAATAAGAATGGAAAAAATTCCTTTATTTGTTTGATCTGTGTTGATTACAGCAGTTCTTTTATTGTTATCATTACCTGTATTAGCAGGTGCTATTACTATATTATTAACAGATCGAAATTTTAATACTTCTTTCTTTGATCCTGCTGGAGGAGGAGATCCTATTTTATTTCAACATTTATTT
>Clubiona_terrestris|RMNH.ARA.14455|2010|dest
AAGTTTATACTTAATTTTTGGTACTTGATCTGCTATGGTTGGAACAGCTATAAGAGTTTTAATTCGAATAGAATTAGGACAATCTGGTATATTTTTAGGAGATGATCATCTATATAATGTAGTAGTTACAGCTCATGCTTTTGTTATAATTTTTTTTATGGTTATACCAATTATAATTGGTGGATTTGGAAATTGAATAGTTCCAATGATATTAGGGGCAGCTGATATAGCTTTTCCTCGAATAAATAATTTAAGTTTTTGACTATTACCTCCTTCTTTATTGTTATTATTTATTTCGTCTATGGCTGAGATAGGAGTTGGTGCGGGCTGAACAGTATATCCTCCTTTAGCCTCTACTGTGGGACATATGGGGAGAGCTATGGATTTTGCTATTTTTTCGTTACATTTAGCTGGTGCTTCTTCTATTATAGGTGCAGTAAATTTTATTACTACAATTATTAATATACGATCTGTAGGAATAAGAATGGAAAAAATTCCTTTATTTGTTTGATCTGTGTTGATTACAGCAGTTCTTTTATTGTTATCATTACCTGTATTAGCAGGTGCTATTACTATATTATTAACAGATCGAAATTTTAATACTTCTTTCTTTGATCCTGCTGGAGGAGGAGATCCTATTTTATTTCAACATTTATTT
>Clubiona_trivialis|RMNH.ARA.12467|2011|dest
AACGTTATATTTAATTTTTGGAACGTGAGCTGCTATAGTGGGGACGGCTATAAGAGTTTTAATTCGTATAGAGTTGGGACAATCTGGGATATTTTTAGGAGATGATCATTTATATAATGTAGTAGTTACTGCTCATGCTTTTGTTATGATTTTTTTTATAGTAATACCTATTATAATTGGAGGATTTGGAAATTGAATAGTTCCTATAATATTAGGAGCAGCTGATATAGCTTTTCCTCGTATAAATAATTTAAGTTTTTGATTATTACCACCTTCTTTATTATTATTATTTATTTCTTCTTTAGCTGAGATAGGAGTTGGAGCAGGATGAACTGTTTATCCTCCTCTTGCATCTACTGTAGGTCATATAGGGAGAGCTATAGATTTTGCAATTTTTTCTTTACATTTAGCTGGAGCTTCTTCAATTATAGGAGCAGTAAATTTTATTACTACTATTATTAATATACGTTCTGTTGGTATAACTATAGAAAAAGTACCTTTATTTGTATGATCTGTATTAATTACAGCAGTTTTATTATTACTTTCATTACCTGTATTAGCAGGTGCTATTACTATATTGTTAACAGATCGTAATTTTAATACATCTTTTTTTGATCCGGCTGGAGGAGGAGACCCTATTTTATTTCAGNNNNNNNNN
>Coelotes_terrestris|RMNH.ARA.12469|2011|dest
AACTTTGTATTTAATTTTTGGGGCTTGGTCTGCTATAGTTGGAACGGCTATAAGAGTATTGATTCGAATTGAATTAGGTCAATCAGGGAGTTTTTTAGGTGATGATCATATATATAATGTTATTGTTACTGCTCATGCTTTTGTTATAATTTTTTTTATAGTAATGCCTATTTTAATTGGAGGTTTTGGTAATTGATTAGTGCCTTTAATATTAGGTGCTCCAGATATAGCTTTTCCTCGATTAAATAATTTAAGATTTTGATTATTACCTCCTTCATTATTTTTGTTATTTATTTCTTCTATAGTTGAAATAGGTGTAGGGGCTGGATGAACGGTTTATCCGCCATTAGCTTCTAGTATAGGTCATGCTGGAAGATCTGTTGATTTTGCTATTTTTTCTTTACATTTAGCTGGGGCTTCTTCTATTTTAGGAGCGATTAATTTTATTTCTACTATTTTTAATATACGATCATATGGAATGACTTTTGAAAAGGTTCCTTTATTTGTTTGGTCTGTGTTGATTACTGTTGTATTATTATTATTATCTTTACCTGTATTGGCTGGTGCTATTACAATATTGTTAACTGATCGAAATTTTAATACTTCATTTTTTGATCCAGCTGGAGGTGGAGATCCTATTTTATTTCAANNNNNNNNN
>Coelotes_terrestris|RMNH.ARA.12599|2011|dest
AACTTTGTATTTAATTTTTGGGGCTTGGTCTGCTATAGTTGGAACGGCTATAAGAGTATTGATTCGAATTGAATTAGGTCAATCAGGGAGTTTTTTAGGTGATGATCATATATATAATGTTATTGTTACTGCTCATGCTTTTGTTATAATTTTTTTTATAGTAATGCCTATTTTAATTGGAGGTTTTGGTAATTGATTAGTGCCTTTAATATTAGGTGCTCCAGATATAGCTTTTCCTCGATTAAATAATTTAAGATTTTGATTATTACCTCCTTCATTATTTTTGTTATTTATTTCTTCTATAGTTGAAATAGGTGTAGGGGCTGGATGAACGGTTTATCCGCCATTAGCTTCTAGTATAGGTCATGCTGGAAGATCTGTTGATTTTGCTATTTTTTCTTTACATTTAGCTGGGGCTTCTTCTATTTTAGGAGCGATTAATTTTATTTCTACTATTTTTAATATACGATCATATGGAATGACTTTTGAAAAGGTTCCTTTATTTGTTTGGTCTGTGTTGATTACTGTTGTATTATTATTATTATCTTTACCTGTATTGGCTGGTGCTATTACAATATTGTTAACTGATCGAAATTTTAATACTTCATTTTTTGATCCAGCTGGAGGTGGAGATCCTATTTTATTTCAACATTTATTT
>Crustulina_guttata|RMNH.ARA.12470|2011|dest
AACTTTATATTTAATGTTTGGAGTTTGATCTGCTATAGTTGGAACTGCTATAAGTGTGTTAATTCGAGTGGAGTTAGGACAACCTGGTAGTTTGTTAGGGGATGACCAATTATATAATGTTATTGTAACTGGTCACGCTTTTGTTATAATTTTTTTTATAGTTATACCAATTTTAATTGGTGGGTTTGGAAATTGATTAGTGCCTTTAATATTAGGGGCTCCTGATATAGCTTTTCCTCGAATGAATAATTTGAGATTTTGATTGTTGCCTCCTTCGTTAATATTGTTATTTATTTCCTCTATAGAGGAAATAGGGGTTGGTGCGGGATGAACTATTTATCCCCCTTTGTCCTCTTTGGAAGGACATAGAGGGAGTTCAGTAGATTTTGCTATTTTTTCTTTACATTTAGCTGGTGCTTCTTCTATTATAGGGGCTATTAATTTTATTTCTACTATTCTAAATATACGGATGTATGGGATAAGAATGGAAAAGGTTAGATTATTTGTATGATCAGTATTTATTACTGCAGTGTTATTATTATTATCATTGCCTGTATTAGCTGGGGCTATTACTATACTTTTAACAGATCGAAATTTTAATACTTCTTTTTTCGATCCTTCTGGAGGAGGAGATCCTATTTTATTTCAANNNNNNNNN
>Cryphoeca_silvicola|RMNH.ARA.14265|2012|dest
GACTTTGTATTTGGTTTTTGGGTCTTGATCTGCTATAGTAGGAACTGCTATAAGAGTTTTAATTCGAATTGAATTAGGTCAGCCTGGGAGATTTTTAGGGGATGATCATTTATATAATGTAATTGTAACTGCACATGCTTTTATTATGATTTTTTTTATAGTAATACCTATTTTAATTGGGGGTTTTGGAAATTGATTAATTCCTTTAATATTAGGTGCTCCTGACATAGCTTTTCCTCGTATAAATAATTTAAGATTTTGACTTTTACCTCCTTCTTTAATTTTATTATTTATTTCTTCAATAGTAGAGATGGGAGTAGGTGCTGGGTGAACTATTTATCCACCATTAGCTTCTATAGTAGGACATAATGGGAGATCTGTGGATTTTGCTATTTTTTCTTTACATTTAGCTGGGGCTTCTTCAATTATAGGGGCGATTAATTTTATTTCTACTATTTTAAATATACGATATTATGGAATAAGAATAGAGAAGATTCCTTTATTTGTTTGATCAGTTTTAATTACAGCGGTATTATTACTTTTATCTTTACCTGTTTTAGCAGGTGCTATTACAATATTGTTAACTGATCGGAATTTTAATACTTCTTTTTTTGATCCCTCTGGGGGTGGGGATCCTATTTTATTTCAA
>Cyclosa_conica|RMNH.ARA.12471|2011|dest
AACTTTATACTTGATTTTAGGGGCTTGAGCTGCTATAGTAGGAACTGCTATGAGTGTATTAATTCGGATTGAACTTGGACAGTCGGGGAGATTTATTGGAGATGACCAACTGTATAATGTAATTGTAACAGCTCATGCATTTGTAATAATTTTTTTTATAGTGATACCTATTTTGATTGGTGGATTTGGAAATTGACTGGTACCTCTAATATTAGGAGCTCCAGATATAGCTTTTCCTCGTATGAACAATTTAAGATTTTGATTATTACCCCCTTCATTATTTTTATTAATTATTTCTTCTATAGTAGAAATAGGGGTAGGTGCAGGATGAACAGTATATCCTCCTCTAGCTGGGTTAGAGGGGCATGCCGGGAGATCAGTAGATTTTGCAATTTTTTCTCTTCATTTGGCTGGGGCTTCTTCTATTATGGGGGCTATTAATTTTATTTCAACAATTATTAATATGCGATTTTATGGAATAACAATAGAGAAAGTTCCATTATTTGTATGATCTGTATTAATTACTGCTGTTTTATTATTATTGTCTCTTCCAGTATTAGCCGGGGCTATTACTATGCTATTAACAGATCGAAATTTCAATACGTCTTTTTTCGATCCATCGGGTGGAGGGGACCCTATTTTATTTCAANNNNNNNNN
>Dendryphantes_rudis|RMNH.ARA.12480|2011|dest
TACAATATATTTAATTTTTGGAGCTTGGTCAGCTATAGTTGGAACTGCTATAAGAATTTTAATTCGAATGGAATTAGGACAAACTGGATCATTTATAGGAAATGATCATATATATAATGTAATTGTAACTGCTCATGCTTTTGTTATAATTTTTTTTATAGTAATACCTATATTAATTGGAGGATTTGGAAATTGATTAGTTCCTTTAATATTAGGAGCTCCTGATATAGCTTTTCCTCGTATAAATAACTTAAGATTCTGATTACTTCCTCCTTCTTTATTTTTATTATTTATTTCTTCTATAGTTGAAATAGGAGTAGGAGCTGGATGAACTGTATATCCTCCTTTAGCTTCAATTGTAGGACATAATGGAAGATCAGTGGATTTTGCTATTTTTTCATTACATTTAGCAGGTGCTTCTTCAATTATAGGAGCTATTAATTTTATTTCTACAATTATTAATATACGATCTTTAGGTATATCATTGGATAAAGTTCCTTTGTTTGTTTGATCTGTTATAATTACTGCAATTTTATTATTATTATCATTGCCAGTATTAGCGGGAGCTATTACTATATTATTAACTGATCGAAATTTTAATACCTCTTTTTTTGATCCTGCAGGAGGTGGAGATCCTATTTTGTTTCAGNNNNNNNNN
>Dendryphantes_rudis|RMNH.ARA.12607|2011|dest
TACAATATATTTAATTTTTGGAGCTTGGTCAGCTATAGTTGGAACTGCTATAAGAATTTTAATTCGAATGGAGTTAGGACAAACTGGATCATTTATAGGAAATGATCATATATATAATGTAATTGTAACTGCTCATGCTTTTGTTATGATTTTTTTTATAGTAATACCTATATTAATTGGAGGATTTGGAAATTGATTAGTTCCTTTAATATTAGGAGCTCCTGATATAGCTTTTCCTCGTATAAATAACTTAAGATTCTGATTACTTCCTCCTTCTTTATTTTTATTATTTATTTCTTCTATAGTTGAAATAGGAGTAGGAGCTGGGTGAACTGTATATCCTCCTTTAGCCTCGATTGTAGGACATAATGGAAGATCAGTGGATTTTGCTATTTTTTCATTACATTTAGCAGGTGCTTCTTCAATTATAGGAGCTATTAATTTTATTTCTACGATTATTAATATACGATCTTTAGGTATATCATTGGATAAAGTTCCTTTGTTTGTTTGATCTGTTATAATTACTGCAGTTTTATTATTATTATCATTGCCAGTATTAGCGGGAGCTATTACTATATTATTAACTGATCGAAATTTTAATACTTCTTTTTTTGATCCTGCAGGAGGTGGAGATCCTATTTTGTTTCAG
>Dictyna_arundinacea|RMNH.ARA.12472|2011|dest
AACTCTTTATTTATTGTTTGGGGCTTGAGCTGCTATAGTGGGTACTGCAATAAGAGTATTGATTCGAATTGAGTTAGGGCAGCCTGGTAGATTTTTGGGAAACGATCAAATTTATAACGTTATGGTTACTGCTCATGCTTTTGTGATAATTTTTTTTATAGTTATACCTATTTTAATTGGAGGGTTTGGAAATTGATTGGTTCCTTTAATGTTAGGGGCTCCTGATATAGCTTTTCCTCGTATAAATAATTTAAGATTTTGATTATTACCTCCTTCTTTATTATTATTGTTTATCTCTTCTATAGTTGAGATAGGAGTAGGGGCCGGATGAACAATTTATCCTCCTTTGGCTTCTGTGGTTGGACATTCAGGAAGATCTGTGGATTTTGCAATTTTCTCTCTTCATTTAGCTGGTGCTTCTTCAATTATAGGTGCTATTAATTTTATTTCAACTATTATTAATATACGGATGGAAGGAATGTCAATGGAAAAGGTTCCATTATTTGTTTGATCTGTATTAATTACTGCTGTATTATTATTGTTGTCTCTTCCTGTTTTAGCGGGGGCTATTACAATATTGTTAACTGATCGAAATTTTAATACATCTTTTTTTGATCCTGCGGGGGGAGGTGATCCTATTTTATTTCAANNNNNNNNN
>Dictyna_uncinata|RMNH.ARA.12473|2011|dest
TTCTCTTTATTTATTGTTTGGAGCTTGAGCTGCTATAGTAGGTACTGCAATAAGAGTATTAATTCGAATTGAATTAGGGCAACCTGGAAGATTTTTAGGTAATGATCAAATTTATAATGTTATAGTTACTGCTCATGCTTTTGTTATGATTTTTTTTATGGTTATACCTATTTTAATTGGAGGGTTTGGAAATTGATTAGTTCCTTTAATGTTAGGAGCTCCTGATATAGCTTTTCCTCGTATGAATAATTTAAGATTTTGATTATTACCTCCTTCCTTATTGTTGTTGTTTATTTCTTCTATAGTTGAAATAGGAGTTGGGGCTGGGTGAACAATTTATCCTCCTTTGGCTTCTGTGGTTGGGCATTCAGGAAGATCCGTAGATTTTGCAATTTTTTCTTTACATTTGGCTGGTGCTTCTTCAATTATAGGAGCTATTAATTTTATTTCAACTATTATTAATATACGAATAGAAGGAATATCTATGGAAAAAATTCCGTTATTTGTTTGATCTGTATTAATTACTGCTGTTTTATTGTTATTATCTCTTCCGGTTTTAGCGGGAGCTATTACTATATTGTTGACTGATCGAAATTTTAATACATCTTTTTTTGATCCCGCAGGAGGAGGAGATCCTATTTTATTTCAANNNNNNNNN
>Dictyna_uncinata|RMNH.ARA.14266|2012|dest
TTCTCTTTATTTATTGTTTGGAGCTTGAGCTGCTATAGTAGGTACTGCAATAAGAGTATTAATTCGAATTGAATTAGGGCAACCTGGAAGATTTTTAGGTAATGATCAAATTTATAATGTTATAGTTACTGCTCATGCTTTTGTTATGATTTTTTTTATAGTTATACCTATTTTAATTGGAGGTTTTGGAAATTGATTAATTCCTTTAATGTTAGGAGCCCCTGATATGGCTTTTCCCCGTATGAATAATTTGAGATTTTGATTACTACCTCCTTCCTTATTGTTGTTGTTTATTTCTTCTATAGTTGAAATAGGAGTTGGGGCTGGATGAACAATTTATCCTCCTTTGGCTTCTGTGGTTGGGCATTCAGGAAGATCCGTAGATTTTGCAATTTTTTCTTTACATTTGGCTGGTGCTTCTTCAATTATAGGAGCTATTAATTTTATTTCAACTATTATTAATATACGAATAGAAGGAATATCTATGGAAAAAATTCCGTTATTTGTTTGATCTATATTAATTACTGCTGTTTTATTGTTATTATCTCTTCCGGTTTTAGCAGGAGCTATTACTATATTGTTGACTGATCGAAATTTTAATACATCTTTTTTTGATCCCGCAGGAGGAGGAGATCCTATTTTATTTCAA
>Diplocephalus_picinus|RMNH.ARA.12474|2011|dest
AAGTTTATATTTTATTTTTGGGGCTTGGGCTGCTATAGTTGGAACAGCGATAAGAGTTTTAATTCGGATTGAGTTAGGTCAAACTGGAAGATTATTGGGGGATGATCAATTATATAATGTTATTGTTACAGCTCATGCATTTGTTATAATTTTTTTTATGGTAATACCTATTTTGATTGGGGGGTTTGGGAATTGGTTAGTTCCTCTTATGTTAGGGGCACCGGATATAGCTTTTCCTCGTATAAACAATTTAAGTTTTTGATTATTACCTCCTTCCTTATTTTTGTTATTTATTTCTAGAATAGATGAGATAGGAGTTGGGGCAGGATGGACTGTGTATCCGCCGTTAGCATCTTTAGATGGGCATCCGGGTAGATCAGTTGATTTTGCAATTTTTTCTTTACATCTAGCTGGAGCATCTTCAATTATAGGGGCTATTAATTTTATTTCTACTATTTTAAATATACGGGGGTATGGGATATCTATAGATAGGGTTCCTTTATTTGTTTGGTCTGTCTTAATTACTGCTATTTTATTACTTTTGTCTTTACCAGTATTAGCGGGGGCGATTACGATACTTTTAACAGATCGTAATTTTAATACTTCATTTTTTGACCCTTCTGGAGGAGGGGATCCTGTTCTATTTCAANNNNNNNNN
>Diplocephalus_picinus|RMNH.ARA.14268|2012|dest
AAGTTTATATTTTATTTTTGGGGCTTGGGCTGCTATAGTTGGAACAGCGATAAGAGTTTTAATTCGGATTGAGTTAGGTCAAACTGGAAGATTATTGGGGGATGATCAATTATATAATGTTATTGTTACAGCTCATGCATTTGTTATAATTTTTTTTATAGTAATACCTATTTTGATTGGGGGGTTTGGGAATTGGTTAGTTCCTCTTATGTTAGGGGCACCGGATATAGCTTTTCCTCGTATAAACAATTTAAGTTTTTGATTATTACCTCCTTCCTTATTTTTGTTATTTATTTCTAGAATAGATGAGATAGGAGTTGGGGCAGGATGGACTGTGTATCCGCCGTTAGCATCTTTAGATGGGCATCCGGGTAGATCAGTTGATTTTGCAATTTTTTCTTTACATCTAGCTGGAGCATCTTCAATTATAGGGGCTATTAATTTTATTTCTACTATTTTAAACATACGGGGGTATGGGATATCTATAGATAGGGTTCCTTTATTTGTTTGGTCTGTCTTAATTACTGCTATTTTATTACTTTTGTCTTTACCAGTATTAGCGGGGGCGATTACGATACTTTTAACAGATCGTAATTTTAATACTTCATTTTTTGACCCTTCTGGAGGAGGGGATCCTGTTCTATTTCAA
>Diplostyla_concolor|RMNH.ARA.14269|2012|dest
AACTTTATATTTAATTTTTGGGGCTTGATCTGCTATAGTGGGAACGGCTATAAGAGTATTAATTCGAATTGAGTTAGGTCAAACAGGTAGAATATTAGGAGATGATCATTTATATAATGTTATTGTTACGGCGCATGCGTTTGTTATAATTTTTTTTATAGTTATACCTATTTTGATTGGGGGATTTGGAAATTGGTTAGTCCCTTTAATATTAGGGGCTCCTGATATAGCTTTTCCTCGAATGAATAATTTAAGTTTTTGACTTCTTCCTCCTTCTCTTTTTATATTATTTATATCTTCTATAGTTGAGATAGGTGTAGGGGCTGGATGAACAGTTTACCCTCCTTTGGCTTCTTTAGAGGGGCACTCGGGAAGTGCTGTAGATTTTGCTATTTTTTCTTTGCATTTAGCAGGAGCTTCATCTATTATAGGAGCTATTAATTTTATTTCAACTATTTTAAATATGCGTTCTTATGAAATAAGTATAGAAAAAGTTTCGCTTTTTGTGTGGTCTGTATTAATTACTGCGGTTTTGTTACTTTTGTCTTTACCTGTATTAGCAGGAGCTATTACTATGTTATTAACTGATCGGAATTTTAATACTTCTTTCTTTGATCCGGCAGGTGGAGGGGATCCAGTTCTTTTTCAA
>Dipoena_melanogaster|RMNH.ARA.12475|2011|dest
AAGTTTGTATTTTTTGTTTGGAATTTGATCTGCAATAGTAGGAACAGCAATAAGAGTTTTAATTCGAATTGAATTAGGACAACCTGGAAGATTTTTAGGAGATGACCAATTGTATAATGTAGTAGTTACTGCTCATGCTTTTATTATAATTTTTTTTATAGTGATGCCTATTTTAATTGGAGGTTTTGGAAATTGATTAGTTCCTTTAATATTAGGAGCTCCTGATATAGCTTTTCCTCGAATAAATAATTTAAGATTTTGATTATTACCTCCTTCTTTAATGTTGTTATTTATTTCTTCTATAGTTGAAATAGGAGTAGGAGCTGGGTGAACAGTTTATCCTCCTTTATCTTCTTTAGAAGGTCATGCAGGAAGATCAGTAGATTTTGCTATTTTTTCTTTACATTTAGCTGGAGCTTCATCAATTATAGGGGCAATTAATTTTATTTCTACAATTTTAAATATACGTTCTTATGGGATAAGATTAGAAAAAATTTCTTTATTTGTTTGATCTGTAATTATTACAGCTGTATTATTACTTCTTTCTTTACCTGTTTTAGCTGGTGCTATTACTATATTATTAACGGATCGAAATTTTAATACTTCTTTTTTTGATCCAGCTGGAGGAGGAGATCCTGTTTTATTTCAANNNNNNNNN
>Dolomedes_plantarius|RMNH.ARA.12580|2011|dest
AACTTTGTATTTTATATTTGGAGTATGATCTGCTATAGTGGGTACAGCTATAAGAGTGTTGATTCGAATAGAATTAGGGAATCCTGGAAGACTTTTAGGTGATGATCATTTATATAATGTTATAGTTACTGCTCATGCTTTTGTAATAATTTTTTTTATAGTAATACCAATTTTAATTGGTGGTTTTGGTAATTGATTAGTTCCTTTAATATTAGGTGCTCCTGATATATCATTTCCTCGAATAAATAATTTATCTTTTTGATTATTACCTCCTTCTTTGTTTTTATTGTTTATATCATCTATAGTAGAAATAGGAGTAGGAGCGGGATGAACTGTTTATCCTCCTTTAGCTTCTAGAGTTGGTCATATAGGAAGATCTATGGATTTTGCTATTTTTTCTTTACATTTAGCTGGGGCTTCTTCTATTATAGGAGCAGTAAATTTTATTTCTACAATTATTAATATACGTTTGGTGGGAATAACTATAGAAAAAGTTCCTTTGTTTGTATGATCTGTTTTTATTACTGCTATTTTATTATTATTGTCTTTACCTGTATTAGCAGGTGCTATTACTATATTATTAACTGATCGAAATTTTAATACTTCTTTTTTTGACCCAGCGGGTGGGGGAGATCCTATTTTATTTCAACATTTATTT
>Dolomedes_plantarius|RMNH.ARA.14389|1991|dest
NNNNNNGTATTTTATATTTGGGGTGTGATCTGCTATAGTGGGTACAGCTATAAGAGTGTTGATTCGAATAGAATTAGGGAATCCTGGAAGACTTTTAGGTGATGATCATTTATATAATGTTATAGTTACTGCTCATGCTTTTGTAATAATTTTTTTTATAGTAATACCAATTTTAATTGGTGGTTTTGGTAATTGATTAGTTCCTTTAATATTAGGTGCTCCTGATATATCATTTCCTCGAATAAATAATTTATCTTTTTGATTATTACCTCCTTCTTTGTTTTTATTGTTTATATCATCTATAGTAGAAATAGGAGTAGGAGCGGGATGAACTGTTTATCCTCCTTTAGCTTCTAGAGTTGGTCATATAGGAAGATCTATGGATTTTGCTATTTTTTCTTTACATTTAGCTGGGGCTTCTTCTATTATAGGAGCAGTAAATTTTATTTCTACAATTATTAATATACGTTTGGTGGGAATAACTATAGAAAAAGTTCCTTTGTTTGTATGATCTGTTTTTATTACTGCTATTTTATTATTATTGTCTTTACCTGTATTAGCAGGTGCTATTACTATATTATTAACTGATCGAAATTTTAATACTTCTTTTTTTGACCCAGCGGGTGGGGGAGATCCTATTTTATTTCAACATTTATTT
>Dolomedes_plantarius|RMNH.ARA.14392|2005|dest
AACTTTGTATTTTATATTTGGGGTATGATCTGCTATAGTGGGTACAGCTATAAGAGTGTTAATTCGAATAGAATTAGGGAATCCTGGAAGACTTTTAGGTGATGATCATTTATATAATGTTATAGTTACTGCTCATGCTTTTGTAATAATTTTTTTTATAGTAATACCAATTTTAATTGGTGGTTTCGGTAATTGATTAGTTCCTTTAATATTAGGTGCTCCTGATATATCATTTCCTCGAATAAATAATTTATCTTTTTGATTATTACCTCCTTCTTTATTTTTATTGTTTATATCATCTATAGTAGAAATAGGAGTAGGAGCGGGATGAACTGTTTATCCTCCTTTAGCTTCTAGAGTTGGTCATATAGGAAGATCTATGGATTTTGCTATTTTTTCTTTACATTTAGCTGGGGCTTCTTCTATTATAGGAGCAGTAAATTTTATTTCTACAATTATTAATATACGTTTGGTGGGAATAACTATAGAAAAAGTTCCTTTGTTTGTATGATCTGTTTTTATTACTGCTATTTTATTATTATTGTCTTTACCTGTATTAGCAGGTGCTATTACTATATTATTAACTGATCGAAATTTTAATACTTCTTTTTTTGACCCAGCGGGTGGGGGAGATCCTATTTTATTTCAACATTTATTT
>Dolomedes_plantarius|RMNH.ARA.14393|2007|dest
AACTTTGTATTTTATATTTGGGGTATGATCTGCTATAGTGGGTACGGCTATAAGAGTGTTGATTCGAATAGAATTAGGAAATCCTGGAAGACTTTTAGGTGATGATCATTTATATAATGTTATAGTTACTGCTCATGCTTTTGTAATAATTTTTTTTATAGTAATACCAATTTTAATTGGTGGTTTTGGTAATTGATTAGTTCCTTTAATATTAGGTGCTCCTGATATATCATTTCCTCGAATAAATAATTTATCTTTTTGATTATTACCTCCTTCTTTATTTTTATTATTTATATCATCTATAGTAGAAATAGGAGTAGGAGCAGGATGAACTGTTTATCCTCCTTTGGCTTCTAGAGTTGGTCATATAGGAAGATCTATAGATTTTGCTATTTTTTCTTTACATTTAGCTGGGGCTTCTTCTATTATAGGAGCAGTAAATTTTATTTCTACAATTATTAATATACGTTTGGTGGGAATAACTATAGAAAAAGTTCCTTTGTTTGTATGATCTGTTTTTATTACTGCTATTTTATTATTATTGTCTTTACCTGTATTAGCAGGTGCTATTACTATATTATTAACTGATCGAAATTTTAATACTTCTTTTTTTGACCCAGCGGGTGGGGGAGATCCTATTTTATTTCAACATTTATTT
>Dolomedes_plantarius|RMNH.ARA.14394|2009|dest
AACTTTGTATTTTATATTTGGGGTATGATCTGCTATAGTGGGTACGGCTATAAGAGTGTTGATTCGAATAGAATTAGGAAATCCTGGAAGACTTTTAGGTGATGATCATTTATATAATGTTATAGTTACTGCTCATGCTTTTGTAATAATTTTTTTTATAGTAATACCAATTTTAATTGGTGGTTTTGGTAATTGATTAGTTCCTTTAATATTAGGTGCTCCTGATATATCATTTCCTCGAATAAATAATTTATCTTTTTGATTATTACCTCCTTCTTTATTTTTATTATTTATATCATCTATAGTAGAAATAGGAGTAGGAGCAGGATGAACTGTTTATCCTCCTTTGGCTTCTAGAGTTGGTCATATAGGAAGATCTATAGATTTTGCTATTTTTTCTTTACATTTAGCTGGGGCTTCTTCTATTATAGGAGCAGTAAATTTTATTTCTACAATTATTAATATACGTTTGGTGGGAATAACTATAGAAAAAGTTCCTTTGTTTGTATGATCTGTTTTTATTACTGCTATTTTATTATTATTGTCTTTACCTGTATTAGCAGGTGCTATTACTATATTATTAACTGATCGAAATTTTAATACTTCTTTTTTTGACCCAGCGGGTGGGGGAGATCCTATTTTATTTCAACATTTATTT
>Dolomedes_plantarius|RMNH.ARA.16254|2012|dest
AACTTTGTATTTTATATTTGGGGTATGATCTGCTATAGTGGGTACAGCTATAAGAGTGTTGATTCGAATAGAATTAGGGAATCCTGGAAGACTTTTAGGTGATGATCATTTATATAATGTTATAGTTACTGCTCATGCTTTTGTAATAATTTTTTTTATAGTAATACCAATTTTAATTGGTGGTTTTGGTAATTGATTAGTTCCTTTAATATTAGGTGCTCCTGATATATCATTTCCTCGAATAAATAATTTATCTTTTTGATTATTACCTCCTTCTTTGTTTTTATTGTTTATATCATCTATAGTAGAAATAGGAGTAGGAGCGGGATGAACTGTTTATCCTCCTTTAGCTTCTAGAGTTGGTCATATAGGAAGATCTATGGATTTTGCTATTTTTTCTTTACATTTAGCTGGGGCTTCTTCTATTATAGGAGCAGTAAATTTTATTTCTACAATTATTAATATACGTTTGGTGGGAATAACTATAGAAAAAGTTCCTTTGTTTGTATGATCTGTTTTTATTACTGCTATTTTATTATTATTGTCTTTACCTGTATTAGCAGGTGCTATTACTATATTATTAACTGATCGAAATTTTAATACTTCTTTTTTTGACCCAGCGGGTGGGGGAGATCCTATTTTATTTCAA
>Drapetisca_socialis|RMNH.ARA.12622|2011|dest
TTCTTTATATTTTATTTTTGGGGCATGAGCTGCTATGGTGGGTACTGCTATAAGAGTATTGATTCGAATTGAGTTAGGTCAGATTGGAAGAATATTAGGGGATGATCAGCTCTATAATGTTATTGTTACGGCCCATGCTTTTGTAATAATTTTTTTTATAGTTATACCAATTTTAATTGGGGGATTTGGTAATTGGTTGGTACCGCTTATGTTAGGTGCTCCTGATATAGCTTTTCCTCGAATAAATAACTTGAGATTTTGATTACTTCCTCCTTCTTTATTACTTCTTTTCATTTCAAGTATAGTTGAAATAGGAGTTGGGTCTGGATGGACTGTTTATCCCCCTCTTGCTTCTTTAGAAGGACATGCTGGAAGTTCTGTGGATTTTGCTATTTTTTCTCTTCATTTAGCAGGAGCTTCTTCTATTATAGGGGCTATTAATTTTATTTCTACTATTATTAATATACGGGGGTATGGTGTATCTATAGAAAAAGTCCCACTTTTTGTTTGATCTGTATTAATTACTGCCGTTTTATTACTTTTGTCACTCCCTGTTTTAGCAGGAGCGATTACAATACTGTTAACAGATCGAAATTTTAATACTTCTTTTTTTGATCCTGCTGGTGGGGGAGATCCCGTTTTATTTCAA
>Enoplognatha_ovata|RMNH.ARA.14115|2012|dest
AACTTTATATTTATTGTTTGGAGCTTGGGCTGCTATAGTAGGTACAGCTATAAGAGTTTTAATTCGAATTGAGTTGGGGCAAACTGGGAGATTTTTAGGTGACGATCAATTATATAATGTAATTGTAACAGCTCATGCATTTGTAATAATTTTTTTTATAGTTATACCTATTTTAATTGGAGGTTTTGGGAATTGGTTAGTTCCTTTAATATTAGGAGCTCCTGATATGGCTTTTCCTCGAATAAATAATTTAAGTTTTTGATTACTACCTCCTTCATTAATATTATTATTTGTTTCTTCAATAGTAGAAATAGGAGTAGGAGCTGGGTGGACAGTTTACCCTCCTTTATCTTCTTTGGAAGGACATGCTGGTAGATCTGTAGATTTTGCTATTTTTTCTTTACATTTAGCTGGTGCTTCATCTATTATAGGAGCTATTAATTTTATTTCTACTATTTTAAATATACGTTCTTTTGGAATAAGAATAGAAAAGGTTTCTCTTTTTGTCTGATCTGTTCTTATTACTGCTGTTTTATTGTTACTTTCTTTACCTGTATTAGCAGGAGCTATTACTATATTATTGACGGATCGAAATTTTAATACTTCATTTTTTGATCCTGCGGGGGGAGGAGATCCTATTTTATTTCAA
>Enoplognatha_thoracica|RMNH.ARA.12476|2011|dest
AACATTATATTTATTATTTGGGGCTTGAGCTGCAATAGTGGGGACAGCAATGAGAGTTTTAATTCGTATTGAGTTAGGTCAAACAGGGAGATTTTTAGGTGATGATCAATTATATAATGTAATTGTAACTGCTCATGCTTTTGTTATGATTTTTTTTATAGTAATACCTATTTTAATTGGAGGTTTTGGAAATTGATTAGTTCCTTTAATACTAGGGGCTCCGGATATAGCTTTTCCACGAATAAATAATCTTAGTTTTTGATTATTACCTCCTTCTTTAATATTATTATTTATTTCTTCAATAGTGGAGATAGGAGTTGGGGCAGGATGAACAGTTTATCCCCCTTTATCTTCTTTAGAAGGTCATGCTGGGAGATCGGTAGATTTTGCTATTTTTTCTTTACATTTAGCGGGAGCTTCTTCAATTATAGGGGCAATTAATTTTATTTCTACTATTTTAAATATACGTTCTTTTGGAATATCTATAGAGAAAGTTTCTTTATTTGTTTGATCTGTATTAATTACTGCTGTATTATTACTTTTATCACTTCCTGTATTAGCTGGGGCTATTACTATATTATTAACAGATCGAAATTTTAATACTTCTTTTTTTGACCCTGCTGGGGGAGGGGATCCTATTTTATTTCAANNNNNNNNN
>Enoplognatha_thoracica|RMNH.ARA.14271|2012|dest
AACATTATATTTATTATTTGGGGCTTGAGCTGCGATAGTGGGGACAGCAATGAGAGTTTTAATTCGTATTGAGTTGGGTCAAACAGGGAGATTTTTAGGTGATGATCAATTATATAATGTAATTGTAACTGCTCATGCTTTTGTTATGATTTTTTTTATAGTAATACCTATTTTAATTGGAGGTTTTGGAAATTGGTTAGTTCCTTTAATACTAGGGGCTCCGGATATAGCTTTTCCACGAATAAATAATCTTAGTTTTTGATTATTACCTCCTTCTTTAATATTATTATTTATTTCTTCAATAGTGGAGATAGGAGTTGGGGCAGGATGAACAGTTTATCCCCCTTTATCTTCTTTAGAAGGTCATGCTGGGAGATCGGTAGATTTTGCTATTTTTTCTTTACATTTAGCGGGAGCTTCTTCAATTATAGGGGCAATTAATTTTATTTCTACTATTTTAAATATACGTTCTTTTGGAATATCTATAGAGAAAGTTTCTTTATTTGTTTGATCTGTATTAATTACTGCTGTATTATTACTTTTATCACTTCCTGTATTAGCTGGGGCTATTACTATATTATTAACAGATCGAAATTTTAATACTTCTTTTTTTGACCCTGCTGGGGGAGGGGATCCTATTTTATTTCAA
>Enoplognatha_thoracica|RMNH.ARA.14321|2012|dest
AACATTATATTTATTATTTGGGGCTTGAGCTGCAATAGTGGGGACAGCAATGAGAGTTTTAATTCGTATTGAGTTAGGTCAAACAGGGAGATTTTTAGGTGATGATCAATTATATAATGTAATTGTAACTGCTCATGCTTTTGTTATGATTTTTTTTATAGTAATACCTATTTTAATTGGAGGTTTTGGAAATTGATTAGTTCCTTTAATACTAGGGGCTCCGGATATAGCTTTTCCACGAATAAATAATCTTAGTTTTTGATTATTACCTCCTTCTTTAATATTATTATTTATTTCTTCAATAGTGGAGATAGGAGTTGGGGCAGGATGAACAGTTTATCCCCCTTTATCTTCTTTAGAAGGTCATGCTGGGAGATCGGTAGATTTTGCTATTTTTTCTTTACATTTAGCGGGAGCTTCTTCAATTATAGGGGCAATTAATTTTATTTCTACTATTTTAAATATACGTTCTTTTGGAATATCTATAGAGAAAGTTTCTTTATTTGTTTGATCTGTATTAATTACTGCTGTATTATTACTTTTATCACTTCCTGTATTAGCTGGGGCTATTACTATATTATTAACAGATCGAAATTTTAATACTTCTTTTTTTGACCCTGCTGGGGGAGGGGATCCTATTTTATTTCAA
>Episinus_angulatus|RMNH.ARA.12478|2011|dest
TACGTTATATTTATTATTTGGGGCTTGGGCAGCTATAGTAGGAACAGCAATAAGAATTTTAATTCGAATAGAATTAGGACAGCCTGGAAGATTTTTAGGGGATGATCAGTTGTATAATGTAGTGGTTACTGCTCATGCATTTGTAATAATTTTTTTTATAGTGATACCAATTTTAATTGGGGGATTTGGGAATTGATTAGTTCCTTTAATATTAGGAGCTCCTGATATAGCTTTTCCTCGAATAAATAATTTAAGATTTTGGTTATTACCTCCTTCATTAATATTATTATTTATTTCTTCAATAGTGGAAATAGGAGTAGGGGCTGGATGGACAGTTTATCCTCCTTTATCTTCTTTAGAAGGTCATTTTGGTAGAAGAGTAGATTTTGCTATTTTTTCTTTACATTTAGCGGGAGCGTCATCAATTATAGGAGCTATTAATTTCATTTCAACAATTTTAAATATACGAATATATGGAATATCTATAGAAAAGGTTTCATTATTTGTTTGATCTGTATTAATTACAGCGGTATTATTATTATTATCTTTACCAGTTTTAGCTGGAGCTATTACTATATTATTAACTGATCGAAATTTTAATACTTCGTTTTTTGATCCGGCTGGTGGAGGAGATCCTATTTTATTTCAANNNNNNNNN
>Episinus_angulatus|RMNH.ARA.14272|2012|dest
TACGTTATATTTATTATTTGGGGCTTGGGCAGCTATAGTAGGAACAGCAATAAGAATTTTAATTCGAATAGAATTAGGACAGCCTGGAAGATTTTTAGGGGATGATCAGTTGTATAATGTAGTGGTTACTGCTCATGCATTTGTAATAATTTTTTTTATAGTGATACCAATTTTAATTGGGGGATTTGGGAATTGATTAGTTCCTTTAATATTAGGAGCTCCTGATATAGCTTTTCCTCGAATAAATAATTTAAGATTTTGGTTATTACCTCCTTCATTAATATTATTATTTATTTCTTCAATAGTGGAAATAGGAGTAGGGGCTGGATGGACAGTTTATCCTCCTTTATCTTCTTTAGAAGGTCATTTTGGTAGAAGAGTGGATTTTGCTATTTTTTCTTTACATTTAGCGGGAGCGTCATCAATTATAGGAGCTATTAATTTCATTTCAACAATTTTAAATATACGAATATATGGAATATCTATAGAAAAGGTTTCATTATTTGTTTGATCTGTATTAATTACAGCGGTATTATTATTATTATCTTTACCAGTTTTAGCTGGAGCTATTACTATATTATTAACTGATCGAAATTTTAATACTTCGTTTTTTGATCCGGCTGGTGGAGGAGATCCTATTTTATTTCAA
>Euophrys_frontalis|RMNH.ARA.12479|2011|dest
TACTTTATATCTAATTTTTGGGGTTTGATCGGCAATGGTAGGTACAGCAATAAGAGTATTGATTCGAATAGAATTAGGTCAGACTGGTAATTTTATAGGAGATGACCATTTGTATAATGTGATTGTTACAGCTCATGCTTTTGTTATGATTTTTTTTATAGTTATACCTATTATAATTGGTGGTTTTGGTAATTGGTTAGTACCTTTAATATTAGGTGCTCCTGATATGGCTTTTCCTCGTATGAATAATTTGAGTTTTTGATTATTGCCTCCTTCTTTAATATTATTGTTTATTTCATCTATGGCTGAAATGGGTGTGGGAGCTGGGTGAACAGTATATCCACCGTTGGCTTCTATTGTAGGACATAATGGAAGTTCTGTAGATTTTGCTATTTTTTCTTTACATTTAGCTGGTGCTTCTTCTATTATAGGGGCTATCAATTTTATTTCAACTGTTATTAATATACGATCTATTGGTATGTCCTTAGATAATATCCCTTTATTTGTTTGGTCTGTAGTGATTACAGCGGTATTATTATTGTTATCTCTACCTGTGTTAGCTGGTGCTATTACTATATTGTTAACAGATCGTAATTTTAATACTTCTTTTTTTGATCCTGCAGGGGGAGGGGATCCTATTTTATTTCAANNNNNNNNN
>Euryopis_flavomaculata|RMNH.ARA.12481|2011|dest
TACTTTATATTTATTATTTGGAGCTTGATCTGCTATAGTAGGAACAGCTATAAGTGTAATAATTCGAATTGAATTAGGTCAATCTGGAAGATTTTTGGGAGATGATCAGTTATATAATGTAGTAGTTACAGCACATGCTTTTATTATAATTTTTTTTATAGTTATGCCTATTTTAATTGGAGGGTTTGGAAATTGATTAATCCCTTTAATATTAGGAGCTCCAGATATAGCTTTTCCTCGAATAAATAATTTAAGATTTTGGTTACTTCCTCCTTCATTAATATTATTATTTATTTCTTCAATAGTTGAGATAGGGGTAGGAGCAGGATGAACTGTTTATCCTCCTTTATCTTCTTTAGAAGGGCATGCGGGTAGTTCTGTAGATTTTGCTATTTTTTCTTTACATTTAGCTGGTGCTTCTTCAATTATAGGAGCTATTAATTTTATCTCTACAGTAATAAATATACGTTTATTAGGTATAAGTTATGATAAGGTATCTTTATTTGTTTGATCAGTAATTATTACTGCAGTATTATTATTATTATCATTACCTGTATTAGCAGGTGCTATTACTATACTTTTAACTGATCGAAATTTTAATACTTCTTTTTTTGATCCTGCTGGAGGTGGTGATCCTATTTTATTTCAGNNNNNNNNN
>Euryopis_flavomaculata|RMNH.ARA.14275|2012|dest
TACTTTATATTTATTATTTGGAGCTTGATCTGCTATAGTAGGAACAGCTATAAGTGTAATAATTCGAATTGAATTAGGTCAATCTGGAAGATTTTTGGGAGATGATCAGTTATATAATGTAGTAGTTACAGCACATGCTTTTATTATAATTTTTTTTATAGTTATGCCTATTTTAATTGGAGGGTTTGGAAATTGATTAATCCCTTTAATATTAGGAGCTCCAGATATAGCTTTTCCTCGAATAAATAATTTAAGATTTTGGTTACTTCCTCCTTCATTAATATTATTATTTATTTCTTCAATAGTTGAGATAGGGGTAGGAGCAGGATGAACTGTTTATCCTCCTTTATCTTCTTTAGAAGGGCATGCGGGTAGTTCTGTAGATTTTGCTATTTTTTCTTTACATTTAGCTGGTGCTTCTTCAATTATAGGAGCTATTAATTTTATCTCTACAGTAATAAATATACGTTTATTAGGTATAAGTTATGATAAGGTATCTTTATTTGTTTGATCAGTAATTATTACTGCAGTATTATTATTATTATCATTACCTGTATTAGCAGGTGCTATTACTATACTTTTAACTGATCGAAATTTTAATACTTCTTTTTTTGATCCTGCTGGAGGTGGTGATCCTATTTTATTTCAG
>Evarcha_arcuata|RMNH.ARA.12482|2011|dest
AACTTTATATTTAATTTTTGGAGCTTGAGCTGCTATAGTAGGAACTGCTATAAGAGTATTAATTCGAATAGAATTGGGACAAACTGGTAGTTTTTTGGGAAATGAACATTTATATAATGTTATTGTTACTGCTCATGCATTTGTTATAATCTTTTTTATAGTTATGCCTATTATAATTGGAGGTTTTGGTAATTGATTAGTTCCTTTAATGTTAGGAGCTCCTGATATAGCTTTTCCTCGAATAAATAATTTAAGATTTTGACTTTTACCTCCTTCTTTAATATTATTATTTATTTCATCTATAGCTGAAATAGGGGTAGGAGCTGGATGAACAGTATATCCACCTTTAGCTTCTATTGTGGGTCATAATGGTAGATCTGTGGATTTCGCTATTTTTTCTTTGCATTTGGCTGGGGCATCTTCTATTATAGGTGCTATTAATTTTATTTCAACTGTTATTAATATACGATCAGTAGGAATATCAATAGATAAAATTTCTTTATTTGTATGATCGGTTTTAATTACTGCTGTATTATTATTATTATCATTACCAGTATTAGCAGGTGCTATTACTATATTATTAACTGATCGAAATTTTAATACTTCTTTCTTTGATCCTGCAGGTGGAGGTGATCCAATTTTGTTTCAANNNNNNNNN
>Evarcha_falcata|RMNH.ARA.12617|2011|dest
TACTTTATATTTAATTTTTGGAGCTTGGGCTGCTATAGTAGGTACTGCTATAAGAGTATTGATTCGAATAGAATTAGGGCAGACTGGAAGATTTTTAGGAAATGAACATTTATATAATGTTATTGTTACAGCTCACGCATTTGTTATAATTTTTTTTATAGTAATACCTATTATAATTGGTGGTTTTGGTAATTGATTGGTACCATTGATACTAGGGGCTCCGGATATAGCTTTTCCTCGTATGAATAATTTAAGATTTTGATTATTGCCTCCTTCTTTAATGTTATTATTTATTTCTTCTATAGCTGAAATAGGAGTAGGAGCTGGATGAACAGTATATCCTCCTTTAGCCTCTATTGTCGGTCATAATGGAAGATCTGTAGATTTTGCTATTTTTTCTTTACATTTAGCTGGAGCATCTTCTATTATGGGTGCTATTAATTTTATTTCAACTATCATTAATATACGATCGGTAGGAATATCAATGGATAAAGTTTCTTTATTTGTATGATCAGTTTTAATTACTGCTGTACTATTACTATTATCATTACCAGTTCTAGCTGGAGCTATTACTATGTTATTAACTGATCGAAATTTTAATACCTCTTTTTTTGATCCTGCGGGAGGAGGAGATCCAATTTTATTTCAACATTTATTT
>Evarcha_falcata|RMNH.ARA.14277|2012|dest
TACTTTATATTTAATTTTTGGAGCTTGGGCTGCTATAGTAGGTACTGCTATAAGAGTATTGATTCGAATAGAATTAGGGCAGACTGGAAGATTTTTAGGAAATGAACATTTATATAATGTTATTGTTACAGCTCACGCATTTGTTATAATTTTTTTTATAGTAATACCTATTATAATTGGTGGTTTTGGTAATTGATTGGTACCATTGATACTAGGGGCTCCGGATATAGCTTTTCCTCGTATGAATAATTTAAGATTTTGATTATTGCCTCCTTCTTTAATGTTATTATTTATTTCTTCTATAGCTGAAATAGGAGTAGGAGCTGGATGAACAGTATATCCTCCTTTAGCCTCTATTGTCGGTCATAATGGAAGATCTGTAGATTTTGCTATTTTTTCTTTACATTTAGCTGGAGCATCTTCTATTATGGGTGCTATTAATTTTATTTCAACTATCATTAATATACGATCGGTAGGAATATCAATGGATAAAGTTTCTTTATTTGTATGATCAGTTTTAATTACTGCTGTACTATTACTATTATCATTACCAGTTCTAGCTGGAGCTATTACTATATTATTAACTGATCGAAATTTTAATACTTCTTTTTTTGATCCTGCGGGAGGAGGAGATCCAATTTTATTTCAA
>Evarcha_falcata|RMNH.ARA.14396|1995|dest
TACTTTATATTTAATTTTTGGAGCTTGGGCTGCTATAGTAGGTACTGCTATAAGAGTACTGATTCGAATAGAATTAGGGCAGACTGGAAGATTTTTAGGAAATGAACATTTATATAATGTTATTGTTACAGCTCATGCATTTGTTATAATTTTTTTTATAGTAATACCTATTATAATTGGTGGTTTTGGTAATTGATTGGTACCGTTGATACTAGGGGCTCCGGATATAGCTTTTCCTCGTATGAATAATCTAAGATTTTGATTATTGCCTCCTTCTTTAATGTTATTATTTATTTCCTCTATAGCTGAAATAGGGGTGGGGGCTGGATGAACAGTATATCCTCCTTTAGCCTCTATTGTAGGCCATAATGGAAGATCTGTAGATTTTGCTATTTTTTCTTTACATTTAGCTGGAGCATCTTCTATTATGGGTGCTATTAATTTTATTTCAACTATTATTAATATACGGTCGGTAGGAATATCAATGGATAAAGTTTCTTTATTTGTATGATCAGTTTTAATTACTGCTGTATTATTACTATTGTCATTACCAGTTCTAGCTGGAGCTATTACTATATTATTAACTGATCGAAATTTTAATACTTCTTTTTTTGATCCTGCGGGAGGAGGAGATCCAATTTTGTTTCAACATTTATTT
>Evarcha_falcata|RMNH.ARA.14398|2005|dest
NNNNNNATATTTAATTTTTGGAGCTTGGGCTGCTATAGTAGGTACTGCTATAAGAGTATTGATTCGAATAGAATTAGGGCAGACTGGAAGATTTTTAGGAAATGAACATTTATATAATGTTATTGTTACAGCTCACGCATTTGTTATAATTTTTTTTATAGTAATACCTATTATAATTGGTGGTTTTGGTAATTGATTGGTACCATTGATACTAGGGGCTCCGGATATAGCTTTTCCTCGTATGAATAATTTAAGATTTTGATTATTGCCTCCTTCTTTAATGTTACTATTTATTTCTTCTATAGCTGAAATAGGAGTAGGAGCTGGATGAACAGTATATCCTCCTTTAGCCTCTATTGTCGGTCATAATGGAAGATCTGTAGATTTTGCTATTTTTTCTTTACATTTAGCTGGAGCATCTTCTATTATGGGTGCTATTAATTTTATTTCAACTATCGTTAATATACGATCGGTAGGAATATCAATGGATAAAGTTTCTTTATTTGTATGATCAGTTTTAATTACTGCTGTACTATTACTATTATCATTACCAGTTCTAGCTGGAGCTATTACTATATTATTAACTGATCGAAATTTTAATACTTCTTTTTTTGACCCTGCGGGAGGAGGAGATCCAATTTTATTTCAACATTTATTT
>Evarcha_laetabunda|RMNH.ARA.12483|2011|dest
TACTTTATATTTAATTTTTGGAGCTTGGGCTGCTATAGTAGGAACTGCTATGAGAGTATTAATTCGGATGGAATTAGGGCAAACTGGAAGATTTTTAGGAAATGAACATTTGTATAATGTTATTGTTACGGCTCATGCATTTGTTATGATTTTTTTTATAGTTATGCCTATTATAATTGGAGGTTTTGGTAATTGATTGGTCCCATTAATATTAGGGGCTCCAGATATAGCTTTTCCTCGAATGAATAATTTAAGATTTTGATTGTTACCCCCTTCTTTAATACTATTATTTATTTCTTCTATGGCTGAAATAGGAGTGGGGGCTGGATGAACAGTATATCCTCCTTTAGCTTCTATTGTAGGTCATAATGGAAGATCTGTAGATTTTGCTATTTTTTCTTTACATTTGGCTGGAGCGTCTTCTATTATAGGTGCTATTAATTTTATTTCAACTATTATTAATATACGATCAATAGGAATATCAATAGATAAAGTTTCTTTATTTGTTTGATCAGTCTTAATTACTGCTGTATTATTATTATTGTCATTACCGGTTTTASCTGGAGCTATTACTATATTATTGACTGATCNAAATTTTAACACTTCTTTTTTTSAYCCTGCGGGGGGTGGAGATCCTATTTNGTTTCAANNNNNNNNN
>Evarcha_laetabunda|RMNH.ARA.12484|2011|dest
TACTTTATATTTAATTTTTGGAGCTTGGGCTGCTATAGTAGGAACTGCTATGAGAGTATTAATTCGGATGGAATTAGGGCAAACTGGAAGATTTTTAGGAAATGAACATTTGTATAATGTTATTGTTACGGCTCATGCATTTGTTATGATTTTTTTTATAGTTATGCCTATTATAATTGGAGGTTTTGGTAATTGATTGGTCCCATTAATATTAGGGGCTCCAGATATAGCTTTTCCTCGAATGAATAATTTAAGATTTTGATTGTTACCCCCTTCTTTAATACTATTATTTATTTCTTCTATGGCTGAAATAGGAGTGGGGGCTGGATGAACAGTATATCCTCCTTTAGCTTCTATTGTAGGTCATAATGGAAGATCTGTAGATTTTGCTATTTTTTCTTTACATTTGGCTGGAGCGTCTTCTATTATAGGTGCTATTAATTTTATTTCAACTATTATTAATATACGATCAATAGGAATATCAATAGATAAAGTTTCTTTATTTGTTTGATCAGTCTTAATTACTGCTGTATTATTATTATTGTCATTACCGGTTTTAGCTGGAGCTATTACTATATTATTGACTGATCGAAATTTTAACACTTCTTTTTTTGATCCTGCGGGGGGTGGAGATCCTATTTTGTTTCAANNNNNNNNN
>Floronia_bucculenta|RMNH.ARA.12592|2011|dest
GACTTTATATTTTATTTTTGGTGCTTGGGCTGCTATAGTTGGGACTGCTATAAGTGTTTTGATCCGTATTAAGTTAGGGCAAACTGGAAGAATATTGGGGGATGATCAGTTGTATAATGTTATTGTGACTGCCCATGCTTTTGTTATAATTTTTTTTATAGTGATGCCAATTTTAATTGGGGGATTTGGAAACTGGCTAGTTCCGTTGATGCTAGGGGCTCCTGATATGGCTTTTCCTCGAATGAATAATTTAAGATTTTGATTGTTACCCCCCTCTTTATTATTGTTGTTTATTTCTAGAATAGTAGAAATAGGTGTTGGTTCTGGGTGAACTGTGTATCCACCCCTAGCTTCTTTAGAGGGGCACACGGGGAGTTCTGTTGATTTTGCTATTTTTTCTTTACATTTAGCTGGTGCTTCTTCTATTATAGGGGCTATCAATTTTATTTCTACAATTATTAATATGCGGGGATCTGGAGTGTCCATAGAGAAGGTACCCTTATTTGTTTGATCCGTTTTAATTACAGCAGTTTTATTATTATTGTCTTTGCCTGTTTTAGCAGGGGCTATTACTATATTATTAACAGATCGTAATTTTAATACATCTTTTTTTGATCCTGCCGGAGGTGGGGATCCTGTGTTGTTTCAA
>Gibbaranea_gibbosa|RMNH.ARA.12485|2011|dest
AACTTTATATTTAATTTTTGGTGCTTGAGCTGCTATAGTGGGAACAGCAATAAGAGTATTGATTCGAATTGAATTAGGTCAACCTGGTAGGTTTATTGGTGATGACCAAATTTATAATGTAATTGTAACAGCTCATGCTTTTGTAATAATTTTTTTTATAGTGATGCCTATTTTGATTGGGGGATTTGGTAATTGATTAGTTCCTTTAATATTAGGTGCTCCTGATATAGCTTTTCCTCGAATGAATAATTTAAGATTTTGATTATTACCTCCATCTTTATTTCTTTTAATTGTATCATCTATAGTTGAAATAGGGGTTGGTGCCGGATGAACTGTATATCCTCCCCTAGCTGGATTGGAAGGTCACGCTGGAAGATCAGTTGATTTTGCTATTTTTTCTTTACATTTAGCAGGGGCATCTTCTATTATAGGTGCTATTAATTTTATTTCTACTATTATTAATATACGTTCTTATGGAATATCTATAGAGAAAGTTCCTTTATTTGTATGATCTGTACTAATTACTGCGGTTTTATTATTACTTTCTTTACCTGTTTTAGCTGGTGCTATTACTATATTATTAACGGACCGAAATTTTAATACATCGTTTTTTGACCCTTCTGGGGGAGGAGATCCTATTTTATTTCAANNNNNNNNN
>Gonatium_rubens|RMNH.ARA.12612|2011|dest
AAGTTTATATTTTGTTTTTGGAGCTTGAGCTGCTATAGTAGGAACAGCAATAAGAGTATTAATTCGAATCGAGTTGGGTCAAGTTGGTAGATTATTAGGGGATAATCAATTATATAATGTTATTGTTACTGCACATGCTTTTGTAATAATTTTTTTTATAGTGATACCTATTTTAATTGGGGGTTTTGGAAATTGGTTAGTTCCTTTAATGTTGGGAGCTCCTGATATGGCTTTTCCTCGAATAAATAATTTAAGATTTTGATTATTACCTCCTTCTTTATTATTATTATTTATTTCTAGAATAGATGAAATAGGAGTTGGAGCAGGTTGGACTGTGTATCCTCCTCTTGCTTCTTTAGAGGGACATTCTGGAAGTTCTATAGATTTTGCTATTTTTTCGTTACATTTAGCTGGAGCATCATCTATTATAGGTGCAATTAATTTTATTTCTACTATTTTAAATATGCGGGGGTATGGAATAACAATGGAAAAAGTACCTTTGTTTGTATGATCCGTTCTGATTACGGCTGTATTGTTATTATTGTCTTTACCTGTTTTGGCGGGAGCGATTACTATGCTTTTGACGGATCGTAATTTTAATACATCTTTTTTTGATCCCGCTGGTGGGGGAGATCCTGTTTTATTTCAACATTTATTT
>Hahnia_montana|RMNH.ARA.12486|2011|dest
AACATTATATTTAGTGTTTGGAGCTTGATCTGCAATAGTGGGAACAGCAATAAGAGTTCTTATTCGAATTGAATTAGGTCAATCAGGAAGATTTTTAGGTGATGATCATTTATATAATGTAATTGTTACAGCTCATGCTTTTGTTATAATTTTTTTTATAGTTATACCTATTATAATTGGTGGATTTGGAAATTGATTAATTCCTTTAATGCTTGGGGCTCCAGATATAGCTTTTCCTCGTATAAATAACTTAAGATTTTGATTGTTACCTTCTTCTTTATTATTATTATTTATTTCTTCAATAGTTGAAATAGGAGTAGGAGCAGGATGAACGATTTATCCTCCATTAGCTTCTATTATTGGTCATTCAGGAAGATCTGTGGATTTTGCTATTTTTTCTTTGCATTTAGCAGGGGCATCTTCTATTATAGGAGCTATTAATTTTATTACAACAATTATTAATATACGTTCTAGAGGAATATCAATAGAGAAAGTGCCTTTATTTGTTTGATCAGTATTTATTACTGCAATTTTATTGTTATTATCTTTACCTGTGCTTGCAGGAGCAATTACAATATTATTAACAGATCGAAATTTTAATACGTCGTTTTTTGATCCTGCTGGAGGAGGGGATCCTATTTTATTTCAANNNNNNNNN
>Haplodrassus_signifer|RMNH.ARA.14280|2012|dest
TACTTTATATTTACTTTTTGGATCTTGAGCTGCTATAGTAGGAACTGCAATAAGAGTATTAATTCGGATGGAATTAGGACAATCAGGAAGATTTATTGGGGATGATCATTTATATAATGTAATTGTTACTGCTCATGCATTTGTTATAATTTTTTTTATAGTAATACCTATTATAATTGGTGGTTTTGGTAATTGGTTAGTTCCTTTAATGTTAGGAGCCCCAGATATAGCTTTTCCTCGAATAAATAATTTAAGTTTTTGATTATTACCCCCATCTTTAGTTTTATTATTTGTTTCTTCTATAGTTGAAATAGGAGTTGGAGCTGGGTGAACTGTGTACCCTCCCTTAGCTTCTTCTATAGGACATAGCGGTAGAGCTATGGATTTTGCTATTTTTTCTTTACATTTGGCTGGTGCTTCTTCTATTATAGGGGCTATTAATTTTATTTCTACTGTAATTAATATGCGTTCTTTAGGTATAAGTATAGAAAAAGTACCTTTATTTGTTTGATCTGTTTTTATTACAGCGGTATTATTATTATTATCCTTACCTGTATTGGCAGGAGCTATTACTATATTATTGACGGATCGTAATTTTAATACTTCTTTTTTTGATCCAGCTGGAGGAGGAGATCCTATTTTATTTCAA
>Heliophanus_cupreus|RMNH.ARA.12489|2011|dest
AACTTTATATTTAATTTTTGGAGCATGATCTGCTATAGTAGGAACGGCAATGAGAGTTTTGATTCGGATGGAATTAGGTCAGACTGGTAGATTTTTAGGTAATGATCATATATATAATGTAATTGTAACGGCACATGCTTTTGTTATAATTTTTTTTATAGTAATACCGATTTTGATTGGAGGATTTGGTAATTGATTAGTTCCTTTAATGTTAGGAGCTCCTGATATAGCTTTTCCTCGAATGAATAATTTAAGATTTTGATTATTACCTCCTTCGTTAATATTATTGTTTATTTCTTCTATGGCTGAAATAGGGGTTGGAGCGGGGTGAACTGTTTATCCTCCTTTAGCTTCTATTATTGGTCACAATGGGAGTTCTGTTGATTTTGCGATTTTTTCTTTACATTTGGCTGGAGCTTCTTCTATTATAGGAGCTATTAATTTTATCTCTACGGTTATTAATATACGTTCTGTTGGTATAAGATTAGAAAAAGTTCCTTTATTTGTATGATCTGTAGTAATTACGGCTGTATTATTATTATTATCATTGCCTGTATTAGCTGGTGCTATTACTATATTATTAACAGATCGTAATTTTAATACTTCATTTTTTGATCCTGCTGGTGGGGGTGATCCTATTTTATTTCAANNNNNNNNN
>Heliophanus_flavipes|RMNH.ARA.12490|2011|dest
AACTTTATATTTAATTTTTGGAGCGTGATCTGCTATAGTAGGAACAGCGATAAGAGTATTAATTCGAATGGAATTAGGTCAAACTGGTAGATTTTTAGGGAATGATCATATATATAACGTGATTGTAACAGCTCATGCTTTTGTTATGATTTTTTTTATGGTAATGCCAATTTTAATTGGTGGGTTTGGTAATTGATTGGTTCCTTTAATGTTAGGAGCTCCTGATATGGCATTTCCTCGAATGAATAATTTAAGCTTTTGATTATTACCTCCTTCATTAATATTATTATTTATCTCTTCTATAGCTGAAATAGGAGTTGGGGCTGGATGAACTGTTTATCCACCTTTAGCTTCTATTATTGGACATAATGGAAGTTCTGTTGATTTTGCAATTTTTTCTTTACATTTAGCTGGAGCTTCTTCTATTATGGGGGCTATTAATTTCATTTCTACAGTTATTAATATACGTTCTATTGGGATAGGATTAGATAAGGTCCCTTTATTTGTGTGATCTGTGGTAATTACAGCTGTATTATTATTATTGTCATTACCTGTTTTAGCTGGTGCTATTACTATACTATTAACAGATCGAAATTTTAATACTTCATTTTTTGACCCTGCTGGTGGTGGTGATCCTATTTTATTTCAGNNNNNNNNN
>Heliophanus_flavipes|RMNH.ARA.14281|2012|dest
AACTTTATATTTAATTTTTGGAGCGTGATCTGCTATAGTAGGAACAGCGATAAGAGTATTAATTCGAATGGAATTAGGTCAAACTGGTAGATTTTTAGGGAATGATCATATATATAACGTGATTGTAACAGCTCATGCTTTTGTTATGATTTTTTTTATGGTAATGCCAATTTTAATTGGTGGGTTTGGTAATTGATTGGTTCCTTTAATGTTAGGAGCTCCTGATATGGCATTTCCTCGAATGAATAATTTAAGCTTTTGATTATTACCTCCTTCATTAATATTATTATTTATCTCTTCTATAGCTGAAATAGGAGTTGGGGCTGGATGAACTGTTTATCCACCTTTAGCTTCTATTATTGGACATAATGGAAGTTCTGTTGATTTTGCAATTTTTTCTTTACATTTAGCTGGAGCTTCTTCTATTATGGGGGCTATTAATTTCATTTCTACAGTTATTAATATACGTTCTATTGGGATAGGATTAGATAAGATACCTTTATTTGTGTGATCTGTGGTAATTACAGCTGTATTATTATTATTGTCATTACCTGTTTTAGCTGGTGCTATTACTATACTATTAACAGATCGAAATTTTAATACTTCATTTTTTGACCCTGCTGGTGGTGGTGATCCTATTTTATTTCAG
>Hypomma_bituberculatum|RMNH.ARA.14510|2010|dest
AAGCTTATATTTTGTTTTTGGTGCTTGAGCTGCTATGGTGGGAACAGCAATAAGAGTTTTAATTCGAGTTGAGTTGGGTCAGGTTGGCAGTTTATTAGGCGATGATCAATTGTATAATGTTATTGTTACGGCTCATGCTTTTGTTATAATTTTTTTTATAGTTATACCTATTTTAATTGGAGGGTTTGGCAATTGGCTTGTTCCTCTAATGTTAGGCGCTCCGGATATAGCTTTTCCTCGTATAAATAATTTGAGATTTTGATTGTTGCCTCCATCTTTATTATTATTATTTATTTCTAGAATGGATGAGATAGGAGTAGGAGCTGGATGAACGGTATACCCTCCTCTTGCTTCTTTGGAGGGTCATTCTGGTAGATCAGTAGATTTTGCTATTTTTTCTTTACATTTAGCGGGAGCGTCATCTATTATGGGAGCTATTAATTTTATTTCTACTATTTTTAATATGCGGGGATATGGAATGACTTTAGAAAAAATTCCTTTATTTGTTTGATCTGTATTAATTACAGCTGTTTTGTTGTTGTTATCTTTGCCTGTTCTAGCAGGGGCTATTACTATACTTCTTACTGATCGAAATTTTAATACTTCTTTTTTTGATCCTTCTGGGGGGGGAGATCCTGTTTTATTTCAACATTTATTT
>Hypomma_bituberculatum|RMNH.ARA.16255|2012|dest
AAGTTTATATTTTGTTTTTGGTGCTTGAGCTGCTATGGTGGGGACAGCAATAAGAGTTTTAATTCGAGTTGAGTTGGGTCAGGTTGGCAGTTTATTAGGCGATGATCAATTGTATAATGTTATTGTTACGGCTCATGCTTTTGTTATAATTTTTTTTATAGTTATACCTATTTTAATTGGAGGGTTTGGCAATTGGCTTGTTCCTCTAATGTTAGGTGCTCCGGATATAGCTTTTCCTCGTATAAATAATTTGAGATTTTGATTGTTGCCTCCATCTTTATTATTATTATTTATTTCTAGAATGGATGAGATAGGAGTAGGAGCTGGATGAACGGTATACCCTCCTCTTGCTTCTTTGGAGGGTCATTCTGGTAGATCAGTAGATTTTGCTATTTTTTCTTTACATTTAGCGGGAGCATCATCTATTATGGGAGCTATTAATTTTATTTCTACTATTTTTAATATGCGGGGATATGGAATGACTTTAGAAAAAATTCCTTTATTTGTTTGATCTGTATTAATTACAGCTGTTTTGTTGTTGTTATCTTTGCCTGTTCTAGCAGGGGCTATTACTATACTTCTTACTGATCGAAATTTTAATACTTCTTTTTTTGATCCATCTGGGGGGGGAGATCCTGTTTTATTTCAA
>Hypomma_cornutum|RMNH.ARA.14282|2012|dest
AAGTTTATATTTTGTTTTTGGTGCTTGAGCTGCTATGGTGGGAACAGCAATAAGAGTTTTAATTCGAGTTGAGTTGGGTCAGGTTGGCAGTTTATTAGGTGATGATCAATTGTATAATGTTATTGTTACGGCTCATGCTTTTGTTATAATTTTTTTTATAGTTATACCTATTTTAATTGGAGGGTTTGGCAATTGGCTTGTTCCTCTGATGTTAGGTGCTCCGGATATAGCTTTTCCTCGTATAAATAATTTGAGATTTTGATTGTTGCCTCCGTCTTTATTATTATTATTTATTTCTAGAATGGATGAGATAGGAGTAGGGGCTGGATGAACGGTGTATCCCCCCCTTGCTTCTTTGGAGGGGCATTCTGGTAGATCAGTAGATTTTGCTATTTTTTCTTTACATTTAGCGGGAGCGTCATCTATTATGGGAGCTATTAATTTTATTTCTACTATTTTTAATATGCGAGGATATGGAATGACCTTAGAAAAAATTCCTTTATTTGTTTGATCTGTATTAATTACAGCTGTTTTGTTATTATTATCTTTGCCTGTTCTAGCAGGGGCTATTACTATACTTCTTACTGATCGAAATTTTAATACTTCTTTTTTTGACCCTTCTGGGGGGGGGGATCCTGTTTTATTTCAA
>Hypsosinga_pygmaea|RMNH.ARA.12491|2011|dest
AACTTTATACTTAATTTTTGGAGCTTGAGCGGCTATAGTTGGTACAGCTATAAGAGTTTTAATTCGAATTGAACTAGGACAGAGTGGAAGATTTTTAGGGGATGATCAACTTTATAATGTTATTGTTACAGCTCATGCATTTGTAATAATTTTTTTTATGGTAATACCTATTTTGATTGGGGGTTTTGGTAATTGATTAGTTCCGTTAATATTGGGAGCACCCGATATGGCATTTCCTCGAATAAATAATCTAAGGTTTTGGTTATTACCCCCTTCTTTATTTCTTTTAATTATTTCTTCAATAGTAGAAATAGGGGTAGGTGCAGGATGGACAGTATATCCTCCACTAGCAAGTTTAGAGGGTCATGCTGGAAGATCTGTAGATTTTGCAATTTTTTCTCTTCATTTAGCTGGAGCTTCTTCTATTATGGGAGCAATTAATTTTATTTCAACTATTATTAATATACGATTTTATGGAATAACCATAGAAAAAGTTCCGTTATTTGTTTGATCTGTATTAATTACTGCCGTATTGTTGCTTCTTTCTTTACCAGTATTGGCTGGTGCTATTACTATATTATTAACTGATCGAAATTTTAATACTTCATTTTTTGATCCATCTGGGGGTGGTGATCCAATTTTATTTCAANNNNNNNNN
>Hypsosinga_sanguinea|RMNH.ARA.12492|2011|dest
AACTTTATATTTAATTTTTGGTGCTTGAGCGGCTATAGTTGGTACGGCTATAAGAGTTTTAATTCGAATTGAATTAGGTCAGTCTGGGAGGTTTTTAGGAGATGATCAGCTTTATAATGTAATTGTTACAGCTCATGCATTTGTAATAATTTTTTTTATAGTAATACCTATTTTGATTGGTGGATTTGGAAATTGGTTAGTTCCATTAATATTAGGGGCGCCAGATATGGCATTTCCTCGAATAAATAATTTAAGGTTTTGATTATTACCACCTTCTTTATTTTTATTAATTATTTCTTCAATGGTCGAAATGGGAGTTGGGGCTGGTTGAACAGTATATCCCCCATTAGCAAGTTTAGAGGGTCATGCTGGTAGATCTGTAGATTTTGCTATTTTTTCTCTTCATTTAGCTGGGGCTTCTTCTATCATAGGAGCAATTAATTTTATTTCTACTATTATTAATATACGATTTTATGGAATAACTATAGAAAAGGTTCCCTTGTTTGTTTGATCTGTTTTAATTACTGCGGTTTTATTACTTCTTTCTTTACCAGTATTAGCAGGTGCAATTACTATATTATTAACAGATCGAAATTTTAATACTTCATTTTTTGATCCTTCTGGGGGGGGAGATCCTATTTTGTTTCAANNNNNNNNN
>Larinioides_cornutus|RMNH.ARA.12588|2011|dest
AACTTTATATTTAATTTTTGGTGCTTGAGCTGCTATAGTTGGAACTGCAATAAGAGTATTAATTCGGATTGAATTAGGTCAACCTGGTAGATTTATAGGGGATGATCAATTATACAATGTTATTGTAACTGCTCATGCTTTTGTAATAATTTTTTTTATGGTTATACCAATTTTAATTGGGGGTTTTGGAAATTGATTGGTACCTTTAATATTAGGAGCACCTGATATAGCTTTTCCTCGAATAAATAATTTAAGATTTTGATTACTTCCCCCATCATTATTTTTATTAATTGTTTCATCAATAGTAGAAATAGGAGTAGGTGCTGGGTGAACCGTTTATCCACCTTTAGCAAGATTAGAAGGACATGCTGGAAGGTCAGTTGATTTTGCTATTTTTTCATTACATTTAGCTGGGGCATCATCAATTATAGGTGCTATTAATTTTATTTCAACAATTATTAATATACGTTTTTATGGAATAACTATGGAAAAAGTTCCACTATTTGTATGATCAGTTTTGATCACTGCTGTATTATTACTTCTTTCATTACCAGTATTAGCTGGGGCTATTACAATATTATTAACAGATCGAAATTTTAATACTTCTTTTTTTGACCCTTCTGGGGGAGGAGATCCTATTTTATTTCAGCATTTATTT
>Larinioides_cornutus|RMNH.ARA.12637|2011|dest
AACTTTATATTTAATTTTTGGTGCTTGAGCTGCTATAGTTGGAACTGCAATAAGAGTATTAATTCGGATTGAATTAGGTCAACCTGGTAGATTTATAGGGGATGATCAATTATATAATGTTATTGTAACTGCTCATGCTTTTGTAATAATTTTTTTTATGGTTATACCAATTTTAATTGGGGGTTTTGGAAATTGATTGGTACCTTTAATATTAGGAGCACCTGATATAGCTTTTCCTCGAATAAATAATTTAAGATTTTGATTACTTCCCCCATCATTATTTTTATTAATTGTTTCATCAATAGTAGAAATAGGAGTAGGTGCTGGGTGAACCGTTTATCCACCTTTAGCAAGATTAGAAGGACATGCTGGAAGGTCAGTTGATTTTGCTATTTTTTCATTACATTTAGCTGGGGCATCATCAATTATAGGTGCTATTAATTTTATTTCAACAATTATTAATATACGTTTTTATGGAATAACTATGGAAAAAGTTTCACTATTTGTATGATCAGTTTTAATCACTGCTGTATTATTACTTCTTTCATTACCAGTATTAGCTGGGGCTATTACAATATTATTAACAGATCGAAATTTTAATACTTCTTTTTTTGACCCTTCTGGGGGAGGAGATCCTATTTTATTTCAGCATTTATTT
>Larinioides_cornutus|RMNH.ARA.13630|2006|dest
AACTTTATATTTAATTTTTGGTGCTTGAGCTGCTATAGTTGGAACTGCAATAAGAGTATTAATTCGGATTGAATTAGGTCAACCTGGTAGATTTATAGGGGATGATCAATTATATAATGTTATTGTAACTGCTCATGCTTTTGTAATAATTTTTTTTATGGTTATACCAATTTTAATTGGGGGTTTTGGAAATTGATTGGTACCTTTAATATTAGGAGCACCTGATATAGCTTTTCCTCGAATAAATAATTTAAGATTTTGATTACTTCCCCCATCATTATTTTTATTAATTGTTTCATCAATAGTAGAAATAGGAGTAGGTGCTGGGTGAACCGTTTATCCACCTTTAGCAAGATTAGAAGGACATGCTGGAAGGTCAGTTGATTTTGCTATTTTTTCATTACATTTAGCTGGGGCATCATCAATTATAGGTGCTATTAATTTTATTTCAACAATTATTAATATACGTTTTTATGGAATAACTATGGAAAAAGTTTCACTATTTGTATGATCAGTTTTAATCACTGCTGTATTATTACTTCTTTCATTACCAGTATTAGCTGGGGCTATTACAATATTATTAACAGATCGAAATTTTAATACTTCTTTTTTTGACCCTTCTGGGGGAGGAGATCCTATTTTATTTCAGCATTTGTTT
>Larinioides_cornutus|RMNH.ARA.13631|2001|dest
AACTTTATATTTAATTTTTGGTGCTTGAGCTGCTATAGTTGGAACTGCAATAAGAGTATTAATTCGGATTGAATTAGGTCAACCTGGTAGATTTATAGGGGATGATCAATTATACAATGTTATTGTAACTGCTCATGCTTTTGTAATAATTTTTTTTATGGTTATACCAATTTTAATTGGGGGTTTTGGAAATTGATTGGTACCTTTAATATTAGGAGCACCTGATATAGCTTTTCCTCGAATAAATAATTTAAGATTTTGATTACTTCCCCCATCATTATTTTTATTAATTGTTTCATCAATAGTAGAAATAGGAGTAGGTGCTGGGTGAACCGTTTATCCACCTTTAGCAAGATTAGAAGGACATGCTGGAAGGTCAGTTGATTTTGCTATTTTTTCATTACATTTAGCTGGGGCATCATCAATTATAGGTGCTATTAATTTTATTTCAACAATTATTAATATACGTTTTTATGGAATAACTATGGAAAAAGTTCCACTATTTGTATGATCAGTTTTGATCACTGCTGTATTATTACTTCTTTCATTACCAGTATTAGCTGGGGCTATTACAATATTATTAACAGATCGAAATTTTAATACTTCTTTTTTTGACCCTTCTGGGGGAGGAGATCCTATTTTATTTCAGCATTTGTTT
>Larinioides_cornutus|RMNH.ARA.13638|2010|dest
AACTTTATATTTAATTTTTGGTGCTTGAGCTGCTATAGTTGGAACTGCAATAAGATTATTAATTCGGATTGAATTAGGTCAACCTGGTAGATTTATAGGGGATGATCAATTATATAATGTTATTGTAACTGCTCATGCTTTTGTAATAATTTTTTTTATGGTTATACCAATTTTAATTGGGGGTTTTGGAAATTGATTGGTACCTTTAATATTAGGAGCACCTGATATAGCTTTTCCTCGAATAAATAATTTAAGATTTTGATTACTTCCCCCATCATTATTTTTATTAATTGTTTCATCAATAGTAGAAATAGGAGTAGGTGCTGGGTGAACCGTTTATCCACCTTTAGCAAGATTAGAAGGACATGCTGGAAGGTCAGTTGATTTTGCTATTTTTTCATTACATTTAGCTGGGGCATCATCAATTATAGGTGCTATTAATTTTATTTCAACAATTATTAATATACGTTTTTATGGAATAACTATGGAAAAAGTTCCACTATTTGTATGATCAGTTTTAATCACTGCTGTATTATTACTTCTTTCATTACCAGTATTAGCTGGGGCTATTACAATATTATTAACAGATCGAAATTTTAATACTTCTTTTTTTGACCCTTCTGGGGGAGGAGATCCTATTTTATTTCAGCATTTGTTT
>Larinioides_cornutus|RMNH.ARA.14362|1998|dest
AACTTTATATTTAATTTTTGGTGCTTGAGCTGCTATAGTTGGAACTGCAATAAGAGTATTAATTCGGATTGAATTAGGTCAACCTGGTAGATTTATAGGGGATGATCAATTATACAATGTTATTGTAACTGCTCATGCTTTTGTAATAATTTTTTTTATGGTTATACCAATTTTAATTGGGGGTTTTGGAAATTGATTGGTACCTTTAATATTAGGAGCACCTGATATAGCTTTTCCTCGAATAAATAATTTAAGATTTTGATTACTTCCCCCATCATTATTTTTATTAATTGTTTCATCAATAGTAGAAATAGGAGTAGGTGCTGGGTGAACCGTTTATCCACCTTTAGCAAGATTAGAAGGACATGCTGGAAGGTCAGTTGATTTTGCTATTTTTTCATTACATTTAGCTGGGGCATCATCAATTATAGGTGCTATTAATTTTATTTCAACAATTATTAATATACGTTTTTATGGAATAACTATGGAAAAAGTTCCACTATTTGTATGATCAGTTTTGATCACTGCTGTATTATTACTTCTTTCATTACCAGTATTAGCTGGGGCTATTACAATATTATTAACAGATCGAAATTTTAATACTTCTTTTTTTGACCCTTCTGGGGGAGGAGATCCTATTTTATTTCAGCATTTATTT
>Lasaeola_tristis|RMNH.ARA.12493|2011|dest
TACATTGTATTTTTTATTTGGAATTTGATCAGCGATATTAGGTACCGCAATAAGAGTATTAATTCGAATTGAATTAGGGCAGCCTGGAAGATTTTTAGGGGATGATCAATTATATAATGTAATTGTAACTGCTCATGCTTTTGTAATAATTTTTTTTATAGTAATACCAATTTTAATTGGAGGATTTGGAAATTGATTAGTTCCTTTAATATTAGGGGCACCTGATATAGCTTTTCCTCGAATAAATAATTTAAGATTTTGATTGTTACCTCCTTCTTTATTATTGTTATTGATTTCTTCAATAGTAGAGGTAGGAGTAGGTGCAGGGTGAACAGTTTATCCTCCATTATCGTCATTAGATGGTCATTCAGGAAGATCAATAGATTTTGCTATTTTTTCTTTGCATTTAGCTGGTGCTTCTTCTATTATAGGGGCAATTAATTTTATTTCAACTATTATAAATATACGAAGTTATGGGATAAGATTTGAGAAAGTTTCTTTATTTGTTTGATCTGTTTTAATTACTGCAGTTTTATTATTATTATCTTTACCAGTTTTAGCTGGTGCAATTACTATATTATTAACTGATCGAAATTTTAATACTTCTTTTTTTGATCCAGCTGGAGGAGGGGATCCTATTTTATTTCAANNNNNNNNN
>Lathys_humilis|RMNH.ARA.12494|2011|dest
GACTTTGTATTTAGTATTTGGGGCTTGATCTGCTATGGTTGGAACTGCAATAAGAGTTTTGATTCGAATTGAACTAGGACAACCTGGTAGATTTTTAGGAGATGATCATTTATATAATGTGATTGTTACTGCACATGCATTTATCATAATTTTTTTTATAGTTATACCAATCTTAATTGGTGGATTTGGTAATTGGTTGGTACCTTTAATGTTAGGGGCTCCTGATATAGCCTTTCCTCGTATAAATAATTTAAGATTTTGATTATTACCTCCTTCTTTATTATTGTTATTTATTTCTTCTATAGTTGAGATAGGAGTTGGAGCGGGGTGAACTGTTTATCCTCCATTGGCTTCTACTATAGGTCATGCTGGTAGATCTGTTGATTTTGCTATTTTTTCTTTACATTTGGCTGGTGCTTCTTCAATTATAGGAGCTATTAATTTTATTTCAACTATTTTGAATATACGAGGTTATGGAATGAGAATAGAAAAAGTTCCTTTATTTGTATGATCTGTCTTAATTACTGCTATTCTTTTATTATTATCTTTACCTGTTTTAGCTGGAGCTATTACTATATTATTAACTGATCGAAATTTTAATACTTCATTTTTTGATCCGGCTGGAGGAGGAGATCCTATTTTATTTCAANNNNNNNNN
>Lathys_humilis|RMNH.ARA.14284|2012|dest
GACTTTGTATTTAGTATTTGGGGCTTGATCTGCTATGGTTGGAACTGCAATAAGAGTTTTGATTCGAATTGAACTAGGACAACCTGGTAGATTTTTAGGAGATGATCATTTATATAATGTGATTGTTACTGCACATGCATTTATCATAATTTTTTTTATAGTTATACCAATCTTAATTGGTGGATTTGGTAATTGGTTGGTACCTTTAATGTTAGGGGCTCCTGATATAGCCTTTCCTCGTATAAATAATTTAAGATTTTGATTATTACCTCCTTCTTTATTATTGTTATTTATTTCTTCTATAGTTGAGATAGGAGTTGGAGCGGGGTGAACTGTTTATCCTCCATTGGCTTCTACTATAGGTCATGCTGGTAGATCTGTTGATTTTGCTATTTTTTCTTTACATTTGGCTGGTGCTTCTTCAATTATAGGAGCTATTAATTTTATTTCAACTATTTTGAATATACGAGGTTATGGAATGAGAATAGAAAAAGTTCCTTTATTTGTATGATCTGTCTTAATTACTGCTATTCTTTTATTATTATCTTTACCTGTTTTAGCTGGAGCTATTACTATATTATTAACTGATCGAAATTTTAATACTTCATTTTTTGATCCGGCTGGAGGAGGAGATCCTATTTTATTTCAA
>Lepthyphantes_minutus|RMNH.ARA.14364|2010|dest
AACTTTATATTTTATTTTTGGGGCTTGGTCTGCTATAGTAGGGACTGCTATAAGAGTATTAATTCGAATTGAGTTAGGTCAAACAGGAAGAATGTTAGGAGATGATCAAGTGTATAATGTGATTGTAACAGCTCATGCGTTTGTAATAATTTTTTTTATAGTTATGCCAATTTTGATTGGAGGATTTGGAAACTGGTTAGTACCTTTAATACTTGGGGCACCGGATATGGCTTTTCCACGTATGAATAATTTAAGTTTTTGACTTCTTCCCCCTTCCCTTTTGTTATTATTTATTTCAAGAATAGTAGAAATAGGAGTAGGTGCGGGGTGAACGGTTTATCCTCCCCTTGCTTCTTTAGAGGGACATGCTGGAAGATCTGTAGATTTTGCTATTTTTTCTCTTCATTTAGCAGGAGCTTCTTCTATTATAGGGGCAATTAATTTTATTTCTACAATTATCAATATACGAGGATATGAAATATCTTTGGAAAAAATTCCTTTATTTGTTTGATCAGTTTTAATTACGGCTGTTTTGTTATTATTATCTTTACCTGTTTTAGCAGGAGCAATTACAATATTGCTTACTGATCGAAATTTTAATACATCTTTTTTTGACCCGGCAGGGGGAGGGGATCCTGTTTTATTTCAGCATTTATTT
>Linyphia_hortensis|RMNH.ARA.14286|2012|dest
AACTTTATATTTTATTTTTGGGGCGTGAGCTGCAATAGTAGGAACAGCTATAAGAGTTTTAATTCGAATTGAGTTAGGACAGACAGGGAGTATATTAGGAGATGACCAGTTGTATAATGTAATTGTCACTGCTCATGCTTTTGTAATAATTTTTTTTATAGTGATACCTATTTTAATTGGGGGGTTTGGAAATTGGTTAGTTCCTTTAATATTAGGGGCTCCCGACATAGCTTTTCCTCGTATAAATAATTTAAGTTTTTGGTTATTACCTCCTTCTTTGTTATTATTATTTATTTCATCAATGGCTGAAATGGGGGTAGGGGCAGGTTGAACTGTTTACCCTCCTCTTTCTTCTTTAGAAGGGCATTCAGGAAGATCTGTTGATTTTGCTATTTTTTCTCTGCATTTAGCTGGGGCTTCTTCAATTATAGGTGCTATTAATTTTATTTCTACTATTTTAAATATACGAGCTTTTGGTGTTAGTATAGAAAAGGTTTCTTTGTTTGTATGATCAGTTTTAATTACTGCGGTTTTATTATTATTATCTTTACCTGTTTTAGCAGGGGCTATTACTATATTGTTGACTGATCGAAATTTTAATACATCTTTTTTTGACCCTGCAGGGGGTGGGGATCCAATTTTATTTCAA
>Linyphia_triangularis|RMNH.ARA.12590|2011|dest
AACTTTGTATTTTATTTTTGGAGCTTGAGCTGCCATGGTTGGCACAGCTATAAGAGTTTTAATTCGAATTGAACTTGGACAAACAGGTAGAATACTAGGAGATGGTCACTTGTATAATGTAATTGTTACAGCTCATGCCTTTGTGATAATTTTTTTTATAGTTATACCAATTTTAATCGGGGGGTTTGGTAATTGGCTAGTGCCTTTAATGTTGGGGGCTCCTGATATAGCTTTTCCTCGGATGAATAATTTAAGTTTTTGATTATTACCCCCTTCTTTATTCTTATTATTTATTTCTTCTATGGCTGAAGTAGGTGTGGGAGCTGGGTGAACGGTCTACCCTCCTTTGTCTTCTTTGGAAGGTCATTCAGGGAGTTCTGTTGATTTTGCTATTTTTTCTTTACATCTAGCTGGGGCATCTTCAATTATGGGGGCTATTAATTTTATTTCTACTATTCTAAATATACGGTCTTATGGTGTTAGAATGGAGAAGGTTTCTTTATTCGTTTGATCTGTTCTAATTACTGCTGTACTGTTATTGTTATCTTTACCTGTTTTAGCAGGGGCTATTACTATGTTGTTAACTGATCGAAATTTTAATACATCTTTTTTTGATCCTGCTGGGGGAGGTGATCCTATTTTATTTCAACATTTATTT
>Linyphia_triangularis|RMNH.ARA.12625|2011|dest
AACTTTGTATTTCATTTTTGGAGCTTGAGCTGCCATGGTTGGTACAGCTATAAGAGTTTTAATTCGAATTGAACTTGGACAAACAGGTAGAATATTAGGAGATGATCAATTGTATAATGTAATTGTTACAGCTCATGCCTTTGTAATAATTTTTTTTATAGTTATACCAATTTTAATCGGGGGGTTTGGTAATTGGCTAGTGCCTTTAATGTTGGGGGCTCCTGATATAGCTTTTCCTCGGATGAATAACTTAAGTTTTTGGTTATTACCCCCTTCTTTATTTTTATTATTTATTTCTTCTATGGCTGAAGTAGGTGTGGGAGCTGGGTGAACAGTTTATCCTCCTTTGTCTTCTTTGGAGGGTCATTCAGGGAGTTCTGTTGATTTTGCTATTTTTTCTTTGCATCTAGCTGGAGCATCTTCAATTATGGGGGCTATTAATTTTATTTCTACTATTCTAAATATACGGTCTTATGATGTTAGAATGGAGAAGGTTTCTTTATTCGTTTGATCTGTTTTAATTACTGCTGTACTGTTATTGTTATCTTTACCTGTTTTAGCAGGGGCTATTACTATGTTGTTAACTGATCGAAATTTTAATACATCTTTTTTTGATCCTGCGGGGGGAGGTGATCCTATTTTATTTCAACATTTATTT
>Linyphia_triangularis|RMNH.ARA.14483|1995|dest
AACTTTGTATTTTATTTTTGGAGCTTGAGCTGCCATGGTTGGCACAGCTATAAGAGTTTTAATTCGAATTGAACTTGGACAAACAGGTAGAATACTAGGAGATGGTCAATTGTATAATGTAATTGTTACAGCTCATGCCTTTGTGATAATTTTTTTTATAGTTATACCAATTTTAATCGGGGGGTTTGGTAATTGGCTAGTGCCTTTAATGTTGGGGGCTCCTGATATAGCTTTTCCTCGGATGAATAATTTAAGTTTTTGATTATTACCCCCTTCTTTATTCTTATTATTTATTTCTTCTATGGCTGAAGTAGGTGTGGGAGCTGGGTGAACGGTCTACCCTCCTTTGTCTTCTTTGGAAGGTCATTCAGGGAGTTCTGTTGATTTTGCTATTTTTTCTTTACATCTAGCTGGGGCATCTTCAATTATGGGGGCTATTAATTTTATTTCTACTATTCTAAATATACGGTCTTATGGTGTTAGAATGGAGAAGGTTTCTTTATTCGTTTGATCTGTTCTAATTACTGCTGTACTGTTATTGTTATCTTTACCTGTTTTAGCAGGGGCTATTACTATGTTGTTAACTGATCGAAATTTTAATACATCTTTTTTTGATCCTGCTGGGGGAGGTGATCCTATTTTATTTCAACATTTATTT
>Linyphia_triangularis|RMNH.ARA.14484|2010|dest
AACTTTGTATTTTATTTTTGGAGCTTGAGCTGCCATGGTTGGCACAGCTATAAGAGTTTTAATTCGAATTGAACTTGGACAAACAGGTAGAATACTAGGAGATGGTCACTTGTATAATGTAATTGTTACAGCTCATGCCTTTGTGATAATTTTTTTTATAGTTATACCAATTTTAATCGGGGGGTTTGGTAATTGGCTAGTGCCTTTAATGTTGGGGGCTCCTGATATAGCTTTTCCTCGGATGAATAATTTAAGTTTTTGATTATTACCCCCTTCTTTATTCTTATTATTTATTTCTTCTATGGCTGAAGTAGGTGTGGGAGCTGGGTGAACGGTCTACCCTCCTTTGTCTTCTTTGGAAGGTCATTCAGGGAGTTCTGTTGATTTTGCTATTTTTTCTTTACATCTAGCTGGGGCATCTTCAATTATGGGGGCTATTAATTTTATTTCTACTATTCTAAATATACGGTCTTATGGTGTTAGAATGGAGAAGGTTTCTTTATTCGTTTGATCTGTTCTAATTACTGCTGTACTGTTATTGTTATCTTTACCTGTTTTAGCAGGGGCTATTACTATGTTGTTAACTGATCGAAATTTTAATACATCTTTTTTTGATCCTGCTGGGGGAGGTGATCCTATTTTATTTCAACATTTATTT
>Malthonica_picta|RMNH.ARA.12497|2011|dest
AACTTTGTATTTATTGTTTGGGGCTTGGTCAGCTATAGTTGGTACCGCTATGAGAGTTCTTATTCGGATTGAATTAGGTCAACCTGGGAGATTTTTAGGAGATGATCATCTATATAATGTTATTGTTACTGCTCATGCTTTTATTATAATTTTTTTTATAGTTATACCTATTATGATTGGGGGTTTTGGAAATTGATTAGTTCCTCTTATGTTAGGGGCTCCTGATATGGCTTTTCCACGAATAAATAATTTGAGTTTTTGATTGTTACCTCCTTCTTTGATTATATTGTTTATTTCTTCTATGGTTGAAATGGGGGTTGGTGCAGGATGAACTATTTATCCTCCTTTAGCTTCTTCTATGGGTCATTTTGGTAGTTCGGTTGATTTTGCTATTTTCTCTTTACATTTGGCGGGGGCTTCTTCTATTATAGGAGCTATTAATTTTATTTCTACTATTTTTAATATACGTTTATATAGAATAAGAATGGAAAAGGTTCCTTTATTTGTTTGATCTGTTTTAATTACAGCTGTTTTATTATTATTGTCTTTGCCTGTATTAGCAGGTGCTATTACTATATTGTTAACTGATCGTAATTTTAATACTTCGTTTTTTGATCCTGCTGGGGGAGGAGACCCTATTTTATTTCAANNNNNNNNN
>Mangora_acalypha|RMNH.ARA.12498|2011|dest
TACTTTATATTTGGTTTTTGGCGCTTGGGCTGCTATAGTAGGAACAGCTATGAGAGTATTGATTCGAATTGAGTTGGGGCAGCCAGGGAGGTTTATTGGGGATGACCAGTTGTATAATGTAATTGTTACAGCTCATGCTTTTGTGATAATTTTTTTTATGGTGATGCCAATTTTAATTGGGGGGTTTGGGAATTGGTTAGTTCCCTTGATGTTAGGGGCTCCAGATATAGCATTTCCCCGAATAAATAATTTGAGTTTTTGATTGCTTCCTCCTTCTTTATTTTTGTTAATCATTTCATCTATAGTCGAAATAGGGGTTGGGGCAGGATGAACTGTTTATCCTCCTCTTGCAAGATTAGAAGGGCATGCTGGGAGTTCCGTTGATTTTGCAATTTTTTCTCTTCATTTGGCAGGGGCTTCTTCTATTATGGGGGCTATTAATTTTATTAGAACAATTATTAATATACGATTTTATGGAATAACTATGGAGAAAGTGCCATTGTTTGTTTGGTCCGTGCTAATTACAGCGGTCTTATTGCTGTTGTCTTTACCAGTTTTAGCGGGGGCTATTACGATGCTTTTAACAGATCGAAATTTTAATACTTCTTTCTTTGACCCTTCAGGAGGGGGGGATCCTATTTTGTTCCAANNNNNNNNN
>Marpissa_muscosa|RMNH.ARA.14288|2012|dest
TACTCTATATTTAGTTTTTGGAGCGTGATCTGCTATAGTTGGTACAGCAATAAGAGTTTTAATTCGGATGGAATTAGGACAAACAGGATCATTTTTGGGTAATGATCATATATATAATGTGATTGTAACTGCTCATGCTTTTGTTATAATTTTTTTTATAGTAATACCTATTTTGATTGGAGGATTTGGAAATTGATTAGTACCTTTAATATTAGGGGCTCCGGATATAGCCTTTCCTCGTATAAATAATCTTAGATTTTGACTTTTGCCTCCTTCTTTATTTTTATTGTTTATTTCATCTATGGTTGAAATAGGAGTGGGGGCAGGTTGGACTGTATATCCGCCTTTGGCTTCTATTGTTGGACATAATGGAAGATCCGTGGATTTTGCTATTTTTTCTTTACATTTAGCGGGGGCTTCCTCTATTATAGGAGCTATTAATTTTATTTCCACAATTATTAATATACGTTCGATAGGGATATCTTTTGATAAAGTACCTTTATTTGTATGATCTGTTTTAATTACGGCAATTTTATTATTGTTATCTCTTCCTGTCTTAGCAGGGGCTATTACGATATTATTAACTGATCGTAATTTTAATACTTCTTTTTTTGATCCTGCTGGAGGGGGTGATCCTATTTTATTTCAA
>Marpissa_muscosa|RMNH.ARA.14400|1995|dest
TACTCTATATTTAGTTTTTGGAGCGTGATCTGCTATAGTTGGGACAGCAATAAGAGTTTTAATTCGGATGGAATTAGGACAAACAGGATCATTTTTGGGTAATGATCATATATATAATGTGATTGTAACTGCTCATGCTTTTGTTATAATTTTTTTTATAGTAATACCTATTTTGATTGGAGGATTTGGAAATTGATTAGTACCTTTAATATTAGGGGCTCCGGATATAGCCTTTCCTCGTATAAATAATCTTAGATTTTGACTTTTGCCTCCTTCTTTATTTTTATTGTTTATTTCATCTATGGTTGAAATAGGAGTGGGGGCAGGTTGGACTGTATATCCGCCTTTGGCTTCTATTGTTGGACATAATGGAAGATCCGTGGATTTTGCTATTTTTTCTTTACATTTAGCGGGGGCTTCCTCTATTATAGGAGCTATTAATTTTATTTCCACAATTATTAATATACGTTCGATAGGGATATCTTTTGATAAAGTACCTTTATTTGTATGATCTGTTTTAATTACGGCAATTTTATTATTGTTATCTCTTCCTGTCTTAGCAGGGGCTATTACGATATTATTAACTGATCGTAATTTTAATACTTCTTTTTTTGATCCTGCTGGAGGGGGTGATCCTATTTTATTTCAACATTTATTT
>Marpissa_muscosa|RMNH.ARA.14401|1997|dest
NNNNNNNNNNNNNNNNNNNGGAGCGTGATCTGCTATAGTTGGTACAGCAATAAGAGTTTTAATTCGGATGGAATTAGGACAAACAGGATCATTTTTGGGTAATGATCATATATATAATGTGATTGTAACTGCTCATGCTTTTGTTATAATTTTTTTTATAGTAATACCTATTTTGATTGGAGGATTTGGAAATTGATTAGTACCTTTAATATTAGGGGCTCCGGATATAGCCTTTCCTCGTATAAATAATCTTAGATTTTGACTTTTGCCTCCTTCTTTATTTTTATTGTTTATTTCATCTATGGTTGAAATAGGAGTGGGGGCAGGTTGGACTGTATATCCGCCTTTGGCTTCTATTGTTGGACATAATGGAAGATCCGTGGATTTTGCTATTTTTTCTTTACATTTAGCGGGGGCTTCCTCTATTATAGGAGCTATTAATTTTATTTCCACAATTATTAATATACGTTCGATAGGGATATCTTTTGATAAAGTACCTTTATTTGTATGATCTGTTTTAATTACGGCAATTTTATTATTGTTATCTCTTCCTGTCTTAGCAGGGGCTATTACGATATTATTAACTGATCGTAATTTTAATACTTCTTTTTTTGATCCTGCTGGAGGGGGTGATCCTATTTTATTTCAACATTTATTT
>Marpissa_muscosa|RMNH.ARA.14403|2006|dest
TACTCTATATTTAGTTTTTGGAGCGTGATCTGCTATAGTTGGTACAGCAATAAGAGTTTTAATTCGGATGGAATTAGGACAAACAGGATCATTTTTGGGTAATGATCATATATATAATGTGATTGTAACTGCTCATGCTTTTGTTATAATTTTTTTTATAGTAATACCTATTTTGATTGGAGGATTTGGAAATTGATTAGTACCTTTAATATTAGGGGCTCCGGATATAGCCTTTCCTCGTATAAATAATCTTAGATTTTGACTTTTGCCTCCTTCTTTATTTTTATTGTTTATTTCATCTATGGTTGAAATAGGAGTGGGGGCAGGTTGGACTGTATATCCGCCTTTGGCTTCTATTGTTGGACATAATGGAAGATCCGTGGATTTTGCTATTTTTTCTTTACATTTAGCGGGGGCTTCCTCTATTATAGGAGCTATTAATTTTATTTCCACAATTATTAATATACGTTCGATAGGGATATCTTTTGATAAAGTACCTTTATTTGTATGATCTGTTTTAATTACGGCAATTTTATTATTGTTATCTCTTCCTGTTTTAGCAGGGGCTATTACGATATTATTAACTGATCGTAATTTTAATACTTCTTTTTTTGATCCTGCTGGAGGGGGCGATCCTATTTTATTTCAACATTTATTT
>Maso_sundevalli|RMNH.ARA.12500|2011|dest
AAGTTTATATTTTGTGTTTGGTGCGTGAGCTGCCATAGTGGGTACGGCGATGAGAGTATTAATTCGAATTGAGTTGGGACAGACTGGTAGATTATTAGGGGATGACCAGTTGTATAACGTTATTGTTACTGCTCATGCTTTTGTTATGATTTTTTTTATGGTTATACCTATTTTAATTGGGGGGTTTGGGAATTGGTTAGTACCGTTGATGTTGGGAGCTCCAGATATAGCTTTCCCCCGCATAAACAACTTGAGATTTTGATTGTTGCCCCCTTCTTTATTATTATTATTTATTTCTAGAATAGATGAGATAGGGGTGGGGGCAGGTTGAACTGTTTATCCACCGCTTGCTTCTTTAGAGGGGCATTCTGGGAGTTCAGTAGATTTTGCTATTTTTTCTCTTCATTTAGCTGGGGCATCGTCTATTATGGGGGCTATTAATTTTATTTCTACTATTATTAATATGCGGGGTTATGGTATAACTATAGAAAAGGTCCCCTTATTTGTATGGTCTGTATTAATTACAGCAGTATTATTGTTGTTATCTTTGCCAGTTTTAGCAGGAGCGATTACTATGCTTTTAACAGATCGAAACTTTAATACTTCTTTTTTTGACCCTGCGGGAGGAGGGGATCCTGTTTTGTTTCAANNNNNNNNN
>Metellina_mengei|RMNH.ARA.12501|2011|dest
TACATTATATTTTATTTTTGGGGCTTGAGCTGCTATAGTGGGTACTGCTATAAGAGTGTTAATTCGAATTGAATTAGGGCAATCTGGAAGATTGTTAGGAGATGATCAGTTGTATAATGTTATTGTTACAGCTCATGCTTTTGTAATAATTTTTTTTATAGTAATACCTATTTTGATTGGGGGTTTCGGAAATTGACTGGTTCCTTTAATGTTGGGGGCACCTGATATAGCTTTTCCTCGAATAAATAATTTGAGATTTTGGTTATTACCTCCTTCATTTTTTTTATTGCTAGTTTCTTCTATGGTTGATATTGGAGTGGGGGCAGGATGAACTGTTTATCCGCCTTTGGCGGCTTTGGATGGGCATGCTGGTAGCTCAATAGATTTTGCTATTTTTTCTTTACATTTGGCTGGGGCTTCTTCAATTATGGGGGCTATTAATTTTATTTCTACTGTTTTGAATATACGTTCTTGGGGAATAAGAATAGATAGGGTTCCTTTGTTTGTGTGATCAGTATTGATTACCGCTGTTTTGTTACTTTTATCTTTACCGGTTTTAGCTGGGGCTATTACTATGTTGTTAACTGATCGTAATTTTAATACTTCTTTTTTTGATCCTTCGGGTGGGGGTGATCCTATTCTTTTTCAANNNNNNNNN
>Metellina_mengei|RMNH.ARA.14291|2012|dest
TACATTATATTTTATTTTTGGGGCTTGAGCTGCTATAGTGGGTACTGCTATAAGAGTGTTAATTCGAATTGAATTAGGGCAATCTGGAAGATTGTTAGGAGATGATCAGTTGTATAATGTTATTGTTACAGCTCATGCTTTTGTAATAATTTTTTTTATAGTAATACCTATTTTGATTGGGGGTTTCGGAAATTGACTGGTTCCTTTAATGTTGGGGGCACCTGATATAGCTTTTCCTCGAATAAATAATTTGAGATTTTGGTTATTACCTCCTTCATTTTTTTTATTGCTAGTTTCTTCTATGGTTGATATTGGAGTGGGGGCAGGATGAACTGTTTATCCGCCTTTGGCGGCTTTGGATGGGCATGCTGGTAGCTCAATAGATTTTGCTATTTTTTCTTTACATTTGGCTGGGGCTTCTTCAATTATGGGGGCTATTAATTTTATTTCTACTGTTTTGAATATACGTTCTTGGGGAATAAGAATAGATAGGGTTCCTTTGTTTGTGTGATCAGTATTGATTACAGCTGTTTTGTTACTTTTATCTTTACCGGTTTTAGCTGGGGCTATTACTATGTTGTTAACTGATCGTAATTTTAATACTTCTTTTTTTGATCCTTCGGGTGGGGGTGATCCTATTCTTTTTCAA
>Micaria_pulicaria|RMNH.ARA.12614|2011|dest
TACATTATATTTGATTTTTGGAGCTTGGGCTGCTATAGTAGGAACAGCAATAAGAGTATTAATTCGAATGGAATTAGGGCAATCTGGTAGATTTTTAGGGGATGATCATTTATATAATGTTATTGTAACGGCTCATGCTTTTGTTATGATTTTTTTTATAGTTATACCTATTATAATTGGTGGTTTTGGTAATTGATTGGTGCCTTTAATGTTAGGGGCACCTGATATGGCTTTTCCTCGTATAAATAATTTAAGTTTCTGATTATTACCTCCTTCATTAATTTTATTATTTATTTCTTCTATAGTGGAGATAGGTGTAGGTGCTGGTTGAACTGTTTATCCTCCTCTTGCTTCTAGTATAGGGCATGCCGGTAGTGCTATAGATTTTGCTATTTTTTCTTTACATTTAGCTGGAGCTTCTTCTATTATGGGGGCTATTAATTTTATTTCTACTATTATTAATATACGATTAAATGGTATAAGCATAGAAAAGGTTCCTTTATTTGTGTGGTCGGTATTTATTACTGCTATTTTATTATTATTATCATTGCCTGTATTAGCAGGTGCTATTACAATATTGTTAACTGATCGAAATTTTAATACTTCTTTTTTTGATCCTGCAGGAGGAGGAGATCCAATTTTATTTCAACATTTATTT
>Micaria_subopaca|RMNH.ARA.12502|2011|dest
TACTTTATATTTAATTTTTGGATCTTGAGCTGCTATAGTAGGAACTGCTATGAGTGTTTTAATTCGTATAGAATTAGGTCAATCTGGTAGATTGATCGGAGATGATCATTTATATAACGTGATTGTAACTGCACATGCATTTGTTATAATTTTTTTTATAGTAATACCAATTATAATTGGTGGATTTGGTAATTGATTAATTCCATTAATACTAGGGGCACCTGATATAGCTTTTCCTCGAATAAATAATTTAAGATTTTGATTATTGCCCCCTTCTTTAATTTTATTATTTGTTTCTTCTATAGTAGAAATAGGAGTAGGAGCAGGATGAACTGTTTATCCACCTTTAGCATCTAGAATAGGACATGCTGGGTGTGCAATGGATTTTGCGATTTTCTCTTTACATTTGGCAGGGGCCTCTTCAATTATAGGAGCTGTTAATTTTATTTCTACAATTATTAATATGCGATTAGATGGAATAAGAATGGAAAAGGTACCATTGTTTGTTTGATCAGTTTTTATTACTGCGGTGTTATTATTATTATCACTTCCTGTATTGGCGGGTGCCATTACTATATTATTAACTGATCGAAATTTTAATACATCATTTTTTGATCCTGCTGGAGGAGGGGATCCTATTTTGTTTCAANNNNNNNNN
>Microlinyphia_impigra|RMNH.ARA.14117|2008|dest
TACTTTGTATTTTATTTTTGGGGCTTGGTCTGCTATAGTAGGTACTGCTATAAGAGTTTTAATTCGAATTGAGCTTGGTCAAATAGGAAGAATACTTGGGGATGACCAATTATATAATGTTATTGTAACGGCGCATGCTTTTGTTATAATTTTTTTTATAGTTATACCAATTTTAATTGGAGGTTTTGGAAATTGGTTAGTTCCTTTGATGTTAGGAGCTCCTGATATAGCATTTCCTCGAATAAATAATTTAAGTTTTTGACTTTTACCTCCTTCTTTATTATTATTATTTATTTCTTCTATAGTTGAAATAGGGGTTGGAGCAGGATGGACAGTTTATCCTCCTCTTTCTTCTTTAGAAGGACATTCTGGGAGATCTGTGGATTTTGCAATTTTTTCTCTTCATTTAGCTGGGGCTTCTTCTATTATAGGGGCTATTAATTTTATTTCAACTATTTTAAATATACGAGCTTATGAGATTAGAATGGATAAAATTTCTTTATTTGTTTGATCAGTTTTAATTACTGCGGTGCTTTTATTATTATCTTTACCAGTATTGGCTGGGGCTATTACTATACTGTTAACTGACCGAAATTTTAATACATCTTTTTTTGATCCTGCAGGAGGAGGGGATCCTATTTTATTTCAA
>Microlinyphia_pusilla|RMNH.ARA.14302|2012|dest
AACTTTATATTTTATTTTTGGAGCTTGAGCTGCTATAGTAGGAACTGCTATAAGAGTATTAATTCGAATTGAATTGGGGCAAACTGGAAGAATATTAGGGGATGACCAATTATATAATGTTATTGTCACTGCTCATGCATTTGTAATAATTTTTTTTATAGTAATGCCAATTTTAATTGGGGGTTTTGGAAATTGACTAGTCCCTTTAATGTTAGGGGCTCCTGATATGGCATTTCCTCGAATAAATAATTTGAGATTTTGATTGTTGCCTCCTTCCTTATTTTTATTATTTATTTCTTCAATAGTAGAAATGGGAGTAGGGGCAGGGTGAACTGTTTATCCCCCTTTATCTTCTTTAGAGGGACATTCAGGTAGTTCTGTAGATTTTGCTATTTTTTCCCTCCATTTGGCAGGAGCTTCTTCAATTATAGGTGCAATTAATTTTATTTCCACTATTTTAAATATACGTGCTTATGGAATTACTATAGAGAAGGTTTCTTTATTTGTGTGATCTGTTCTTATTACTGCAGTCCTTTTATTATTGTCTTTACCTGTTTTAGCAGGAGCTATCACCATGTTATTAACTGATCGAAATTTTAATACTTCCTTTTTCGACCCTGCGGGAGGAGGAGACCCTATTTTATTTCAA
>Microlinyphia_pusilla|RMNH.ARA.14493|2008|dest
AACTTTATATTTTATTTTTGGAGCTTGAGCTGCTATAGTAGGAACTGCTATAAGAGTATTAATTCGAATTGAATTGGGGCAAACTGGAAGAATATTAGGGGATGACCAATTATATAATGTTATTGTCACTGCTCATGCATTTGTAATAATTTTTTTTATAGTAATGCCAATTTTAATTGGGGGTTTTGGAAATTGACTAGTCCCTTTAATGTTAGGGGCTCCTGATATGGCATTTCCTCGAATAAATAATTTGAGATTTTGATTGTTGCCTCCTTCCTTATTTTTATTATTTATTTCTTCAATAGTAGAAATGGGAGTAGGGGCAGGGTGAACTGTTTATCCCCCTTTATCTTCTTTAGAGGGACATTCAGGTAGTTCTGTAGATTTTGCTATTTTTTCCCTCCATTTGGCAGGAGCTTCTTCAATTATAGGTGCAATTAATTTTATTTCCACTATTTTAAATATACGTGCTTATGGAATTACTATAGAGAAGGTTTCTTTGTTTGTGTGATCTGTTCTTATTACTGCAGTCCTTTTATTATTGTCTTTACCTGTTTTAGCAGGAGCTATCACCATGTTATTAACTGATCGAAATTTTAATACTTCCTTTTTCGACCCTGCGGGAGGAGGAGACCCTATTTTATTTCAACATTTATTT
>Microneta_viaria|RMNH.ARA.12503|2011|dest
AAGTTTATATTTTGTATTTGGGGCTTGGTCTGCGATAGTTGGAACGGCAATAAGAGTATTAATTCGAGTTGAGTTAGGTCAAGTTGGTAGTTTGTTAGGAGATGATCAATTATATAATGTAATTGTTACGGCTCACGCTTTTGTTATAATTTTTTTTATAGTGATACCAATTTTAATTGGGGGATTTGGTAATTGGTTAGTTCCTTTAATATTAGGGGCTCCAGATATAGCTTTCCCTCGGATAAATAATTTGAGATTTTGACTTTTACCCCCCTCTTTATTTTTATTGTTTATTTCAAGTATAGATGAGATAGGGGTAGGGGCAGGTTGGACAGTTTATCCTCCTCTTTCTTCATTAGATGGGCATTCGGGGAGTTCAGTGGATTTTGCTATTTTTTCTTTACATTTAGCTGGGGCATCTTCTATTATGGGGGCTATTAATTTTATTTCTACTATTTTAAATATACGAGGGTATGGGATAAGCATAGATAGGGTTCCTTTATTTGTTTGGTCTGTATTAATTACGGCTGTTCTTTTATTGTTATCTTTGCCAGTGTTAGCAGGGGCGATTACGATGTTGTTAACAGATCGAAATTTCAATACATCATTTTTTGATCCTGCTGGAGGGGGGGATCCTGTTTTGTTTCAANNNNNNNNN
>Microneta_viaria|RMNH.ARA.14293|2012|dest
AAGTTTATATTTTGTATTTGGGGCTTGGTCTGCGATAGTTGGAACGGCAATAAGAGTATTAATTCGAGTTGAGTTAGGTCAAGTTGGTAGTTTGTTAGGGGATGACCAATTATATAATGTAATTGTTACGGCTCACGCCTTTGTTATAATTTTTTTTATAGTGATACCAATTTTAATTGGGGGATTTGGTAATTGGTTAGTTCCTTTAATATTAGGGGCTCCAGATATAGCTTTCCCTCGGATAAATAATTTGAGATTTTGACTTTTACCCCCCTCTTTATTTTTATTGTTTATTTCAAGTATAGATGAGATAGGGGTAGGGGCAGGTTGGACAGTTTATCCTCCTCTTTCTTCATTAGATGGTCATTCGGGGAGTTCAGTGGATTTTGCTATTTTTTCTTTACATTTAGCTGGGGCATCTTCTATTATGGGGGCTATTAATTTTATTTCTACTATTTTAAATATACGAGGGTATGGGATAAGCATAGATAGGGTTCCTTTATTTGTTTGGTCTGTATTAATTACGGCTGTTCTTTTATTGTTATCTTTGCCAGTGTTAGCAGGGGCGATTACGATGTTGTTAACAGATCGAAATTTCAATACATCATTTTTTGATCCTGCTGGAGGGGGGGATCCTGTTTTGTTTCAG
>Moebelia_penicillata|RMNH.ARA.14295|2012|dest
AAGTTTGTATTTTATTTTTGGGGCCTGGGCTGCGATAGTGGGGACGGGGATGAGAGTATTAATTCGAGTTGAGTTAGGGCAAACTGGGAGTTTGTTGGGAGATGATCAGTTGTATAATGTTATTGTCACCGCGCATGCTTTTGTTATAATTTTTTTTATGGTGATGCCTATTTTGATTGGAGGTTTTGGTAATTGGTTAGTCCCCCTGATGTTAGGGGCACCTGATATGGCTTTTCCTCGAATAAATAATTTAAGATTTTGGTTGTTACCCCCTTCTTTATTTTTGTTATTTATTTCCAGTATGGATGAAATAGGGGTGGGAGCTGGTTGGACTGTGTATCCTCCTCTTGCCTCTTTGGAGGGACATTCCGGTAGATCGGTGGATTTTGCTATTTTTTCTTTGCATCTGGCTGGGGCTTCGTCAATTATGGGGGCTATTAATTTTATTTCTACTATTTTAAATATGCGGGGGGTTGGAATAAGTATGGAGAGGGTTCCTTTATTCGTCTGGTCTGTTTTAATTACAGCTGTTTTATTGTTATTGTCCCTACCTGTTTTAGCAGGGGCTATTACGATACTTCTAACAGATCGAAATTTTAATACGTCATTTTTTGATCCTTCGGGGGGGGGGGACCCGGTTTTATTTCAG
>Myrmarachne_formicaria|RMNH.ARA.12504|2011|dest
AACTTTATATTTAATTTTTGGAGCTTGATCTGCTATAGTAGGAACAGCAATAAGAGTATTAATTCGAATAGAATTGGGTCAAACAGGTGATTTTTTAGGAAATGATCATTTATATAATGTGATTGTTACTGCTCATGCTTTTGTAATAATTTTTTTTATAGTAATACCTATTTTAATTGGTGGGTTTGGAAATTGATTAGTTCCTTTAATATTGGGAGCGCCTGATATGGCTTTTCCTCGAATGAATAATTTAAGATTTTGATTATTGCCTCCTTCTTTAGTATTATTATTTATTTCATCTATAGTGGAGATAGGAGTTGGGGCTGGATGAACTGTTTATCCTCCTTTAGCGTCTGTTGTTGGACATGGTGGAAGATCTGTTGATTTTGCTATTTTTTCTTTACATTTAGCTGGTGCTTCTTCTATTATAGGAGCTATTAATTTTATTTCTACTATTATTAATATGCGATCAGTTGGAATTTCTATAGATAAAATTTCTTTATTTGTTTGATCTGTTATTATTACTGCTGTACTATTATTATTGTCATTACCTGTTTTAGCAGGTGCAATTACAATATTATTAACTGATCGAAATTTTAATACTTCTTTTTTTGATCCTGCAGGAGGAGGAGATCCTATTTTATTTCAANNNNNNNNN
>Neon_reticulatus|RMNH.ARA.14276|2012|dest
AACTTTATATTTAATTTTTGGAGCTTGATCTGCTATAGTAGGTACAGCGATGAGAGTATTGATTCGAATAGAATTAGGACAAACTGGTCATTTTTTGGGTAATGACCATTTATATAATGTAATTGTTACTTCTCATGCTTTTATTATGATTTTTTTTATAGTAATACCTATTATAATTGGAGGATTTGGAAATTGGTTAGTTCCTTTAATGTTAGGGGCTCCTGATATAGCTTTTCCTCGAATAAATAATTTAAGATTTTGATTGTTACCCCCTTCTTTAGTATTATTATTTGTATCATCTATAGTGGAAATAGGAGTTGGTGCAGGATGAACTGTTTATCCGCCTTTGGCTTCTGTTATTGGCCATAGAGGAGCATCGGTTGATTTTGCTATTTTTTCTTTACATTTGGCTGGAGCTTCTTCTATTATGGGGGCTATTAATTTTATTTCTACTATTATTAATATACGTTCTGAAGGGATATTTTTAGATAAAATATCTTTGTTTGTGTGGTCGGTGATTATTACTGCTGTATTATTATTATTATCTTTACCTGTATTGGCAGGTGCTATTACTATATTGCTTACGGACCGTAATTTTAATACTTCTTTTTTTGATCCTGCTGGAGGAGGAGATCCAATTTTGTTTCAA
>Neon_reticulatus|RMNH.ARA.14296|2012|dest
AACTTTATATTTAATTTTTGGAGCTTGATCTGCTATAGTAGGTACAGCGATGAGAGTATTGATTCGAATAGAATTAGGACAAACTGGTCATTTTTTGGGTAATGACCATTTATATAATGTAATTGTTACTTCTCATGCTTTTATTATGATTTTTTTTATAGTAATACCTATTATAATTGGAGGATTTGGAAATTGGTTAGTTCCTTTAATGTTAGGGGCTCCTGATATAGCTTTTCCTCGAATAAATAATTTAAGATTTTGATTATTACCCCCTTCTTTAGTATTATTATTTGTATCATCTATAGTGGAAATAGGAGTTGGTGCAGGATGAACTGTTTATCCGCCTTTGGCTTCTGTTATTGGCCATAGAGGAGCATCGGTTGATTTTGCTATTTTTTCTTTACATTTGGCTGGAGCTTCTTCTATTATGGGGGCTATTAATTTTATTTCTACTATTATTAATATACGTTCTGAAGGTATATTTTTAGATAAAATATCTTTGTTTGTGTGGTCGGTGATTATTACTGCTGTATTATTATTATTATCTTTACCTGTATTGGCAGGTGCTATTACTATGTTGCTTACGGACCGTAATTTTAATACTTCTTTTTTTGATCCTGCTGGAGGAGGAGATCCAATTTTGTTTCAA
>Neottiura_bimaculata|RMNH.ARA.12506|2011|dest
AACTTTGTATTTAGTATTTGGGGCTTGAGCAGCTATAGTAGGAACTGCAATAAGAGTATTAATTCGTATTGAATTAGGTCAACCTGGTAGATTTCTAGGAGATGATCAATTGTATAATGTGATTGTTACGGCTCATGCTTTTGTAATAATTTTTTTTATAGTAATACCTATTTTAATTGGTGGATTTGGAAATTGATTGGTTCCTTTAATATTAGGAGCTCCTGATATAGCATTTCCTCGAATAAATAATTTAAGATTCTGGTTATTACCCCCCTCATTGTTTTTATTATTTATCTCTTCTATAGTAGAGATAGGGGTAGGTGCGGGTTGAACTGTTTATCCCCCCCTATCATCTTTGGATGGTCATGGAGGAAGATCAGTAGATTTTGCTATTTTTTCTCTTCATTTAGCAGGGGCTTCATCTATTATAGGAGCAGTAAATTTTATTTCTACTATTTTAAACATGCGTTCTTATGGGATAACTATAGAAAAAGTTCCTTTATTTGTTTGGTCAGTGTTAATTACAGCTGTTTTATTATTATTATCTTTACCAGTGTTAGCTGGTGCTATTACTATATTGTTAACTGATCGAAATTTTAATACATCATTCTTTGATCCTGCTGGTGGTGGAGACCCTATCTTATTTCAANNNNNNNNN
>Neottiura_bimaculata|RMNH.ARA.14297|2012|dest
AACTTTGTATTTAGTATTTGGGGCTTGAGCAGCTATAGTAGGAACTGCAATAAGAGTATTAATTCGTATTGAATTAGGTCAACCTGGTAGATTTCTAGGAGATGATCAATTGTATAATGTGATTGTTACGGCTCATGCTTTTGTAATAATTTTTTTTATAGTAATACCTATTTTAATTGGTGGATTTGGAAATTGATTGGTTCCTTTAATATTAGGAGCTCCTGATATAGCATTTCCTCGAATAAATAATTTAAGATTCTGGTTATTACCCCCCTCATTGTTTTTATTATTTATCTCTTCTATAGTAGAGATAGGGGTAGGTGCGGGTTGAACTGTTTATCCCCCCCTATCATCTTTGGATGGTCATGGAGGAAGATCAGTAGATTTTGCTATTTTTTCTCTTCATTTAGCAGGGGCTTCATCTATTATAGGAGCAGTAAATTTTATTTCTACTATTTTAAACATGCGTTCTTATGGGATAACTATAGAAAAAGTTCCTTTATTTGTTTGGTCAGTGTTAATTACAGCTGTTTTATTATTATTATCTTTACCAGTGTTAGCTGGTGCTATTACTATATTGTTAACTGATCGAAATTTTAATACATCATTCTTTGATCCTGCTGGTGGTGGAGACCCTATCTTATTTCAA
>Neottiura_bimaculata|RMNH.ARA.14502|2007|dest
AACTTTGTATTTAGTATTTGGGGCTTGAGCAGCTATAGTAGGAACTGCAATAAGAGTATTAATTCGTATTGAATTAGGTCAATCTGGTAGATTTCTAGGAGATGATCAATTGTATAATGTGATTGTTACGGCTCATGCTTTTGTAATAATTTTTTTTATAGTAATACCTATTTTAATTGGTGGATTTGGAAATTGATTGGTTCCTTTAATATTAGGAGCTCCTGATATAGCATTTCCTCGAATAAATAATTTAAGATTCTGGTTATTACCCCCCTCATTGTTTTTATTATTTATCTCTTCTATAGTAGAGATAGGGGTAGGTGCGGGTTGAACTGTTTATCCCCCCTTATCATCTTTGGATGGTCATGGAGGAAGATCAGTAGATTTTGCTATTTTTTCTCTTCATTTAGCAGGGGCTTCATCTATTATAGGAGCAGTAAATTTTATTTCTACTATTTTAAACATGCGTTCTTATGGGATAACTATAGAAAAAGTTCCTTTATTTGTTTGGTCAGTGTTAATTACAGCTGTTTTATTATTATTATCTTTACCAGTGTTAGCTGGTGCTATTACTATATTGTTAACTGATCGAAATTTTAATACATCATTCTTTGATCCTGCTGGTGGTGGAGACCCTATCTTATTTCAACATTTATTT
>Neriene_clathrata|RMNH.ARA.12507|2011|dest
TTCATTATATTTTATTTTTGGTGCTTGAGCTGCTATGGTAGGGACAGCTATAAGAGTTTTAATTCGAATTGAATTAGGACAAGTTGGAAGAATATTAGGAGATGATCAATTGTATAATGTAATTGTTACAGCTCATGCTTTTGTAATAATTTTTTTTATAGTTATACCAATTTTAATTGGTGGATTTGGAAATTGATTAGTTCCTTTAATATTAGGAGCTCCAGATATAGCTTTTCCTCGTATAAATAATTTGAGTTTTTGACTTTTACCCCCTTCTTTGCTTTTATTATTTATTTCTTCTATAGTGGAAATAGGAGTAGGAGCAGGTTGAACGGTTTATCCACCTCTTTCTTCATTAGAGGGGCATTCTGGAAGATCTGTGGATTTTGCTATTTTTTCTTTACATTTAGCAGGAGCTTCTTCTATTATGGGGGCAATTAATTTTATTTCTACTATTTTAAATATACGTGCTTATGGTATATCTATGGAGAAGGTTTCTTTATTTGTTTGATCAGTTTTAATCACTGCTGTTTTATTATTATTATCTCTTCCAGTTTTGGCAGGGGCAATTACTATATTATTAACAGATCGAAATTTTAATACTTCTTTTTTTGATCCTGCAGGAGGGGGAGATCCTATTTTATTTCAANNNNNNNNN
>Neriene_clathrata|RMNH.ARA.12606|2011|dest
TTCATTATATTTTATTTTTGGTGCTTGAGCTGCTATGGTAGGGACAGCTATAAGAGTTTTAATTCGAATTGAATTAGGACAAGTTGGAAGAATATTAGGAGATGATCAATTGTATAATGTAATTGTTACAGCTCATGCTTTTGTAATAATTTTTTTTATAGTTATACCAATTTTAATTGGTGGATTTGGGAATTGATTAGTTCCTTTAATATTAGGAGCTCCAGATATAGCTTTTCCTCGTATAAATAATTTGAGTTTTTGACTTTTACCCCCTTCTTTGTTTTTATTATTTATTTCTTCTATAGTGGAAATAGGAGTAGGAGCAGGTTGAACGGTTTATCCCCCTCTTTCTTCATTAGAGGGGCATTCTGGAAGATCTGTGGATTTTGCTATTTTTTCTTTACATTTAGCAGGAGCTTCTTCTATTATGGGGGCAATTAATTTTATTTCTACTATTTTAAATATACGTGCTTATGGTATATCTATGGAGAAGGTTTCTTTATTTGTTTGATCAGTTTTAATCACTGCTGTTTTATTATTATTATCTCTTCCAGTTTTGGCAGGGGCAATTACTATATTATTAACAGATCGAAATTTTAATACTTCTTTTTTTGATCCTGCAGGAGGGGGAGATCCTATTTTATTTCAACATTTATTT
>Neriene_clathrata|RMNH.ARA.14298|2012|dest
TTCATTATATTTTATTTTTGGTGCTTGAGCTGCTATGGTAGGGACAGCTATAAGAGTTTTAATTCGAATTGAATTAGGACAAGTTGGAAGAATATTAGGAGATGATCAATTGTATAATGTAATTGTTACAGCTCATGCTTTTGTAATAATTTTTTTTATAGTTATACCAATTTTAATTGGTGGATTTGGAAATTGATTAGTTCCTTTAATATTAGGAGCTCCAGATATAGCTTTTCCTCGTATAAATAATTTGAGTTTTTGACTTTTACCCCCTTCTTTGTTTTTATTATTTATTTCTTCTATAGTGGAAATAGGAGTAGGAGCAGGTTGAACGGTTTATCCACCTCTTTCTTCATTAGAGGGGCATTCTGGAAGATCTGTGGATTTTGCTATTTTTTCTTTACATTTAGCAGGAGCTTCTTCTATTATGGGGGCAATTAATTTTATTTCTACTATTTTAAATATACGTGCTTATGGTATATCTATGGAGAAGGTTTCTTTATTTGTTTGATCAGTTTTAATCACTGCTGTTTTATTATTATTATCTCTTCCAGTTTTGGCAGGGGCAATTACTATATTATTAACAGATCGAAATTTTAATACTTCTTTTTTTGATCCTGCAGGAGGGGGAGATCCTATTTTATTTCAA
>Neriene_clathrata|RMNH.ARA.14508|1995|dest
TTCATTATATTTTATTTTTGGTGCTTGAGCTGCTATGGTAGGGACAGCTATAAGAGTTTTAATTCGAATTGAATTAGGACAAGTTGGAAGAATATTAGGAGATGATCAATTGTATAATGTAATTGTTACAGCTCATGCTTTTGTAATAATTTTTTTTATAGTTATACCAATTTTAATTGGTGGATTTGGAAATTGATTAGTTCCTTTAATATTAGGAGCTCCAGATATAGCTTTTCCTCGTATAAATAATTTGAGTTTTTGACTTTTACCCCCTTCTTTGTTTTTATTATTTATTTCTTCTATAGTGGAAATAGGAGTAGGAGCAGGTTGAACGGTTTATCCACCTCTTTCTTCATTAGAGGGGCATTCTGGAAGATCTGTGGATTTTGCTATTTTTTCTTTACATTTAGCAGGAGCTTCTTCTATTATGGGGGCAATTAATTTTATTTCTACTATTTTAAATATACGTGCTTATGGTATATCTATGGAGAAGGTTTCTTTATTTGTTTGATCAGTTTTAATCACTGCTGTTTTATTATTATTATCTCTTCCAGTTTTGGCAGGGGCAATTACTATATTATTAACAGATCGAAATTTTAATACTTCTTTTTTTGATCCTGCAGGAGGGGGAGATCCTATTTTATTTCAACATTTATTT
>Neriene_clathrata|RMNH.ARA.14511|2009|dest
TTCATTATATTTTATTTTTGGTGCTTGAGCTGCTATGGTAGGGACAGCTATAAGAGTTTTAATTCGAATTGAATTAGGACAAGTTGGAAGAATATTAGGAGATGACCAATTGTATAATGTAATTGTCACAGCTCATGCTTTTGTAATGATTTTTTTTATAGTTATACCAATTTTAATTGGTGGATTTGGAAATTGATTAGTTCCTTTAATATTAGGAGCTCCAGATATAGCTTTTCCTCGTATAAATAATTTGAGTTTTTGACTTTTACCCCCTTCTTTGTTTTTATTATTTATCTCTTCTATAGTGGAAATAGGAGTAGGAGCAGGTTGAACGGTTTATCCACCTCTTTCTTCATTAGAGGGGCATTCTGGAAGATCTGTGGATTTTGCTATTTTTTCTTTACATTTAGCAGGAGCTTCTTCTATTATGGGGGCAATTAATTTTATTTCTACTATTTTAAATATACGTGCTTATGGAATATCTATGGAGAGGGTTTCCTTATTTGTTTGATCAGTTTTAATTACTGCTGTTTTATTATTATTATCTCTTCCAGTTTTGGCAGGAGCAATTACTATACTATTAACAGATCGAAATTTTAATACTTCTTTTTTTGATCCTGCAGGAGGAGGAGATCCTATTTTATTTCAACATTTATTT
>Neriene_furtiva|RMNH.ARA.12508|2011|dest
AACATTATATTTTATTTTTGGAGCTTGAGCTGCCATAGTAGGAACAGCTATAAGAGTATTAATTCGGGTAGAATTAGGTCAAGTTGGGAGAATATTAGGTGATGATCAATTATATAATGTAATTGTTACAGCTCATGCTTTTGTTATAATTTTTTTTATAGTAATACCTATTTTAATTGGGGGTTTTGGAAATTGATTAGTACCTTTAATATTAGGAGCACCTGATATAGCTTTTCCTCGAATAAATAATTTAAGATTTTGACTTTTACCCCCTTCTTTATTTTTATTGTTTATTTCATCAATAGTAGAGATAGGAGTAGGAGCGGGATGAACAGTTTATCCTCCTTTATCTTCATTAGATGGACATTCTGGAAGTTCTGTAGATTTTGCTATTTTCTCTCTTCATTTGGCAGGGGCTTCTTCTATTATAGGGGCTATTAATTTTATTTCAACAATTATAAATATACGATGTTATGGAATATCTATAGAAAGGGTTTCTTTATTTGTGTGATCAGTTTTAATTACTGCTATTCTATTATTATTATCATTACCTGTACTAGCAGGTGCCATTACTATATTATTAACTGATCGAAATTTTAACACTTCTTTTTTCGATCCTGCCGGAGGGGGGGATCCTATTTTATTTCAANNNNNNNNN
>Neriene_peltata|RMNH.ARA.14299|2012|dest
GACTTTATATTTTATTTTTGGGGCATGAGCTGCTATAGTAGGGACAGCAATAAGAGTTTTAATTCGAATTGAATTAGGACAGACAGGAAGAATACTAGGGGACGATCAGTTATATAATGTAATCGTTACGGCACATGCTTTTGTTATAATTTTTTTTATAGTTATACCTATTTTAATTGGGGGATTTGGAAATTGGTTAGTCCCTTTAATGTTAGGAGCTCCTGATATAGCGTTTCCTCGAATAAATAATTTAAGTTTTTGGTTGTTACCCCCTTCTTTACTTTTATTATTTATTTCTTCTATAGTAGAAATAGGGGTAGGAGCTGGATGGACTGTTTATCCTCCTTTATCTTCTTTAGAGGGGCATGCTGGAAGTTCAGTAGATTTTGCAATTTTTTCCTTACATTTAGCTGGGGCTTCTTCAATTATGGGGGCTATTAATTTTATTTCTACTATTTTAAATATACGAGGTTTTGGGATTAGAATAGAAAAAGTATCTTTATTTGTTTGATCAGTATTAATTACTGCTGTTCTTTTACTTTTATCATTACCTGTTTTAGCAGGGGCTATTACTATACTGTTAACTGATCGTAATTTTAATACATCTTTTTTTGACCCGGCAGGGGGGGGTGATCCTATTTTGTTTCAA
>Nigma_flavescens|RMNH.ARA.12510|2011|dest
GACTTTATATTTTTTGTTTGGAGCTTGGGCAGCTATGGTTGGAACTGCTATAAGTGTATTAATTCGAATTGAATTAGGTCAACCTGGAAGATTTTTAGGAGACGACCATTTATATAATGTTATTGTGACTGCTCATGCTTTTGTTATAATTTTTTTTATAGTAATACCAATTTTAATTGGAGGGTTTGGAAATTGATTAGTGCCTTTAATGTTAGGAGCTCCAGATATAGCTTTTCCCCGTATGAATAATTTAAGTTTTTGATTGCTTCCCCCTTCTTTATTTTTGTTATTTATTTCTTCTATAGCGGAAGTTGGAGTAGGGGCTGGGTGGACTGTTTATCCTCCTTTAGCTTCTACTGTGGGCCATTCTGGTAGATCTGTGGATTTTGCTATTTTTTCTCTTCATTTAGCTGGAGCTTCTTCTATTATAGGAGCTATTAATTTTATTTCTACTATTGTAAATATACGTGTAGATGGAATGAGAATGGATAAAGTTCCTTTATTTGTTTGGTCTGTTTTAATTACTGCTGTTTTACTTTTATTATCTTTACCTGTATTAGCAGGAGCTATTACTATATTATTAACAGATCGAAATTTTAATACATCTTTTTTTGACCCTGCTGGAGGAGGGGATCCTATTTTATTTCAANNNNNNNNN
>Nigma_flavescens|RMNH.ARA.14303|2012|dest
GACTTTATATTTTTTGTTTGGAGCTTGGGCAGCTATGGTTGGAACTGCTATAAGTGTATTAATTCGAATTGAATTAGGTCAACCTGGAAGATTTTTAGGAGACGACCATTTATATAATGTTATTGTGACTGCTCATGCTTTTGTTATAATTTTTTTTATAGTAATACCAATTTTAATTGGAGGGTTTGGAAATTGATTAGTGCCTTTAATGTTAGGAGCTCCAGATATAGCTTTTCCCCGTATGAATAATTTAAGTTTTTGATTGCTTCCCCCTTCTTTATTTTTGTTATTTATTTCTTCTATAGCGGAAGTTGGAGTAGGGGCTGGGTGGACTGTTTATCCTCCTTTAGCTTCTACTGTGGGCCATTCTGGTAGATCTGTGGATTTTGCTATTTTTTCTCTTCATTTAGCTGGAGCTTCTTCTATTATAGGAGCTATTAATTTTATTTCTACTATTGTAAATATACGTGTAGATGGAATGAGAATGGATAAAGTTCCTTTATTTGTTTGGTCTGTTTTAATTACTGCTGTTTTACTTTTATTATCTTTACCTGTATTAGCAGGAGCTATTACTATATTATTAACAGATCGAAATTTTAATACATCTTTTTTTGACCCTGCTGGAGGAGGGGATCCTATTTTATTTCAA
>Nigma_walckenaeri|RMNH.ARA.12594|2011|dest
GACTCTGTATTTGTTGTTTGGAGCTTGATCGGCTATAGTTGGAACTGCTATAAGTGTATTAATTCGAATTGAGTTGGGTCAGCCTGGGAGTTTTTTAGGTGATGATCATTTGTATAATGTTATTGTAACTGCTCATGCTTTTGTTATAATTTTTTTTATAGTTATGCCTATTTTAATTGGAGGATTTGGAAATTGATTGGTTCCTTTAATGTTGGGAGCTCCTGATATGGCTTTTCCTCGTATAAATAATTTAAGTTTTTGATTATTACCGCCTTCTCTACTTTTATTGTTTATTTCGTCTATAGCTGAAGTGGGAGTAGGAGCTGGATGAACTGTTTATCCTCCTTTAGCTTCAACTGTAGGACATTCTGGGAGATCAGTGGATTTTGCTATTTTTTCCCTACATTTGGCTGGAGCTTCTTCTATTATAGGAGCTATTAATTTTATCTCTACTATTGTAAATATACGAGTAGAAGGAATAAGAATAGATAAGGTGCCACTATTTGTGTGATCCGTTTTGATTACTGCTGTTTTATTGTTGTTATCTTTACCTGTATTAGCAGGGGCTATTACTATATTGTTGACGGATCGGAATTTTAATACATCTTTTTTTGATCCTGCGGGAGGAGGGGATCCTATTTTATTTCAACATTTATTT
>Nuctenea_umbratica|RMNH.ARA.12593|2011|dest
AACTTTATACTTGATTTTTGGTGCTTGAGCTGCTATAGTGGGCACTGCGATGAGAGTTTTAATTCGAGTTGAATTAGGACAATCAGGAAGATTTATTGGGGATGATCAATTGTATAATGTAATTGTAACAGCTCATGCATTTGTAATAATTTTTTTTATAGTAATACCTATTTTAATTGGGGGGTTTGGAAATTGGTTAGTTCCATTAATATTAGGAGCTCCAGATATAGCTTTTCCTCGAATAAATAATTTAAGATTTTGATTACTCCCCCCTTCATTATTTTTATTAATTGTTTCATCTATAGTAGAAATAGGAGTAGGGGCCGGATGAACTGTATATCCTCCTTTAGCTAGATTAGAGGGTCATGCTGGAAGATCTGTAGATTTTGCTATTTTTTCATTACATTTAGCTGGGGSTTCTTCAATTATAGGAGCAATTAATTTTATTTCTACAATTATTAATATACGATTTTATGGAATAACTATAGAAAAAGTTCCTTTATTTGTTTGGTCAGTATTAATTACGGCTGTGTTATTACTTCTTTCTTTACCCGTTTTAGCAGGAGCTATTACAATATTATTAACAGATCGAAATTTTAATACATCTTTTTTTGACCCTTCTGGGGGAGGGGATCCTATNNNNNNNNNN
>Nuctenea_umbratica|RMNH.ARA.14301|2012|dest
AACTTTATACTTGATTTTTGGTGCTTGAGCTGCTATAGTGGGCACTGCGATGAGAGTTTTAATTCGAGTTGAATTAGGACAATCAGGAAGATTTATTGGGGATGATCAATTGTATAATGTAATTGTAACAGCTCATGCATTTGTAATAATTTTTTTTATAGTAATACCTATTTTAATTGGGGGGTTTGGAAATTGGTTAGTTCCATTAATATTAGGAGCTCCAGATATAGCTTTTCCTCGAATAAATAATTTAAGATTTTGATTACTCCCCCCTTCATTATTTTTATTAATTGTTTCATCTATAGTAGAAATAGGAGTAGGGGCCGGATGAACTGTATATCCTCCTTTAGCTAGATTAGAGGGTCATGCTGGAAGATCTGTAGATTTTGCTATTTTTTCATTACATTTAGCTGGGGCTTCTTCAATTATAGGAGCAATTAATTTTATTTCTACAATTATTAATATACGATTTTATGGAATAACTATAGAAAAAGTTCCTTTATTTGTTTGGTCAGTATTAATTACGGCTGTGTTATTACTTCTTTCTTTACCCGTTTTAGCAGGAGCTATTACAATATTATTAACAGATCGAAATTTTAATACATCTTTTTTTGACCCTTCTGGGGGAGGGGATCCTATTTTATTTCAG
>Obscuriphantes_obscurus|RMNH.ARA.12511|2011|dest
TTCTTTATATTTTATTTTTGGGGCCTGAGCTGCTATAGTAGGTACTGCCATAAGAGTGTTAATTCGAATCGAATTAGGTCAAACTGGAAGAATGTTGGGAGATGATCAATTATATAATGTAATTGTTACTGCACATGCTTTTGTTATAATTTTTTTTATAGTGATACCAATTTTAATTGGGGGATTTGGTAATTGATTGGTTCCTTTAATATTGGGGGCCCCAGATATGGCCTTTCCTCGTATAAATAATTTAAGATTTTGATTGTTACCTCCCTCTTTATTGCTTTTGTTTATTTCAAGAATAGTTGAAATAGGGGTTGGGGCTGGATGAACTGTGTATCCCCCTCTTTCTTCTTTGGAGGGACATGCTGGAAGTTCTGTTGATTTTGCTATTTTCTCTCTTCATTTAGCCGGGGCTTCTTCTATTATGGGGGCTATTAATTTTATTTCTACTATTATTAATATACGAGGATATGGTATTTCTATGGATAAGGTTCCTCTTTTTGTATGATCTGTTTTAATTACAGCTGTTTTATTACTTTTATCTCTTCCTGTTTTAGCAGGGGCTATTACAATATTGTTAACAGATCGAAATTTTAATACTTCTTTTTTTGATCCTGCTGGGGGGGGTGACCCAGTATTATTTCAANNNNNNNNN
>Oxyopes_heterophthalmus|RMNH.ARA.12512|2011|dest
AACTTTATATTTAATATTTGGAGTTTGGTCAGCTATAGTAGGAACAGCAATAAGAGTTTTAATTCGGATAGAATTAGGTCATTCTGGAAGAATATTAGGAGATGATCATTTATATAATGTTATCGTTACTGCTCATGCTTTTGTTATAATTTTTTTTATAGTTATGCCAATCTTAATTGGAGGATTTGGAAATTGATTGGTCCCTTTAATATTAGGAGCTCCTGATATATCATTTCCTCGAATAAATAATCTATCATTTTGATTACTTCCTCCTTCTTTATTTTTGTTGTTTATGTCTTCTATAGTTGAAACAGGAGTGGGGGCAGGATGAACAGTATATCCTCCATTAGCTTCTAGTACTGGTCATATAGGAAGATCAATAGATTTTGCTATTTTTTCTTTACATTTAGCTGGTGCTTCTTCTATTATAGGAGCTGTTAATTTTATTTCTACTATTATTAATATACGATTAAGTAGAATAAGAATAGAAAAGGTTCCTTTATTTGTATGATCTGTTTTTATTACTGCTATTTTATTATTATTATCTTTACCTGTTTTAGCAGGAGCTATTACTATATTATTAACAGATCGAAATTTTAATACTTCTTTCTTTGATCCTGCTGGAGGAGGAGATCCTATTTTATTTCAANNNNNNNNN
>Oxyopes_ramosus|RMNH.ARA.12513|2011|dest
AACTTTATATTTAATATTTGGAGTTTGGTCAGCTATAGTAGGAACAGCTATAAGAGTTTTAATTCGTATAGAATTAGGTCATTCTGGAAGAATATTGGGAGATGATCATTTATATAATGTTATTGTTACTGCTCATGCTTTTGTAATAATTTTTTTTATAGTTATGCCAATTTTGATTGGTGGATTTGGAAATTGATTAGTTCCTTTAATATTAGGGGCTCCTGATATATCATTTCCTCGAATAAATAATTTATCATTTTGATTACTTCCTCCTTCTTTGTTTTTATTATTTATATCTTCTATAGTTGAAATAGGGGTAGGAGCGGGGTGGACAGTATATCCTCCTTTAGCTTCTAGTACTGGTCATATAGGAAGATCAATAGATTTTGCTATTTTTTCTTTACATTTAGCTGGTGCTTCTTCTATTATAGGAGCTGTAAATTTTATTTCTACTATTATTAATATACGGTTAAGTAGAATAAGAATAGAAAAGGTTCCTTTATTTGTATGATCTGTTTTTATTACTGCTATTTTATTATTATTATCTTTACCTGTTTTAGCAGGAGCTATTACTATATTATTAACTGATCGAAATTTTAATACTTCTTTTTTTGATCCTGCTGGAGGAGGAGATCCTATTTTATTTCAANNNNNNNNN
>Ozyptila_praticola|RMNH.ARA.12604|2011|dest
AACTTTATATTTATTATTTGGTGCTTGATCAGCTATAGTTGGTACTGCAATAAGAGTTTTAATTCGAATGGAATTGGGTAATGTAGGAAGATTGTTAGGAAATGATCATTTATATAATGTGGTTGTTACAGCTCATGCTTTTGTAATGATTTTTTTTATAGTAATGCCAATTTTGATTGGAGGTTTTGGGAATTGATTAATTCCTTTAATATTAGGTGCTCCTGATATATCTTTTCCTCGAATAAATAATTTATCTTTTTGACTTCTTCCTCCTTCATTATTTTTATTATTTATATCATCTATAGTTGAAATAGGAGTAGGAGCAGGATGGACTGTTTATCCTCCTTTGGCTTCTAGTATTGGTCATATGGGAAGATCAATGGATTTTGCTATTTTTTCTCTTCATTTAGCGGGTGCTTCTTCTATTATAGGGGCTGTTAATTTTATTACTACTATTATTAATATACGAACAATTGGAATAAGAATAGAAAAGGTTCCTTTATTTGTTTGATCAGTATTAATTACAGCTATTTTATTGCTTTTATCATTACCTGTTTTAGCAGGGGCGATTACAATGTTATTAACAGATCGAAATTTTAATACTTCTTTTTTTGACCCTGCTGGTGGGGGGGATCCTATTTTGTTTCAACATTTATTT
>Ozyptila_praticola|RMNH.ARA.14304|2012|dest
AACTTTATATTTATTATTTGGTGCTTGATCAGCTATAGTTGGTACTGCAATAAGAGTTTTAATTCGAATGGAATTGGGTAATGTAGGAAGATTATTAGGAAATGATCATTTATATAATGTGGTTGTTACAGCTCATGCTTTTGTAATGATTTTTTTTATAGTAATGCCAATTTTGATTGGAGGTTTTGGGAATTGATTAGTTCCTTTAATATTAGGTGCTCCTGATATATCTTTTCCTCGAATAAATAATTTATCTTTTTGACTTCTTCCTCCTTCATTATTTTTATTATTTATATCATCTATAGTTGAAATAGGAGTAGGAGCAGGATGGACTGTTTATCCTCCTTTGGCTTCTAGTATTGGACATATAGGAAGATCAATGGATTTTGCTATTTTCTCTCTTCATTTAGCGGGTGCTTCTTCTATTATAGGGGCTGTTAATTTTATTACTACTATTATTAATATACGAACAATTGGAATAAGAATAGAAAAGGTTCCTTTATTTGTTTGATCAGTATTAATTACAGCTATTTTATTGCTTTTATCATTACCTGTTTTAGCAGGGGCGATTACAATATTATTAACAGATCGAAATTTTAATACTTCTTTTTTTGACCCTGCTGGTGGGGGGGATCCTATTTTATTTCAA
>Ozyptila_praticola|RMNH.ARA.14408|1992|dest
AACTTTATATTTATTATTTGGTGCTTGATCAGCTATAGTTGGTACTGCAATAAGAGTTTTAATTCGAATGGAATTGGGTAATGTAGGAAGATTATTAGGAAATGATCATTTATATAATGTGGTTGTTACAGCTCATGCTTTTGTAATGATTTTTTTTATAGTAATGCCAATTTTGATTGGGGGTTTTGGGAATTGGTTAGTTCCTTTAATATTAGGTGCTCCTGATATATCTTTTCCTCGAATAAATAATTTATCTTTTTGACTTCTTCCTCCTTCATTATTTTTATTATTTATATCATCTATAGTTGAAATAGGAGTAGGAGCAGGATGGACTGTTTATCCTCCTTTGGCTTCTAGTATTGGTCATATAGGAAGATCAATGGATTTTGCTATTTTTTCTCTTCATTTAGCGGGTGCTTCTTCTATTATAGGGGCTGTCAATTTTATTACTACTATTATTAATATACGAACAATTGGAATGAGAATAGAAAAGGTTCCTTTATTTGTTTGATCAGTATTAATTACAGCTATTTTATTGCTTTTATCATTACCTGTTTTAGCAGGGGCGATTACAATATTATTAACAGATCGAAATTTTAATACTTCTTTTTTTGACCCTGCTGGTGGGGGGGATCCTATTTTATTTCAACATTTATTT
>Ozyptila_praticola|RMNH.ARA.14409|1995|dest
AACTTTATATTTATTATTTGGTGCTTGATCAGCTATAGTTGGTACTGCAATAAGAGTTTTAATTCGAATGGAATTGGGTAATGTAGGAAGATTATTAGGAAATGATCATTTATATAATGTGGTTGTTACAGCTCATGCTTTTGTAATGATTTTTTTTATAGTAATGCCAATTTTGATTGGAGGTTTTGGGAATTGATTAGTTCCTTTAATATTAGGTGCTCCTGATATATCTTTTCCTCGAATAAATAATTTATCTTTTTGACTTCTTCCTCCTTCATTATTTTTATTATTTATATCATCTATAGTTGAAATAGGAGTAGGAGCAGGATGGACTGTTTATCCTCCTTTGGCTTCTAGTATTGGTCATATAGGAAGATCAATGGATTTTGCTATTTTTTCTCTTCATTTAGCGGGTGCTTCTTCTATTATAGGGGCTGTTAATTTTATTACTACTATTATTAATATACGAACAATTGGAATAAGAATAGAAAAGGTTCCTTTATTTGTTTGATCAGTATTAATTACAGCTATTTTATTGCTTTTATCATTACCTGTTTTAGCAGGGGCGATTACAATGTTATTAACAGATCGAAATTTTAATACTTCTTTTTTTGACCCTGCTGGTGGGGGGGATCCTATTTTGTTTCAACATTTATTT
>Ozyptila_praticola|RMNH.ARA.14410|1999|dest
AACTTTATATTTATTATTTGGTGCTTGATCAGCTATAGTTGGTACTGCAATAAGAGTTTTAATTCGAATGGAATTGGGTAATGTAGGAAGATTATTAGGAAATGATCATTTATATAATGTGGTTGTTACAGCTCATGCTTTTGTAATGATTTTTTTTATAGTAATGCCAATTTTGATTGGAGGTTTTGGGAATTGATTAGTTCCTTTAATATTGGGTGCTCCTGATATATCTTTTCCTCGAATAAATAATTTATCTTTTTGACTTCTTCCTCCTTCATTATTTTTATTATTTATATCATCTATAGTTGAAATAGGAGTAGGAGCAGGATGGACTGTTTATCCTCCTTTGGCTTCTAGTATTGGTCATATAGGAAGATCAATGGATTTTGCTATTTTTTCTCTTCATTTAGCGGGTGCTTCTTCTATTATAGGGGCTGTTAATTTTATTACTACTATTATTAATATACGAACAATTGGAATAAGAATAGAAAAGGTTCCTTTATTTGTTTGATCAGTATTAATTACAGCTATTTTATTGCTTTTATCATTACCTGTTTTAGCAGGGGCGATTACAATATTATTAACAGATCGAAATTTTAATACTTCTTTTTTTGATCCTGCTGGTGGGGGGGATCCTATTTTATTTCAACATTTATTT
>Ozyptila_praticola|RMNH.ARA.14411|2003|dest
NNNNNNNNNNNNNNNNNNNNNNNNNNNNNNNNNNNNNNNNNNNNNNNNNNNNNNAGTTTTAATTCGAATGGAATTGGGTAATGTAGGAAGATTGTTAGGAAATGATCATTCATATAATGTGGTTGTTACAGCTCATGCTTTTGTAATGATTTTTTTTATAGTAATGCCAATTTTGATTGGAGGTTTTGGGAATTGATTAGTTCCTTTAATATTAGGTGCTCCTGATATATCTTTTCCTCGAATAAATAATTTATCTTTTTGACTTCTTCCTCCTTCATTATTTTTATTATTTATATCATCTATAGTTGAAATAGGAGTAGGAGCAGGATGGACTGTTTATCCTCCTTTGGCTTCTAGTATTGGTCATATGGGAAGATCAATGGATTTTGCGATTTTTTCTCTTCATTTAGCGGGTGCTTCTTCTATTATAGGGGCTGTTAATTTTATTACTACTATTATTAATATACGAACAATTGGAATAAGAATAGAAAAGGTTCCTTTATTTGTTTGATCAGTATTAATTACAGCTATTTTATTGCTTTTATCATTACCTGTTTTAGCAGGGGCGATTACAATGTTATTAACAGATCGAAATTTTAATACTTCTTTTTTTGACCCTGCTGGTGGGGGGGATCCTATTTTGTTTCAACATTTATTT
>Ozyptila_praticola|RMNH.ARA.16664|1986|dest
AACTTTATATTTATTATTTGGTGCTTGATCAGCTATAGTTGGTACTGCAATAAGAGTTTTAATTCGAATGGAATTGGGTAATGTAGGAAGATTGTTAGGAAATGATCATTTATATAATGTGGTTGTTACAGCTCATGCTTTTGTAATGATTTTTTTTATAGTAATGCCAATTTTGATTGGAGGTTTTGGGAATTGATTAGTTCCTTTAATATTAGGTGCTCCTGATATATCTTTTCCTCGAATAAATAATTTATCTTTTTGACTTCTTCCTCCTTCATTATTTTTATTATTTATATCATCTATAGTTGAAATAGGAGTAGGAGCAGGATGGACTGTTTATCCTCCTTTGGCTTCTAGTATTGGTCATATGGGAAGATCAATGGATTTTGCGATTTTTTCTCTTCATTTAGCGGGTGCTTCTTCTATTATAGGGGCTGTTAATTTTATTACTACTATTATTAATATACGAACAATTGGAATAAGAATAGAAAAGGTTCCTTTATTTGTTTGATCAGTATTAATTACAGCTATTTTATTGCTTTTATCATTACCTGTTTTAGCAGGGGCGATTACAATGTTATTAACAGATCGAAATTTTAATACTTCTTTTTTTGACCCTGCTGGTGGGGGGGATCCTATTTTGTTTCAA
>Ozyptila_trux|RMNH.ARA.12514|2011|dest
AACTTTATATTTATTTTTTGGTGCTTGATCAGCTATAGTTGGTACTGCAATAAGAGTTTTAATTCGAATAGAATTAGGAAATGTGGGAAGATTATTAGGAAATGATCATTTATATAATGTGGTTGTTACAGCTCATGCTTTTGTTATAATTTTTTTTATAGTAATACCAATTTTAATTGGAGGTTTTGGAAATTGGTTAGTTCCTTTAATGTTAGGAGCTCCAGATATATCTTTTCCTCGTATAAATAATTTATCTTTTTGATTACTTCCCCCTTCATTATTTTTATTGTTTATATCATCTATAGTTGAAATAGGAGTAGGAGCAGGGTGAACTGTTTATCCTCCTTTAGCTTCTAGAATTGGTCATATAGGAAGATCTATAGATTTTGCTATTTTTTCTCTTCATTTAGCAGGTGCTTCTTCTATTATAGGGGCTGTTAATTTTATTACTACTATTATTAATATACGTACTATTGGGATAAGAATAGAAAAGGTTCCTTTATTTGTTTGATCAGTATTAATTACAGCAATTTTATTACTTTTATCACTACCTGTTTTAGCAGGGGCTATTACAATATTATTAACAGATCGAAATTTTAATACTTCTTTTTTTGACCCTGCTGGAGGAGGGGATCCTATTTTATTTCAANNNNNNNNN
>Ozyptila_trux|RMNH.ARA.14305|2012|dest
GACTTTATATTTATTATTTGGTGCTTGATCAGCTATAGTTGGGACTGCAATAAGAGTTTTAATTCGAATAGAATTAGGAAATGTAGGAAGATTATTAGGAAATGATCATTTATATAATGTGGTTGTTACAGCTCATGCTTTTGTTATAATTTTTTTTATAGTAATACCAATTTTGATTGGGGGTTTTGGAAATTGATTAGTTCCTTTAATATTAGGAGCTCCAGATATATCTTTTCCTCGTATAAATAATTTATCTTTTTGATTACTCCCCCCCTCATTATTTTTATTGTTTATATCATCTATGGTTGAAATAGGAGTAGGAGCAGGGTGAACTGTTTATCCTCCTTTAGCTTCTAAAATTGGTCATATAGGAATATCTATAGATTTTGCTATTTTTTCTCTTCATTTAGCAGGTGCTTCTTCTATTATAGGAGCTGTTAATTTTATTACTACTATTATTAATATACGTACTATTGGGATAAGAATAGAAAAGGTTCCTTTATTTGTTTGATCAGTATTAATTACAGCAATTTTATTGCTTTTATCATTACCTGTTTTAGCAGGAGCTATTACAATATTATTAACAGATCGAAATTTTAACACTTCTTTTTTTGACCCTGCTGGAGGAGGAGATCCTATTTTATTTCAA
>Paidiscura_pallens|RMNH.ARA.12515|2011|dest
GACTTTATATTTAATTTTTGGAGCTTGATCAGCTATAGTTGGTACAGGAATAAGAGTACTAATTCGTGTAGAACTAGGACAACCAGGAAGATTTTTTGGTAATGATCAATTGTATAATGTAATTGTTACTGCCCATGCTTTCGTTATAATTTTTTTTATAGTTATACCAATTTTAATTGGTGGATTTGGAAATTGATTAGTTCCTTTAATATTAGGAGCTCCTGATATAGCGTTTCCTCGGATAAATAATTTAAGATTTTGGTTACTTCCTCCTTCACTAATATTGTTATTTATTTCTTCCATAGTTGAAGTAGGGGTTGGAGCTGGATGAACAGTTTATCCTCCTTTATCATCTTTGGATGGACATAGAGGAAGATCTATTGATTTTGCGATTTTTTCTTTACACTTGGCGGGTGCTTCTTCTATTATGGGAGCTGTAAATTTTATTTCTACTATTTTAAATATGCGGTCTTATAGAATAAGATTAGATAAAATTACTCTGTTTGTATGATCTGTTTTAATTACGGCTGTTTTATTGTTATTGTCGTTACCTGTGTTAGCAGGTGCAATTACAATGTTGCTTACTGATCGAAATTTTAATACATCTTTTTTTGATCCTGCTGGGGGAGGGGATCCTATTTTATTTCAANNNNNNNNN
>Palliduphantes_insignis|RMNH.ARA.12516|2011|dest
CACATTATATTTTATTTTTGGGGCTTGAGCTGCTATAGTAGGGACTGCTATAAGAGTGCTAATTCGAATCGAATTAGGACAAACAGGAAGAATATTGGGGGATGATCAGCTTTATAATGTTATTGTAACAGCCCATGCTTTTGTTATAATTTTTTTTATAGTTATACCTATTTTAATTGGAGGGTTTGGTAATTGGCTTGTTCCTTTGATGCTTGGGGCCCCGGACATAGCGTTTCCCCGGATGAATAATTTGAGATTTTGGCTACTCCCACCTTCATTATTGTTATTATTTATTTCTAGAATGGTGGAGATAGGAGTAGGGGCGGGATGGACTGTTTACCCCCCCTTGGCTTCGTTAGAGGGGCATGCAGGTAGATCTGTAGATTTTGCTATTTTTTCTTTGCATTTAGCTGGGGCTTCTTCAATTATGGGGGCTATCAATTTTATTTCTACAATTATTAATATACGAGGAAGAGGGGTTGCTATAGAAAAGGTTCCTCTATTTGTGTGATCCGTATTAATTACGGCTGTGTTATTGTTGTTGTCTTTACCTGTGTTGGCAGGGGCTATTACTATGTTGTTAACTGATCGAAATTTTAATACATCTTTTTTTGACCCTGCAGGGGGAGGGGATCCTGTTTTATTTCAANNNNNNNNN
>Parasteatoda_lunata|RMNH.ARA.12517|2011|dest
TACTTTATATTTGATTTTTGGAGCTTGGGCTGCAATAGTAGGAACAGCAATAAGTGTATTAATTCGAGTAGAATTAGGTCAAACGGGAAGATTTATGGGTGATGATCAATTATATAATGTAATTGTAACGGCTCATGCTTTTGTTATAATTTTTTTTATAGTAATACCTATTTTAATTGGGGGTTTTGGGAATTGATTGGTTCCCTTAATATTAGGTGCTCCTGATATAGCATTTCCTCGAATAAATAATTTGAGATTTTGATTATTGCCTCCTTCTTTATTATTATTATTTATTTCATCAATAGTAGAGATAGGGGTTGGAGCAGGTTGAACTGTATATCCTCCTTTATCATCTTTAGATGGTCATGGGGGAAGATCAGTAGATTTTGCAATTTTTTCTTTACATTTGGCTGGGGCTTCTTCTATTATAGGAGCGGTAAATTTTATTTCTACTGTACTTAATATACGATCATATGGAATGAGAATGGAAAAAGTTCCTTTATTTGTATGATCAGTATTAATTACTGCTATTTTGTTATTATTATCATTACCTGTACTAGCAGGTGCTATTACTATGTTGTTAACTGATCGTAATTTTAATACTTCCTTTTTTGACCCTGCAGGGGGAGGGGATCCTATTCTATTTCAANNNNNNNNN
>Parasteatoda_lunata|RMNH.ARA.14306|2012|dest
TACTTTATATTTGATTTTTGGAGCTTGGGCTGCAATAGTAGGAACAGCAATAAGTGTATTAATTCGAGTAGAATTAGGTCAAACGGGAAGATTTATGGGTGATGATCAATTATATAATGTAATTGTAACGGCTCATGCTTTTGTTATAATTTTTTTTATAGTAATACCTATTTTAATTGGGGGTTTTGGGAATTGATTGGTTCCCTTAATATTAGGTGCTCCTGATATAGCATTTCCTCGAATAAATAATTTGAGATTTTGATTATTGCCTCCTTCTTTATTATTATTATTTATTTCATCAATAGTAGAGATAGGGGTTGGAGCAGGTTGAACTGTATATCCTCCTTTATCATCTTTAGATGGTCATGGGGGAAGATCAGTAGATTTTGCAATTTTTTCTTTACATTTGGCTGGGGCTTCTTCTATTATAGGAGCGGTAAATTTTATTTCTACTGTACTTAATATACGATCATATGGAATGAGAATGGAAAAAGTTCCTTTATTTGTATGATCAGTATTAATTACTGCTATTTTGTTATTATTATCATTACCTGTACTAGCAGGTGCTATTACTATGTTGTTAACTGATCGTAATTTTAATACTTCCTTTTTTGACCCTGCAGGGGGAGGGGATCCTATTCTATTTCAA
>Pardosa_amentata|RMNH.ARA.14307|2012|dest
AACTTTATATTTAATATTTGGAGTTTGATCAGCTATAATAGGAACTGCTATAAGAGTATTAATTCGAATGGAATTAGGGAATCCTGGAAGATTATTAGGTGATGATCATTTATATAATGTTATAGTTACTGCTCATGCTTTTGTAATAATTTTTTTTATAGTAATACCAATTCTTATTGGAGGTTTTGGTAATTGATTAGTTCCTTTAATATTAGGAGCCCCAGATATATCATTTCCTCGAATAAATAATCTTTCTTTTTGATTATTACCTCCTTCTTTATTTTTGTTATCTATGTCTTCTATAGTGGAAATAGGAGTTGGTGCTGGATGAACTGTTTATCCTCCTTTAGCATCTACGGTTGGTCATATAGGAAGTTCTATAGATTTTGCTATTTTTTCTCTTCATTTAGCTGGAGCTTCTTCTATTATAGGAGCAGTGAATTTTATTTCTACTATTATTAACATACGAATATTAGGTATATCTTTAGAAAAAGTTCCCCTTTTTGTTTGATCAGTTTTAATTACAGCTGTATTATTATTACTTTCTTTACCTGTATTAGCAGGTGCAATTACTATATTATTAACAGATCGAAATTTTAATACTTCTTTTTTTGACCCTGCTGGAGGGGGAGATCCTATTTTATTTCAA
>Pardosa_amentata|RMNH.ARA.12519|2011|dest
AACTTTATATTTAATATTTGGAGTTTGATCAGCTATAATAGGAACTGCTATAAGAGTATTAATTCGAATGGAATTAGGAAATCCTGGGAGATTATTAGGTGATGATCATTTATATAATGTTATAGTTACTGCTCATGCTTTTGTAATAATTTTTTTTATAGTAATACCAATTCTTATTGGAGGTTTTGGTAATTGATTAGTTCCTTTAATATTGGGAGCCCCAGATATATCATTTCCTCGAATAAATAATCTTTCTTTTTGATTATTACCTCCTTCTTTATTTTTGTTATCTATGTCTTCTATAGTGGAAATAGGAGTTGGTGCTGGATGAACTGTTTATCCTCCTTTAGCATCTACGGTTGGTCATATAGGAAGTTCTATAGATTTTGCTATTTTTTCTCTTCATTTAGCTGGAGCTTCTTCTATTATGGGGGCTGTGAATTTTATTTCTACTATTATTAATATACGTATATTGGGTATATCTTTAGAAAAAGTTCCTCTTTTTGTTTGATCAGTTTTAATTACAGCTGTATTATTATTACTTTCTTTACCTGTATTAGCAGGTGCAATTACTATATTATTAACAGATCGAAATTTTAATACTTCTTTTTTTGATCCTGCTGGAGGAGGAGATCCTATTTTATTTCAANNNNNNNNN
>Pardosa_lugubris|RMNH.ARA.14308|2012|dest
TACTTTATATTTAATATTTGGAGTTTGATCGGCTATAATAGGGACTGCTATAAGAGTATTAATTCGAATAGAATTAGGAAATCCTGGGAGATTATTAGGTGATGATCATTTATATAATGTTATAGTTACTGCTCATGCTTTTGTAATAATTTTTTTTATAGTGATACCAATTCTTATTGGAGGTTTTGGGAATTGATTAATTCCTTTAATATTAGGAGCTCCAGATATATCATTTCCTCGAATAAATAACCTTTCTTTTTGATTATTACCTCCTTCTTTATTTTTATTATCTATATCTTCTATAGTGGAGATAGGAGTTGGTGCTGGATGAACTGTTTATCCTCCTTTAGCATCTACGGTTGGTCATATAGGAAGTTCAATAGATTTTGCTATTTTTTCTCTTCATTTGGCTGGAGCTTCTTCTATTATAGGGGCTGTAAATTTTATTTCTACTATTATAAATATACGGATAATAGGAATATCTTTAGAAAAAGTTCCTCTTTTTGTTTGATCAGTTTTAATTACAGCAGTATTATTATTACTTTCTTTACCTGTTTTAGCAGGTGCTATTACTATATTATTAACAGATCGAAATTTTAATACTTCTTTTTTTGATCCTGCTGGTGGAGGAGATCCTATTTTATTTCAA
>Pardosa_nigriceps|RMNH.ARA.12520|2011|dest
GACTTTATATTTAATGTTTGGAGTTTGGTCAGCTATGATAGGGACTGCTATAAGAGTATTAATTCGAATGGAATTAGGAAATCCTGGAAGATTATTAGGTGATGATCATTTATATAATGTTATAGTTACTGCTCATGCTTTTGTAATAATTTTTTTTATAGTAATACCAATTCTTATTGGGGGTTTTGGAAATTGATTAGTACCTTTAATGTTAGGGGCTCCAGATATATCATTCCCTCGAATAAATAATCTTTCTTTTTGATTATTACCTCCTTCTTTATTTTTATTATCTATATCTTCTATAGTAGAAATAGGAGTTGGGGCTGGATGGACTGTTTATCCTCCTTTAGCATCTACAGTTGGTCATATAGGAAGTTCTATGGATTTTGCTATTTTTTCTCTTCATTTAGCTGGGGCTTCTTCTATTATAGGAGCTGTAAATTTTATTTCTACTATTATTAATATACGAATATTAGGGATGACTATGGAAAAGGTTCCTCTTTTTGTTTGATCAGTTTTAATTACAGCAGTATTATTATTACTTTCTTTACCTGTTTTAGCAGGTGCTATTACTATATTATTAACGGATCGAAATTTTAATACTTCTTTTTTTGATCCTGCCGGGGGAGGAGATCCTATTTTATTTCAANNNNNNNNN
>Pardosa_prativaga|RMNH.ARA.14309|2012|dest
AACTTTATATTTAATGTTTGGAGTTTGATCAGCTATAATAGGAACTGCTATAAGAGTGTTAATTCGAATAGAATTAGGAAATCCTGGAAGATTATTAGGTGATGATCATTTGTATAATGTTATAGTTACTGCTCATGCTTTTGTAATAATTTTTTTTATAGTAATACCAATTCTTATTGGAGGTTTTGGGAATTGATTGGTTCCTTTAATATTAGGAGCTCCAGATATATCATTTCCTCGAATAAATAATCTTTCTTTTTGATTATTACCTCCTTCTTTATTTTTATTATCTATATCTTCTATAGTAGAAATAGGGGTTGGTGCTGGGTGAACTGTTTATCCTCCTTTAGCATCTACAGTTGGTCATATAGGAAATTCAATAGATTTTGCTATTTTTTCTCTTCATTTGGCTGGGGCTTCTTCTATTATAGGGGCTGTAAATTTTATTTCTACTATTATTAATATACGAATATTAGGTATATCTTTTGAAAAGGTTCCTCTTTTTGTTTGATCAGTTTTAATTACAGCAGTATTATTATTACTTTCTTTACCTGTTTTAGCAGGTGCTATTACTATATTATTAACAGATCGAAATTTTAATACTTCTTTTTTTGATCCTGCTGGTGGAGGGGATCCTATTTTATTTCAA
>Pardosa_pullata|RMNH.ARA.12521|2011|dest
AACTTTATATTTAATGTTTGGAGTTTGATCAGCTATAATAGGAACTGCTATAAGAGTGTTAATTCGAATAGAATTAGGAAATCCTGGAAGATTGTTAGGTGATGATCATTTATATAATGTTATAGTTACTGCTCATGCTTTTGTAATAATTTTTTTTATAGTAATACCAATTCTTATTGGAGGTTTTGGAAATTGATTAGTTCCATTGATATTAGGAGCTCCAGATATATCATTTCCTCGAATAAATAATCTTTCTTTTTGATTATTACCTCCTTCTTTATTTTTATTATCTATATCTTCTATAGTAGAAATAGGAGTTGGTGCTGGGTGAACTGTTTATCCTCCTTTAGCATCTACAGTTGGTCATATAGGAAATTCAATGGATTTTGCTATTTTTTCTCTTCATTTGGCTGGGGCTTCTTCTATTATAGGGGCTGTGAATTTTATTTCTACTATTATTAATATACGAATATTGGGAATATCTTTTGAAAAGGTTCCTCTTTTTGTTTGATCAGTTTTAATTACAGCGGTATTGTTATTACTTTCTTTACCTGTTTTAGCAGGTGCTATTACTATATTATTAACGGATCGAAATTTTAATACTTCTTTTTTTGACCCTGCTGGTGGAGGGGATCCTATTTTATTTCAANNNNNNNNN
>Pardosa_pullata|RMNH.ARA.12584|2011|dest
AACTTTATATTTAATGTTTGGAGTTTGATCAGCTATAATAGGAACTGCTATAAGAGTGTTAATTCGAATAGAATTAGGAAATCCTGGAAGATTGTTAGGTGATGATCATTTATATAATGTTATAGTTACTGCTCATGCTTTTGTAATAATTTTTTTTATAGTAATACCAATTCTTATTGGAGGTTTTGGAAATTGATTAGTTCCATTAATATTAGGAGCTCCAGATATATCATTTCCTCGAATAAATAATCTTTCTTTTTGATTATTACCTCCTTCTTTATTTTTATTATCTATATCTTCTATAGTAGAAATAGGGGTTGGTGCTGGGTGAACTGTTTATCCTCCTTTAGCATCTACAGTTGGTCATATAGGAAATTCAATGGATTTTGCTATTTTTTCTCTTCATTTGGCTGGGGCTTCTTCTATTATAGGGGCTGTGAATTTTATTTCTACTATTATTAATATACGAATATTGGGAATATCTTTTGAAAAGGTTCCTCTTTTTGTTTGATCAGTTTTAATTACAGCGGTATTGTTATTACTTTCTTTACCTGTTTTAGCAGGTGCTATTACTATATTATTAACGGATCGAAATTTTAATACTTCTTTTTTTGACCCTGCTGGTGGAGGGGATCCTATTTTATTTCAA
>Pardosa_saltans|RMNH.ARA.12522|2011|dest
TACTTTATATTTAATATTTGGAGTTTGATCGGCTATAATAGGGACTGCTATAAGAGTATTAATTCGAATAGAATTAGGAAATCCTGGGAGATTATTAGGTGATGATCATTTATATAATGTTATAGTTACTGCTCATGCTTTTGTAATAATTTTTTTTATAGTAATACCAATTCTTATTGGAGGTTTTGGGAATTGATTAATTCCTTTAATATTAGGAGCTCCAGATATATCATTTCCTCGAATAAATAATCTTTCTTTTTGATTATTACCTCCTTCTTTATTTTTATTATCTATATCTTCTATAGTGGAGATAGGAGTTGGTGCTGGATGAACTGTTTATCCTCCTTTAGCATCTACGGTTGGTCATATAGGAAGTTCAATAGATTTTGCTATTTTTTCTCTTCATTTGGCTGGAGCTTCTTCTATTATAGGGGCTGTAAATTTTATTTCTACTATTATAAATATACGGATAATAGGAATATCTTTAGAAAAGGTTCCTCTTTTTGTTTGATCAGTTTTAATTACAGCAGTATTATTATTACTTTCTTTACCTGTTTTAGCAGGTGCTATTACTATATTATTAACAGATCGGAATTTTAATACTTCTTTTTTTGATCCTGCTGGTGGAGGAGATCCTATTTTATTTCAANNNNNNNNN
>Pardosa_saltans|RMNH.ARA.14310|2012|dest
TACTTTATATTTAATATTCGGAGTTTGATCGGCTATAATAGGGACTGCTATAAGAGTATTAATTCGAATAGAATTAGGAAATCCTGGGAGATTATTAGGTGATGATCATTTATATAATGTTATAGTTACTGCTCATGCTTTTGTAATAATTTTTTTTATAGTAATACCAATTCTTATTGGAGGTTTTGGGAATTGATTAATTCCTTTAATATTAGGAGCTCCAGATATATCATTTCCTCGAATAAATAATCTTTCTTTTTGATTATTACCTCCTTCTTTATTTTTATTATCTATATCTTCTATAGTGGAGATAGGAGTTGGTGCTGGATGAACTGTTTATCCTCCTTTAGCATCTACGGTTGGTCATATAGGAAGTTCAATAGATTTTGCTATTTTTTCTCTTCATTTGGCTGGAGCCTCTTCTATTATAGGGGCTGTAAATTTTATTTCTACTATTATAAATATACGGATAATAGGAATATCTTTAGAAAAAGTTCCTCTTTTTGTTTGATCAGTTTTAATTACAGCAGTATTATTATTACTTTCTTTACCTGTTTTAGCAGGTGCTATTACTATATTATTAACAGATCGAAATTTTAATACTTCTTTTTTTGATCCTGCTGGTGGAGGAGATCCTATTTTATTTCAA
>Philodromus_aureolus|RMNH.ARA.12523|2011|dest
TACATTATATTTAATTTTTGGAGCATGAGCAGCAATAGTTGGAACAGCAATAAGAGTATTAATTCGAATAGAATTAGGTCAAGTAGGTAAATTTTTAGGTGATGATCATTTATATAATGTAATTGTAACTGCACATGCATTTGTGATAATTTTTTTCATAGTGATACCTATTTTAATTGGTGGGTTTGGTAATTGATTAGTACCTTTAATATTAGGTGCACCAGATATGGCTTTTCCTCGAATGAATAATTTAAGTTTTTGATTACTTCCCCCATCGTTATTATTATTATTTATTTCTTCTATAGTAGAGATAGGGGTTGGAACTGGTTGAACAGTTTATCCTCCTTTGGCTTCAATAATAGGTCATGCAGGTAGTGCGGTTGATTTTGCTATTTTCTCGTTACATTTAGCGGGTGCATCTTCTATTATAGGTTCTATTAATTTTATTTCTACTATTATTAATATACGATCTAGTGGAATAAAGATGGATAAAGTTCCTTTATTTGTATGATCTGTTATAATTACTACTGTATTATTGTTATTATCATTACCAGTATTAGCGGGTGCTATTACTATACTTTTAACAGATCGAAATTTTAATACATCTTTTTTTGATCCTGCTGGGGGAGGAGATCCTATTTTATTTCAANNNNNNNNN
>Philodromus_cespitum|RMNH.ARA.12524|2011|dest
TACGTTATATTTAATTTTTGGAGCATGAGCAGCAATAGTTGGGACAGCAATAAGAGTATTAATTCGAATAGAATTAGGTCAAGTAGGTAAATTTTTAGGTGATGATCATTTATATAATGTGATTGTAACTGCGCATGCTTTTGTTATAATTTTTTTTATAGTAATACCTATTTTAATTGGGGGATTTGGTAATTGATTAGTACCTTTAATATTAGGTGCTCCAGATATAGCTTTTCCTCGAATAAATAATTTAAGTTTTTGATTACTTCCTCCATCATTATTATTATTATTTATTTCTTCTATAGTAGAAATGGGAGTTGGAACTGGTTGAACAGTTTATCCTCCATTAGCATCAATGACAGGACATGCAGGTAGTGCAGTTGATTTTGCCATTTTTTCATTACATTTAGCAGGTGCATCTTCTATTATAGGTTCTATTAATTTTATTTCTACTATTATTAATATACGATCTAATGGAATAAAAATAGATAAAGTTCCCTTATTTGTATGATCTGTTATGATTACTACTGTTTTATTATTATTATCACTACCTGTATTGGCAGGTGCTATTACTATACTTTTAACAGATCGAAATTTTAATACATCATTTTTTGATCCTGCTGGGGGTGGAGATCCTATTTTATTTCAANNNNNNNNN
>Philodromus_cespitum|RMNH.ARA.14311|2012|dest
TACATTATATTTAATTTTTGGAGCATGAGCAGCAATAGTTGGAACAGCAATAAGAGTATTAATTCGTATAGAATTAGGTCAAGTAGGTAAATTTTTAGGTGATGATCATTTATATAATGTGATTGTAACTGCACATGCTTTTGTTATAATTTTTTTTATAGTAATACCTATTTTAATTGGGGGCTTTGGTAATTGATTAGTACCTTTAATATTGGGTGCTCCAGATATAGCTTTTCCTCGAATAAATAATTTAAGTTTTTGATTACTTCCTCCATCATTATTATTATTATTTATTTCTTCTATAGTAGAGATGGGAGTTGGAACTGGTTGAACAGTTTATCCTCCATTAGCATCAATGACAGGACATGCAGGTAGTGCAGTTGACTTTGCTATTTTTTCATTACATTTAGCAGGTGCTTCTTCTATTATAGGTTCTATTAATTTTATTTCTACTATTATTAATATACGATCTAATGGAATAAAAATAGATAAAGTTCCCTTATTTGTATGATCTGTTATGATTACTACTGTTTTATTACTATTATCACTACCTGTATTGGCAGGTGCTATTACTATACTTTTAACAGATCGAAATTTTAATACATCATTTTTTGATCCTGCTGGGGGTGGAGATCCTATTTTATTTCAA
>Philodromus_cespitum|RMNH.ARA.14336|1995|dest
TACATTATATTTAATTTTTGGAGCATGAGCAGCAATAGTTGGGACAGCAATAAGAGTATTAATTCGAATAGAATTAGGTCAAGTAGGTAAATTTTTAGGTGATGATCATTTATATAATGTGATTGTAACTGCGCATGCTTTTGTTATAATTTTTTTTATAGTAATACCTATTTTAATTGGGGGATTTGGTAATTGATTAGTACCTTTAATATTAGGTGCTCCAGATATAGCTTTTCCTCGAATAAATAATTTAAGTTTTTGATTACTTCCCCCATCATTATTATTATTATTTATTTCTTCTATAGTAGAAATGGGAGTTGGAACTGGTTGAACAGTTTATCCTCCATTGGCATCAATGACAGGACATGCAGGTAGTGCAGTTGATTTTGCCATTTTTTCATTACATTTAGCAGGTGCATCTTCTATTATAGGTTCTATTAATTTTATTTCTACTATTATTAATATACGATCTAATGGAATAAAAATAGATAAAGTTCCCTTATTTGTATGATCTGTTATGATTACTACTGTTTTATTATTATTATCACTACCTGTATTGGCAGGTGCTATTACTATACTTTTAACAGATCGAAATTTTAATACATCATTTTTTGATCCTGCTGGGGGTGGAGATCCTATTTTATTTCAACATTTATTT
>Philodromus_cespitum|RMNH.ARA.14337|1999|dest
TACATTATATTTAATTTTTGGAGCATGAGCAGCAATAGTTGGAACAGCAATAAGAGTATTAATTCGTATAGAATTAGGTCAAGTAGGTAAATTTTTAGGTGATGATCATTTATATAATGTGATTGTAACTGCACATGCTTTTGTTATAATTTTTTTTATAGTAATACCTATTTTAATTGGGGGCTTTGGTAATTGATTAGTACCTTTAATATTGGGTGCTCCAGATATAGCTTTTCCTCGAATAAATAATTTAAGTTTTTGATTACTTCCTCCATCATTATTATTATTATTTATTTCTTCTATAGTAGAGATGGGAGTTGGAACTGGTTGAACAGTTTATCCTCCATTAGCATCAATGACAGGACATGCAGGTAGTGCAGTTGACTTTGCTATTTTTTCATTACATTTAGCAGGTGCTTCTTCTATTATAGGTTCTATTAATTTTATTTCTACTATTATTAATATACGATCTAATGGAATAAAAATAGATAAAGTTCCCTTATTTGTATGATCTGTTATGATTACTACTGTTTTATTACTATTATCACTACCTGTATTGGCAGGTGCTATTACTATACTTTTAACAGATCGAAATTTTAATACATCATTTTTTGATCCTGCTGGGGGTGGAGATCCTATTTTATTTCAACATTTATTT
>Philodromus_cespitum|RMNH.ARA.14339|2008|dest
TACATTATATTTAATTTTTGGAGCATGAGCAGCAATAGTTGGGACAGCAATAAGAGTATTAATTCGAATAGAATTAGGTCAAGTAGGTAAATTTTTAGGTGATGATCATTTATATAATGTGATTGTAACTGCGCATGCTTTTGTTATAATTTTTTTTATAGTAATACCTATTTTAATTGGGGGATTTGGTAATTGATTAGTACCCTTAATATTAGGTGCTCCAGATATAGCTTTTCCTCGAATAAATAATTTAAGTTTTTGATTACTTCCTCCATCATTATTATTATTATTTATTTCTTCTATAGTAGAAATGGGAGTTGGAACTGGTTGAACAGTTTATCCTCCATTGGCGTCAATGACAGGACATGCAGGTAGTGCAGTTGATTTTGCTATTTTTTCATTACATTTAGCAGGTGCATCTTCTATTATAGGTTCTATTAATTTTATTTCTACTATTATTAATATACGATCTAATGGAATGAAAATAGATAAAGTTCCCTTATTTGTATGATCTGTTATGATTACTACTGTTTTATTATTATTATCACTACCTGTATTGGCAGGTGCTATTACTATACTTTTAACAGATCGAAATTTTAATACATCATTTTTTGATCCTGCTGGGGGTGGAGATCCTATTTTATTTCAACATTTATTT
>Philodromus_collinus|RMNH.ARA.12525|2011|dest
TACATTATATTTAATTTTTGGAGCGTGAGCAGCAATGGTTGGAACAGCAATAAGAGTATTAATTCGAATGGAATTAGGTCAAGTAGGTAAATTTTTAGGTGATGATCACCTATATAATGTAATTGTAACTGCACATGCATTTGTTATAATTTTTTTTATAGTAATACCAATTTTAATTGGTGGGTTTGGTAATTGATTGGTACCTTTAATATTAGGTGCTCCAGATATAGCTTTTCCTCGAATAAATAATTTAAGTTTTTGATTACTTCCACCATCATTATTGTTACTATTTATTTCTTCTATAGTAGAGATAGGGGTTGGTACTGGTTGAACAGTATATCCTCCTTTAGCTTCAATAACAGGTCATGCTGGTAGTGCAGTTGATTTTGCTATTTTCTCGTTACATTTAGCAGGTGCATCTTCTATTATAGGTTCTATTAATTTTATTTCTACTATTATTAATATACGCTCTAGTGGAATAAAAATGGATAAAGTTCCTTTATTTGTATGATCTGTTATAATTACGACTGTATTATTACTTTTATCTTTACCTGTATTAGCAGGTGCTATTACTATACTTTTAACTGATCGAAATTTTAATACATCTTTTTTTGATCCTGCGGGTGGGGGGGATCCTATTTTATTTCAANNNNNNNNN
>Philodromus_dispar|RMNH.ARA.12526|2011|dest
AACTTTATACTTAATTTTTGGTGCATGAGCAGCTATAGTTGGAACCGCAATAAGTGTTTTAATTCGAATAGAATTAGGGCAAGTAGGAAAATTTTTAGGTGATGATCATTTATATAATGTAATTGTAACTGCACACGCATTTGTTATAATCTTTTTTATAGTAATACCTATTTTAATTGGAGGATTTGGGAATTGATTAGTTCCTTTAATACTAGGGGCCCCAGATATAGCATTTCCTCGTATAAATAATTTAAGATTTTGATTACTCCCCCCTTCATTACTATTATTATTTATTTCTTCTATAGTAGAAATAGGAGTTGGGGCAGGTTGAACAGTATATCCTCCTTTAGCCTCAATTACAGGGCATGCAGGGAGTGCTGTTGATTTTGCTATTTTTTCATTACATTTAGCAGGAGCATCTTCTATTATAGGTTCTATTAATTTTATTTCTACTATTATTAATATACGGTCTATTGGGATAAAAATGGATAAAGTTCCTTTATTTGTTTGATCTGTTATAATTACTACGGTTTTACTACTTTTATCACTTCCTGTTTTAGCAGGAGCTATTACTATACTTTTAACAGATCGTAATTTTAATACTTCTTTTTTTGATCCTGCAGGGGGAGGAGATCCTATTTTATTTCAANNNNNNNNN
>Philodromus_praedatus|RMNH.ARA.12527|2011|dest
TACATTATATTTAATTTTTGGTGCGTGAGCAGCAATAGTTGGAACAGCAATAAGAGTATTGATTCGAATAGAATTAGGTCAAGTAGGTAAATTTTTAGGTGATGATCATTTATATAATGTGATTGTAACTGCACATGCATTTGTTATAATTTTTTTTATAGTAATACCTATTTTGATTGGTGGGTTTGGTAACTGATTGGTACCTTTAATATTAGGTGCTCCAGATATAGCTTTTCCTCGAATGAATAATTTAAGTTTTTGGTTACTTCCTCCTTCATTATTATTATTATTTATTTCTTCTATAGTAGAAATAGGGGTTGGAACTGGTTGAACAGTTTATCCTCCTTTAGCTTCAATAACAGGTCATGCAGGTAGTGCAGTTGATTTTGCTATTTTTTCACTGCATTTAGCAGGTGCATCTTCTATTATAGGTTCTATTAATTTTATTTCTACTATTATTAATATACGATCTAGTGGAATAAAAATAGATAAAGTTCCTTTATTTGTATGATCTGTTATAATTACTACTGTTTTATTACTTCTATCATTACCTGTATTAGCAGGTGCTATTACTATGCTTTTAACAGATCGAAATTTTAATACATCTTTTTTTGACCCTGCTGGGGGAGGGGATCCCATTTTATTTCAANNNNNNNNN
>Philodromus_albidus|RMNH.ARA.12528|2011|dest
AACTTTATATTTAATTTTTGGTGCGTGAGCAGCAATAGTTGGAACGGCTATAAGTGTATTAATTCGAATAGAATTAGGTCAAGTAGGTAAGTTTTTAGGTGATGATCATTTATATAATGTAATTGTGACTGCGCATGCATTTGTTATAATTTTTTTTATAGTAATACCTATTTTAATTGGTGGATTTGGAAATTGATTAGTTCCATTAATACTAGGTGCACCAGATATAGCATTTCCTCGAATAAATAATTTAAGTTTCTGATTACTTCCTCCATCATTATTATTATTATTTATTTCTTCAATAGTTGAAATAGGAGTTGGTGCTGGTTGAACGGTTTATCCTCCTCTAGCATCAGCTACAGGACACGCAGGAAGTGCCGTTGATTTTGCTATTTTTTCATTACATTTAGCAGGGGCATCTTCTATTATAGGGTCTATTAATTTTATTTCTACTATTATTAATATACGATCTACTGGGATAAAAATAGATAAGGTACCTTTATTTGTGTGATCTGTTATAATTACTACTGTATTATTGCTTTTATCATTACCTGTATTAGCAGGTGCTATTACTATACTTTTAACTGATCGAAATTTTAATACTTCTTTTTTTGATCCTGCTGGAGGGGGAGATCCTATTTTATTTCAANNNNNNNNN
>Phrurolithus_festivus|RMNH.ARA.12529|2011|dest
NNNNNNNNNNNNNNNNNNNNNNNNNNNNNNNNNNNNNNNNGGTACGGCTATAAGAGTAATTATTCGTATGGAATTGGGACAGGTTGGAAGATTGTTGGGTGATGATCATTTATATAATGTTATTGTAACGGCGCATGCATTTATTATAATTTTTTTTATAGTAATACCAATTTTAATTGGTGGGTTTGGTAATTGACTGATTCCTCTAATATTAGGTGCTCCTGATATGGCTTTTCCTCGTATAAATAATTTGAGTTTTTGATTGTTACCTCCTTCATTAATTTTATTATCCATCTCTTCTATAGCTGAAATAGGGGTGGGTGCTGGGTGAACTGTGTATCCTCCTCTAGCTTCTAGAGTAGGACATTCTGGTAGTGCTATAGATTTTGCTATTTTTTCTTTGCATTTGGCTGGTGCTTCTTCTATTATAGGGTCAATTAATTTTATTTCTACTATTATTAATATACGTTCATATGGTATAAGAATGGAAAGGGTTCCATTATTTGTCTGATCAGTATTTATTACAACAATCTTGTTATTATTATCTTTACCAGTTTTAGCTGGAGCTATTACTATATTATTAACTGATCGCAATTTTAATACGTCTTTTTTTGATCCTGCTGGGGGGGGGGATCCWATTTTATTTCANNNNNNNNNN
>Phrurolithus_festivus|RMNH.ARA.14313|2012|dest
TACTTTATATTTATTATTTGGTTCATGATCAGCTATAGTTGGTACGGCTATAAGAGTAATTATTCGTATGGAATTGGGACAGGTTGGAAGATTGTTGGGTGATGATCATTTATATAATGTTATTGTAACGGCGCATGCATTTATTATAATTTTTTTTATAGTAATACCAATTTTAATTGGTGGGTTTGGTAATTGACTGATTCCTCTAATATTAGGTGCTCCTGATATGGCTTTTCCTCGTATAAATAATTTGAGTTTTTGATTGTTACCTCCTTCATTAATTTTATTATCCATCTCTTCTATAGCTGAAATAGGGGTGGGTGCTGGGTGAACTGTGTATCCTCCTCTAGCTTCTAGAGTAGGACATTCTGGTAGTGCTATAGATTTTGCTATTTTTTCTTTGCATTTGGCTGGTGCTTCTTCTATTATAGGGTCAATTAATTTTATTTCTACTATTATTAATATACGTTCATATGGTATAAGAATGGAAAGGGTTCCATTATTTGTCTGATCAGTATTTATTACAACAATCTTGTTATTATTATCTTTACCAGTTTTAGCTGGAGCTATTACTATATTATTAACTGATCGCAATTTTAATACGTCTTTTTTTGATCCTGCTGGGGGGGGAGATCCTATTTTATTTCAA
>Phylloneta_sisyphia|RMNH.ARA.14314|2012|dest
AACTTTATATTTAATTTTTGGGGCTTGAGCTGCAATAGTGGGAACAGGAATAAGAGTATTAATTCGAATTGAATTAGGTCAAATTGGAAGATTTTTGGGAAATGATCATCTTTATAATGTAATTGTAACAGCTCATGCTTTTGTAATAATTTTTTTTATAGTAATACCTATTTTAATTGGTGGATTTGGAAATTGATTAGTTCCATTAATATTAGGAGCTCCTGATATAGCATTTCCTCGAATAAATAATTTAAGTTTTTGATTATTACCTCCTTCTTTATTTTTATTATTTATTTCTTCTATAGTAGAAATAGGAGTAGGGTCTGGATGAACAGTGTATCCACCATTATCATCTTTAGATGGACATAGAGGAAGATCTGTTGATTTTGCTATTTTTTCTCTTCATTTAGCTGGTGCTTCATCGATTATAGGAGCTGTAAATTTTATTTCTACAGTATTAAATATACGATCTAATAGAATATCTATAGAAAAAATTTCATTATTTGTGTGATCAGTATTGATTACTGCTGTATTATTATTATTATCTTTACCTGTTTTAGCAGGTGCAATTACTATATTATTAACTGATCGAAATTTTAATACTTCTTTTTTTGATCCAGCTGGAGGAGGAGATCCTATTTTATTTCAA
>Phylloneta_sisyphia|RMNH.ARA.14315|2012|dest
AACTTTATATTTAATTTTTGGGGCTTGAGCTGCAATAGTAGGAACAGGAATAAGAGTATTAATTCGAATTGAATTAGGTCAAATTGGAAGATTTTTGGGAAATGATCATCTTTATAATGTAATTGTAACAGCTCATGCTTTTGTAATAATTTTTTTTATAGTAATACCTATTTTAATTGGTGGATTTGGAAATTGATTAGTTCCATTAATATTAGGAGCTCCTGATATAGCATTTCCTCGAATAAATAATTTAAGTTTTTGATTATTACCTCCTTCTTTATTTTTATTATTTATTTCTTCTATAGTAGAAATAGGAGTAGGGTCTGGATGAACAGTGTATCCACCATTATCATCTTTAGATGGACATAGAGGAAGATCTGTTGATTTTGCTATTTTTTCTCTTCATTTAGCTGGTGCTTCATCGATTATAGGAGCTGTAAATTTTATTTCTACAGTATTAAATATACGATCTAATAGAATATCTATAGAAAAAATTTCATTATTTGTGTGATCAGTATTGATTACTGCTGTATTATTATTATTATCTTTACCTGTTTTAGCAGGTGCAATTACTATATTATTAACTGATCGAAATTTTAATACTTCTTTTTTTGATCCAGCTGGAGGAGGAGATCCTATTTTATTTCAA
>Piratulla_hygrophila|RMNH.ARA.14316|2012|dest
GACATTATATTTAATTTTTGGGGTATGATCAGCTATAATTGGTACTGGAATAAGAGTATTAATTCGAATAGAATTGGGTCATTCTGGAAGTTTATTAGGGGATGATCATTTATATAATGTTATAGTTACTGCTCATGCTTTTGTTATAATTTTTTTTATAGTTATACCAATTTTAATTGGTGGTTTTGGTAATTGGTTAGTTCCTTTAATATTAGGAGCTCCTGATATATCATTTCCTCGAATAAATAATTTATCATTTTGATTATTACCCCCTTCTTTATTTTTATTATTAATGTCATCAATAGTAGAAATAGGGGTAGGAGCTGGATGGACAGTTTATCCACCTTTAGCTTCAAGAGTAGGTCATATAGGAAGATCTATAGATTTTGCTATTTTTTCTTTACATTTAGCAGGTGCTTCTTCTATTATAGGAGCAGTAAATTTTATTTCTACTATTATTAACATACGAATATTGGGAATAACAATAGAAAAGATTCCATTGTTTGTATGATCTGTTATTATTACGGCTGTTTTATTATTATTATCATTACCAGTTTTAGCTGGTGCTATTACTATATTACTTACTGATCGAAATTTTAATACTTCATTTTTTGATCCTGCTGGGGGAGGGGATCCAATTTTATTTCAA
>Piratulla_latitans|RMNH.ARA.12531|2011|dest
AACATTATATTTAATTTTTGGAGTTTGATCAGCTATAATTGGTACTGGAATAAGAGTATTAATTCGAATAGAGTTAGGGCATCCCGGAAGTTTATTAGGAGATGATCATTTATATAATGTTATAGTTACTGCTCATGCTTTTGTTATAATTTTTTTTATAGTAATACCTATTTTAATTGGAGGTTTTGGAAATTGGTTAGTTCCTTTAATATTAGGAGCGCCTGACATATCTTTCCCTCGAATAAATAATTTGTCGTTTTGATTACTACCTCCTTCTTTATTTTTATTATTAATATCTTCTATAGTAGAAATAGGAGTAGGAGCTGGATGAACAGTTTATCCGCCTTTAGCTTCTAGAATAGGTCATACAGGAAGATCTATAGATTTTGCTATTTTTTCTTTACATTTAGCAGGAGCTTCTTCTATTATAGGAGCAGTTAATTTTATTTCTACTATTATTAATATACGTTTATTAGGAATAAAAATAGAAAAAATTCCGTTATTTGTATGGTCTGTTTTTATTACTGCTGTTTTATTACTCTTATCTTTACCAGTATTAGCTGGTGCTATTACTATATTACTTACTGACCGTAATTTTAATACTTCATTTTTTGATCCTGCTGGAGGAGGAGATCCAATTTTATTTCAANNNNNNNNN
>Pirata_piraticus|RMNH.ARA.12610|2011|dest
TACGTTATATTTAATTTTTGGAGTTTGATCTGCTATAATTGGTACAGCTATAAGTGTTTTAATTCGAATAGAATTAGGACATCCAGGAAGTTTATTAGGAGATGATCATTTATATAATGTTATAGTTACTGCTCATGCTTTTGTTATAATTTTTTTTATAGTTATACCTATTTTAATTGGTGGTTTTGGAAATTGATTAGTTCCTTTAATATTAGGAGCTCCTGATATATCATTTCCTCGAATAAATAATTTATCTTTTTGATTATTACCACCTTCTTTATTTTTATTATTAATATCTTCAATAGTTGAAATAGGAGTTGGAGCAGGATGAACAGTTTATCCTCCTTTAGCATCTAGAATTGGACATATAGGAAGTTCAATAGATTTTGCTATTTTTTCTTTACATTTAGCAGGTGCTTCTTCTATTATAGGGGCAGTAAATTTTATTTCTACTATTATAAATATACGATTAATAGGAATAAATATAGAAAAAATTCCATTATTTGTATGATCTGTACTTATTACTGCTGTTTTATTATTATTATCATTACCAGTATTAGCTGGAGCTATTACTATATTGCTTACTGATCGAAATTTTAATACATCATTTTTTGATCCTGCTGGAGGAGGGGATCCTATTTTATTTCAACATTTATTT
>Pirata_uliginosus|RMNH.ARA.12530|2011|dest
TACATTATATTTAATTTTTGGTGTGTGATCAGCTATAATTGGTACTGGAATAAGAGTTTTAATTCGAATGGAATTAGGTCATTCTGGAAGTTTATTAGGAGATGATCATTTATATAATGTAATAGTTACTGCTCATGCTTTTGTAATAATTTTTTTTATAGTAATACCAATTTTAATTGGTGGTTTTGGTAATTGATTAGTTCCTTTAATATTAGGAGCGCCTGATATATCATTTCCACGGATAAATAATTTATCATTTTGATTATTACCTCCATCTTTATTTTTATTATTAATATCATCAATAGTGGAAATAGGAGTAGGAGCTGGGTGAACAGTTTATCCGCCTTTAGCTTCTAGAGTAGGTCATATAGGAAGATCTATAGATTTTGCTATTTTTTCTTTACATTTAGCAGGTGCTTCTTCTATTATAGGAGCAGTAAATTTTATTTCTACTATTATTAATATACGAATATTAGGGATAAGAATAGAAAAAATTCCATTATTTGTATGGTCTGTTCTTATTACAGCTGTATTATTGCTTTTATCATTACCAGTCTTGGCTGGTGCTATTACTATATTGCTTACTGATCGAAATTTTAATACTTCATTTTTTGACCCTGCTGGGGGAGGAGATCCAATTTTATTTCAANNNNNNNNN
>Pirata_uliginosus|RMNH.ARA.12532|2011|dest
TACATTATATTTAATTTTTGGTGTGTGATCAGCTATAATTGGTACTGGAATAAGAGTTTTAATTCGAATGGAATTAGGTCATTCTGGAAGTTTATTAGGAGATGATCATTTATATAATGTAATAGTTACTGCTCATGCTTTTGTAATAATTTTTTTTATAGTAATACCAATTTTAATTGGTGGTTTTGGTAATTGATTAGTTCCTTTAATATTAGGAGCGCCTGATATATCATTTCCACGGATAAATAATTTATCATTTTGATTATTACCTCCATCTTTATTTTTATTATTAATATCATCAATAGTGGAAATAGGAGTAGGAGCTGGGTGAACAGTTTATCCGCCTTTAGCTTCTAGAGTAGGTCATATAGGAAGATCTATAGATTTTGCTATTTTTTCTTTACATTTAGCAGGTGCTTCTTCTATTATAGGAGCAGTAAATTTTATTTCTACTATTATTAATATACGAATATTAGGGATAAGAATAGAAAAAATTCCATTATTTGTATGGTCTGTTCTTATTACAGCTGTATTATTGCTTTTATCATTACCAGTCTTGGCTGGTGCTATTACTATATTGCTTACTGATCGAAATTTTAATACTTCATTTTTTGACCCTGCTGGGGGAGGAGATCCAATTTTATTTCAANNNNNNNNN
>Pisaura_mirabilis|RMNH.ARA.12533|2011|dest
TACTTTATATTTAATATTTGGAGTTTGATCTGCTATAGCAGGAACTGCTATAAGAGTATTAATTCGAATAGAGTTAGGAAATCCTGGAAGATTATTAGGAGATGATCATTTATATAATGTAGTGGTTACTGCTCATGCTTTTGTTATAATTTTTTTTATAGTTATACCTATTATAATTGGAGGTTTTGGTAATTGATTAGTCCCTTTAATATTAGGAGCTCCTGATATATCATTTCCCCGAATAAATAATTTGTCTTTTTGACTTTTACCCCCTTCTCTATTTTTATTATTTATATCTTCTATAGTAGAAATAGGAGTTGGTGCTGGTTGAACAGTTTATCCTCCTTTAGCATCTACAGTTGGTCATATAGGAAGATCTATAGATTTTGCTATTTTTTCTTTACATTTAGCTGGGGCTTCTTCTATTATAGGAGCTGTTAATTTTATTTCTACTATTATAAATATACGATTAAATGGAATGTCAATAGAAAAAATCCCTTTATTTGTATGGTCTGTTTTAATTACTGCTATTTTACTTTTATTGTCTTTACCAGTTTTAGCTGGTGCTATTACTATATTATTAACTGATCGAAATTTTAATACTTCTTTTTTTGATCCAGCTGGTGGAGGTGATCCTATTTTATTTCAANNNNNNNNN
>Pisaura_mirabilis|RMNH.ARA.14318|2012|dest
TACTTTATATTTAATATTTGGAGTTTGATCTGCTATAGCAGGAACTGCTATAAGAGTATTAATTCGAATAGAGTTAGGAAATCCTGGAAGATTATTAGGAGATGATCATTTATATAATGTAGTGGTTACTGCTCATGCTTTTGTTATAATTTTTTTTATAGTTATACCTATTATAATTGGAGGTTTTGGTAATTGATTAGTCCCTTTAATATTAGGAGCTCCTGATATATCATTTCCCCGAATAAATAATTTGTCTTTTTGACTTTTACCCCCTTCTCTATTTTTATTATTTATATCTTCTATAGTAGAAATAGGAGTTGGTGCTGGTTGAACAGTTTATCCTCCTTTAGCATCTACAGTTGGTCATATAGGAAGATCTATAGATTTTGCTATTTTTTCTTTACATTTAGCTGGGGCTTCTTCTATTATAGGAGCTGTTAATTTTATTTCTACTATTATAAATATACGATTAAATGGAATGTCAATAGAAAAAATCCCTTTATTTGTATGGTCTGTTTTAATTACTGCTATTTTACTTTTATTGTCTTTACCAGTTTTAGCTGGTGCTATTACTATATTATTAACTGATCGAAATTTTAATACTTCTTTTTTTGATCCAGCTGGTGGAGGTGATCCTATTTTATTTCAA
>Platnickina_tincta|RMNH.ARA.12534|2011|dest
TACATTATATTTGGTTTTTGGGGCTTGAGCTGCAATGGTTGGAACTGCTATAAGAGTTTTAATTCGAGTTGAATTAGGTCAACCTGGAAGATTTTTAGGTGATGATCAATTATATAATGTAATTGTAACGGCTCATGCTTTTGTAATAATTTTTTTTATAGTTATACCTATTTTAATTGGAGGATTTGGTAATTGATTAGTGCCTTTAATGTTAGGTGCTCCTGATATAGCTTTTCCTCGAATAAATAATTTGAGATTTTGATTATTACCACCTTCATTAATTTTATTATTTATTTCTAGAATGGTGGAAATAGGAGTAGGTGCTGGTTGAACAGTATACCCTCCATTATCATCTTTAGATGGTCATGGTGGGAGTTCTGTAGATTTTGCCATTTTTTCTCTTCATTTAGCTGGAGCTTCTTCAATTATAGGTGCTGTAAATTTTATTACTACTGTAATAAATATACGATCTTATGGGATGACAATAGAAAAGGTACCTTTATTTGTATGATCTGTATTAATTACTGCTGTATTATTGTTATTGTCATTGCCTGTTTTAGCTGGAGCTATTACTATATTATTAACTGATCGAAATTTTAATACATCATTTTTTGACCCAGCGGGTGGGGGAGATCCTATTTTATTTCAANNNNNNNNN
>Platnickina_tincta|RMNH.ARA.14319|2012|dest
TACATTATATTTGGTTTTTGGGGCTTGAGCTGCAATGGTTGGAACTGCTATAAGAGTTTTAATTCGAGTTGAATTAGGTCAACCTGGAAGATTTTTAGGTGATGATCAATTATATAATGTAATTGTAACGGCTCATGCTTTTGTAATAATTTTTTTTATAGTTATACCTATTTTAATTGGAGGATTTGGTAATTGATTAGTGCCTTTAATGTTAGGTGCTCCTGATATAGCTTTTCCTCGAATAAATAATTTGAGATTTTGATTATTACCACCTTCATTAATTTTATTATTTATTTCTAGAATGGTGGAAATAGGAGTAGGTGCTGGTTGAACAGTATACCCTCCATTATCATCTTTAGATGGTCATGGTGGGAGTTCTGTAGATTTTGCCATTTTTTCTCTTCATTTAGCTGGAGCTTCTTCAATTATAGGTGCTGTAAATTTTATTACTACTGTAATAAATATACGATCTTATGGGATGACAATAGAAAAGGTACCTTTATTTGTATGATCTGTATTAATTACTGCTGTATTATTGTTATTGTCATTGCCTGTTTTAGCTGGAGCTATTACTATATTATTAACTGATCGAAATTTTAATACATCATTTTTTGACCCAGCGGGTGGGGGAGATCCTATTTTATTTCAA
>Pocadicnemis_pumila|RMNH.ARA.12535|2011|dest
AAGTTTATATTTTGTTTTTGGGGCTTGAGCTGCTATAGTAGGTACAGCAATAAGAGTGTTGATTCGAATTGAGTTGGGTCAGACTGGTAGTTTATTAGGAGATGACCAATTATATAATGTTATTGTTACTGCTCATGCTTTTGTTATAATTTTTTTTATAGTTATACCTATTTTAATTGGGGGATTTGGGAATTGATTAGTTCCATTAATGTTGGGGGCTCCAGATATAGCTTTTCCTCGTATAAATAATTTAAGATTTTGATTGCTTCCTCCTTCTTTATTATTATTATTTATTTCTAGAATGGATGAAATAGGGGTAGGAGCAGGGTGAACTGTTTATCCCCCTCTTGCCTCTTTAGAGGGGCATTCTGGGAGTTCAGTAGATTTTGCTATTTTTTCTTTACATTTAGCTGGGGCATCATCTATTATAGGAGCTATTAATTTTATTTCTACTATTTTAAATATGCGAGGGTATGGGATAACTATAGAAAAGGTTCCTTTGTTTGTTTGATCTGTATTAATTACAGCTGTATTACTGTTATTGTCTTTACCTGTATTGGCAGGAGCTATTACTATACTTTTAACAGATCGAAATTTTAATACTTCTTTTTTTGACCCCTCGGGGGGGGGAGACCCGGTTTTGTTTCANNNNNNNNNN
>Pocadicnemis_pumila|RMNH.ARA.14320|2012|dest
AAGTTTATATTTTGTTTTTGGGGCTTGAGCTGCTATAGTAGGTACAGCAATAAGAGTGTTGATTCGAATTGAGTTGGGTCAGACTGGTAGTTTATTAGGAGATGACCAGTTATATAATGTTATTGTTACTGCTCATGCTTTTGTTATAATTTTTTTTATAGTTATACCTATTTTAATTGGGGGATTTGGGAATTGATTAGTTCCATTAATGTTGGGGGCTCCAGATATAGCTTTTCCGCGTATAAATAATTTAAGATTTTGATTGCTTCCTCCTTCTTTATTATTATTATTTATTTCTAGAATGGATGAAATAGGGGTAGGAGCAGGGTGAACTGTTTATCCCCCTCTTGCCTCTTTAGAGGGGCATTCTGGGAGTTCAGTAGATTTTGCTATTTTTTCTTTACATTTAGCTGGGGCATCATCTATTATAGGAGCTATTAATTTTATTTCTACTATTTTAAATATGCGAGGGTATGGGATAACTATAGAAAAGGTTCCTTTGTTTGTTTGATCTGTATTAATTACAGCTGTATTACTGTTGTTGTCTTTACCTGTATTGGCAGGAGCTATTACTATACTTTTAACAGATCGAAATTTTAATACTTCTTTTTTTGACCCCTCGGGGGGGGGAGACCCGGTTTTGTTTCAG
>Salticus_cingulatus|RMNH.ARA.14322|2012|dest
AACTTTATATTTAATTTTTGGAGCTTGATCGGCTATAGTAGGAACTGCAATGAGAGTTTTAATTCGAATGGAATTAGGACAGACAGGTAGATTTTTGGGAAATGATCATATATATAATGTAATTGTGACAGCACATGCTTTTGTTATGATTTTTTTTATAGTAATACCAATTTTAATTGGTGGTTTTGGAAATTGATTGGTTCCTTTAATATTAGGGGCACCTGATATAGCTTTTCCTCGAATAAATAATTTGAGTTTTTGATTATTACCGCCTTCTTTATTTTTATTATTTATTTCGTCTTTAGCAGAAATAGGAGTAGGGGCAGGTTGAACGGTATATCCCCCATTAGCATCTATTGTTGGTCATAATGGAAGTTCTGTAGATTTTGCTATTTTTTCTTTACATTTGGCGGGAGCTTCTTCAATTATGGGAGCTATTAATTTTATTTCAACAGTTATTAATATACGGTCTGTAGGTATAACAATAGATAAGGTTCCATTGTTTGTGTGATCAGTAGTAATTACTGCTGTTCTTTTATTATTATCTTTACCTGTTTTAGCAGGAGCTATTACTATATTATTAACTGATCGAAATTTTAATACATCTTTTTTTGATCCTGCTGGAGGAGGAGATCCTATTTTATTTCAA
>Salticus_scenicus|RMNH.ARA.14353|2005|dest
GACTTTATATTTAATTTTTGGAGCTTGATCGGCTATAGTAGGAACGGCAATAAGAGTTTTGATTCGAATAGAATTAGGACAGACAGGTAGATTTTTAGGAAATGATCATATATATAATGTAATTGTGACGGCACATGCTTTTGTTATGATTTTTTTTATAGTAATACCAATTTTAATTGGTGGTTTTGGAAATTGGTTGGTTCCGTTGATGTTAGGGGCCCCTGATATAGCTTTTCCTCGAATAAATAATTTGAGTTTTTGATTATTACCGCCTTCTTTATTTTTGTTATTTATTTCGTCTTTGGCAGAAATAGGAGTAGGAGCAGGTTGAACGGTGTACCCTCCATTAGCATCAATTGTTGGTCATAATGGAAGATCTGTGGATTTTGCTATTTTTTCTTTACATTTAGCTGGTGCTTCTTCAATTATGGGAGCTATTAATTTTATTTCTACAGTTATTAATATACGGTCTGTAGGGATATCAATGGATAAGGTTCCTTTATTTGTATGATCGGTTGTAATTACTGCTGTTCTTTTATTATTATCTTTGCCTGTATTAGCAGGTGCTATTACTATATTATTGACTGATCGAAATTTTAATACATCTTTTTTTGATCCTGCTGGAGGAGGTGATCCTATTTTATTTCAACATTTATTT
>Salticus_zebraneus|RMNH.ARA.12632|2011|dest
AACTTTATATTTAATTTTTGGAGCTTGATCAGCTATAGTAGGAACTGCAATAAGAGTGTTGATTCGAATAGAATTAGGGCAGACAGGTAGATTTTTAGGGAATGATCATATGTATAATGTAATTGTAACAGCACATGCTTTTGTTATAATTTTTTTTATAGTAATACCAATTATAATTGGTGGTTTTGGTAATTGATTAGTTCCTTTAATATTAGGGGCTCCTGATATAGCTTTTCCTCGAATAAATAATTTGAGTTTTTGATTATTACCACCTTCTTTGTTTTTGTTGTTTATTTCATCTTTAGCAGAAATGGGAGTAGGGGCAGGTTGAACAGTATATCCTCCATTAGCATCTATTGTTGGTCATAATGGGAGCTCTGTAGATTTTGCTATTTTTTCTTTGCATTTGGCAGGTGCTTCTTCAATTATAGGGGCTATTAATTTTATTTCTACAGTTATTAATATACGGTCTGTAGGTATATCTATAGATAAGGTTCCTTTATTTGTGTGATCAGTTGTAATTACTGCTGTTCTTTTATTATTATCTTTACCTGTATTAGCAGGTGCTGTTACTATATTGTTGACTGATCGAAATTTTAATACATCTTTTTTTGATCCTGCTGGAGGAGGAGATCCTATTTTGTTTCAWCATTTATTT
>Simitidion_simile|RMNH.ARA.12536|2011|dest
TACTTTATATTTGGTTTTTGGAGCTTGAGCTGCTATAGTTGGCACAGCAATAAGAGTATTGATTCGAATTGAATTAGGGCAACCGGGAAGATTTCTAGGAGATGACCAGTTATATAATGTTATTGTTACAGCACATGCATTTGTTATAATTTTTTTTATAGTAATACCTATCTTAATTGGAGGATTTGGAAATTGGTTAGTTCCTTTAATGTTAGGGGCTCCTGATATGGCATTTCCTCGAATAAATAATTTAAGTTTTTGATTATTGCCTCCATCTTTATTTTTATTATTCATTTCTTCTATAGTTGAAGTAGGAGTTGGTTCAGGATGAACTGTTTATCCTCCCTTATCATCTTTGGATGGCCATGGAGGTAGATCAGTAGATTTTGCTATTTTTTCTTTACATTTAGCTGGGGCTTCTTCAATTATAGGAGCTGTTAATTTTATTTCTACTATTTTGAATATGCGATCATATGGAATAAGAATAGAAAAGGTTCCTTTATTTGTTTGATCAGTTCTTATTACTGCTGTATTACTATTATTATCTTTACCTGTTTTAGCAGGAGCTATTACTATATTATTAACTGATCGAAATTTTAATACTTCATTTTTTGATCCTGCGGGAGGAGGAGATCCTATTTTATTTCAANNNNNNNNN
>Sitticus_caricis|RMNH.ARA.12587|2011|dest
AACTTTATATTTAATTTTTGGTGCTTGATCTGCTATAGTGGGTACAGCAATAAGAGTTTTAATTCGGATAGAATTAGGTCAAACGGGTCATTTTTTAGGTAATGATCACTTATATAATGTAATTGTTACTGCTCATGCTTTTGTAATAATTTTTTTTATAGTTATACCAATTTTAATTGGTGGTTTTGGAAATTGATTGGTTCCTTTGATATTAGGAGCTCCTGATATAGCTTTTCCTCGAATAAATAATTTAAGATTTTGATTATTGCCTCCTTCATTATTTTTATTATTTATTTCATCTATAGCTGAGATAGGAGTAGGGGCAGGTTGAACTGTTTATCCTCCTTTAGCTTCTATTGTAGGACATAATGGTAGATCTGTGGATTTTGCTATTTTTTCTTTACATTTAGCTGGAGCTTCTTCTATTATAGGTGCTATTAATTTTATTTCAACTGTAATTAATATACGGTCGGTAGGAATATCTATAGATAAAATTTCTTTATTTGTATGATCAGTAATTATTACTGCTGTATTACTATTATTATCTTTACCTGTTTTAGCAGGTGCTATTACTATATTATTAACTGATCGTAATTTTAATACTTCTTTTTTTGATCCTGCTGGAGGAGGAGATCCTATTTTATTTCAG
>Sitticus_floricola|RMNH.ARA.14324|2012|dest
GACTTTATATTTAATTTTTGGTGCTTGATCTGCTATAGTAGGTATAGCAATAAGAGTTTTAATTCGAATAGAGTTAGGTCAAACTGGTCATTTTTTAGGAAATGATCATTTGTATAATGTAATTGTTACTGCTCATGCTTTTGTAATAATTTTTTTTATAGTTATACCAATTTTAATTGGTGGTTTTGGAAATTGATTGGTTCCTTTAATATTAGGAGCTCCTGATATAGCCTTTCCTCGAATAAATAATTTAAGATTTTGATTGTTACCTCCTTCATTATTTTTATTATTTATTTCATCTATAGCTGAAATAGGAGTAGGAGCAGGTTGAACTGTATATCCTCCTTTAGCTTCTATTGTAGGACATAATGGTAGTTCTGTAGATTTTGCTATTTTTTCTTTACATTTAGCTGGAGCTTCTTCTATTATAGGTGCTATTAATTTTATTTCAACTGTAATTAATATACGGTCGGTAGGAATATCTATAGATAAAATTTCTTTATTTGTATGATCTGTTATTATTACTGCTGTATTATTATTGTTATCTTTACCTGTTTTAGCAGGGGCTATTACTATATTATTGACTGATCGTAATTTTAATACTTCTTTTTTTGATCCTGCTGGAGGAGGTGATCCTATTTTGTTTCAA
>Steatoda_bipunctata|RMNH.ARA.12595|2011|dest
GACTTTATATTTAGTGTTTGGAGCTTGATCTGCCATAGTAGGTACTGCTATAAGTGTCCTAATTCGGGTTGAATTAGGTCAACCTGGGAGATTATTAGGGGATGATCAATTATATAATGTAATTGTAACAGGACATGCTTTTGTAATGATTTTTTTTATAGTTATACCAATTTTAATTGGAGGTTTTGGAAATTGGTTAGTTCCTTTGATGTTAGGAGCTCCCGATATAGCTTTTCCTCGGATAAATAATTTGAGATTTTGATTATTACCTCCTTCTTTATTATTATTATTTATTTCTTCTATAGAAGAAATAGGGGTTGGGGCAGGTTGGACTATTTACCCTCCTTTATCTTCTTTAGAAGGGCATAGAGGGAGCTCTGTAGATTTTGCTATTTTCTCTTTACATTTAGCAGGTGCTTCATCTATTATAGGGGCTATTAATTTTATTTCTACTATTTTTAATATACGTATATACGGTATAAGATTAGAAAAGGTTAGATTGTTTGTTTGGTCGGTTTTAATTACAGCTGTATTATTATTATTATCATTACCAGTATTAGCAGGGGCTATTACTATATTATTAACCGATCGAAATTTTAATACTTCATTTTTTGATCCTGCTGGGGGAGGTGACCCTATTTTATTTCAA
>Stemonyphantes_lineatus|RMNH.ARA.14123|2012|dest
TACATTATATTTAATTTTTGGTGCGTGGGCTGCTATGGTAGGGACTGCAATAAGTGTTTTAATTCGAATTGAATTAGGTCAGACTGGAAGATTATTGGGGGATGATCATCTTTATAATGTAATTGTAACAGCTCATGCATTTGTTATAATTTTTTTTATGGTGATACCTATTTTGATTGGGGGTTTTGGAAATTGGTTGGTTCCTTTGATGTTGGGGGCTCCAGATATAGCATTCCCTCGTATGAATAATTTGAGTTTTTGGTTATTACCTCCTTCTTTATTTTTATTATTTATTTCTTCTATGGTGGAAATAGGGGTTGGGTCAGGTTGGACTGTTTACCCCCCTTTAGCTTCTTTAGATGGGCACGCTGGTAGATCTGTTGATTTTGCTATTTTTTCGTTACATTTAGCTGGGGCTTCATCTATTATGGGGGCTATTAATTTTATTTCTACTATTATTAATATACGTTCTTGGGGGATAAGAATAGAAAAGGTCTCTTTGTTTGTGTGATCGGTTTTGATTACAGCTGTCTTATTATTATTATCATTACCTGTGCTTGCTGGTGCTATTACTATATTGCTAACAGATCGAAATTTTAATACTTCTTTTTTTGATCCAGCTGGGGGTGGGGATCCTGTTCTTTTTCAA
>Tegenaria_atrica|RMNH.ARA.13645|2006|dest
AACTTTGTATTTAGTGTTTGGGGCATGATCTGCTATAGTTGGAACTGCTATAAGAGTTCTTATTCGAATTGAATTAGGGCAACCTGGTAGATTTATAGGTGATGATCATTTATATAATGTTATTGTTACTGCTCATGCTTTTATTATAATTTTTTTTATGGTTATACCTATTATGATTGGTGGTTTTGGTAATTGATTAATTCCTTTAATATTAGGAGCTCCTGATATGGCTTTTCCTCGAATAAATAATTTGAGTTTTTGATTGTTACCTCCTTCTCTAATTTTATTATTTATTTCTTCTATAGTTGAAATGGGTGTTGGAGCAGGATGAACTATTTATCCTCCTTTGGCTTCTTCTATTGGTCATTTTGGTAAATCTGTTGATTTTGCTATTTTTTCTTTGCATTTGGCTGGAGCATCTTCTATTATGGGAGCTATTAATTTTATTTCTACTGTTTTGAATATACGATCTTTAAGAATAACTATAGAGAAAGTTCCTTTGTTTGTGTGATCTGTTTTAATTACTGCTGTTTTATTATTATTGTCTTTACCTGTATTAGCAGGTGCTATTACAATATTGTTAACTGATCGTAATTTTAATACTTCTTTTTTTGATCCTGCTGGTGGTGGTGATCCAATTTTGTTTCAACATTTATTT
>Tegenaria_atrica|RMNH.ARA.13646|1999|dest
AACTTTGTATTTAGTGTTTGGGGCATGATCTGCTATAGTTGGAACTGCTATAAGAGTTCTTATTCGAATTGAATTAGGGCAACCTGGTAGATTTATAGGTGATGATCATTTATATAATGTTATTGTTACTGCTCATGCTTTTATTATAATTTTTTTTATGGTTATACCTATTATGATTGGTGGTTTTGGTAATTGATTAATTCCTTTAATATTAGGAGCTCCTGATATGGCTTTTCCTCGAATAAATAATTTGAGTTTTTGATTGTTACCTCCTTCTCTAATTTTATTATTTATTTCTTCTATAGTTGAAATGGGTGTTGGAGCAGGATGAACTATTTATCCTCCTTTGGCTTCTTCTATTGGTCATTTTGGTAAATCTGTTGATTTTGCTATTTTTTCTTTGCATTTGGCTGGAGCATCTTCTATTATGGGAGCTATTAATTTTATTTCTACTGTTTTGAATATACGATCTTTAAGAATAACTATAGAGAAAGTTCCTTTGTTTGTGTGATCTGTTTTAATTACTGCTGTTTTATTATTATTGTCTTTACCTGTATTAGCAGGTGCTATTACAATATTGTTAACTGATCGTAATTTTAATACTTCTTTTTTTGATCCTGCTGGTGGTGGTGATCCAATTTTGTTTCAACATTTATTT
>Tegenaria_atrica|RMNH.ARA.13647|1995|dest
AACTTTGTATTTAGTGTTTGGGGCATGATCTGCTATAGTTGGAACTGCTATAAGAGTTCTTATTCGAATTGAATTAGGGCAACCTGGTAGATTTATAGGTGATGATCATTTATATAATGTTATTGTTACTGCTCATGCTTTTATTATAATTTTTTTTATGGTTATACCTATTATGATTGGTGGTTTTGGTAATTGATTAATTCCTTTAATATTAGGAGCTCCTGATATGGCTTTTCCTCGAATAAATAATTTGAGTTTTTGATTGTTACCTCCTTCTCTAATTTTATTATTTATTTCTTCTATAGTTGAAATGGGTGTTGGAGCAGGATGAACTATTTATCCTCCTTTGGCTTCTTCTATTGGTCATTTTGGTAAATCTGTTGATTTTGCTATTTTTTCTTTGCATTTGGCTGGAGCATCTTCTATTATGGGAGCTATTAATTTTATTTCTACTGTTTTGAATATACGATCTTTAAGAATAACTATAGAGAAAGTTCCTTTGTTTGTGTGATCTGTTTTAATTACTGCTGTTTTATTATTATTGTCTTTACCTGTATTAGCAGGTGCTATTACAATATTGTTAACTGATCGTAATTTTAATACTTCTTTTTTTGATCCTGCTGGTGGTGGTGATCCAATTTTGTTTCAACATTTATTT
>Tegenaria_atrica|RMNH.ARA.13648|1989|dest
AACTTTGTATTTAGTGTTTGGGGCATGATCTGCTATAGTTGGAACTGCTATAAGAGTTCTTATTCGAATTGAATTAGGGCAACCTGGTAGATTTATAGGTGATGATCATTTATATAATGTTATTGTTACTGCTCATGCTTTTATTATAATTTTTTTTATGGTTATACCTATTATGATTGGTGGTTTTGGTAATTGATTAATTCCTTTAATATTAGGAGCTCCTGATATGGCTTTTCCTCGAATAAATAATTTGAGTTTTTGATTGTTACCTCCTTCTCTAATTTTATTATTTATTTCTTCTATAGTTGAAATGGGTGTTGGAGCAGGATGAACTATTTATCCTCCTTTGGCTTCTTCTATTGGTCATTTTGGTAAATCTGTTGATTTTGCTATTTTTTCTTTGCATTTGGCTGGAGCATCTTCTATTATGGGAGCTATTAATTTTATTTCTACTGTTTTGAATATACGATCTTTAAGAATAACTATAGAGAAAGTTCCTTTGTTTGTGTGATCTGTTTTAATTACTGCTGTTTTATTATTATTGTCTTTACCTGTATTAGCAGGTGCTATTACAATATTGTTAACTGATCGTAATTTTAATACTTCTTTTTTTGATCCTGCTGGTGGTGGTGATCCAATTTTGTTTCAACATTTATTT
>Tegenaria_atrica|RMNH.ARA.13649|1981|dest
AACTTTGTATTTAGTGTTTGGGGCATGATCTGCTATAGTTGGAACTGCTATAAGAGTTCTTATTCGAATTGAATTAGGGCAACCTGGTAGATTTATAGGTGATGATCATTTATATAATGTTATTGTTACTGCTCATGCTTTTATTATAATTTTTTTTATGGTTATACCTATTATGATTGGTGGTTTTGGTAATTGATTAATTCCTTTAATATTAGGAGCTCCTGATATGGCTTTTCCTCGAATAAATAATTTGAGTTTTTGATTGTTACCTCCTTCTCTAATTTTATTATTTATTTCTTCTATAGTTGAAATGGGTGTTGGAGCAGGATGAACTATTTATCCTCCTTTGGCTTCTTCTATTGGTCATTTTGGTAAATCTGTTGATTTTGCTATTTTTTCTTTGCATTTGGCTGGAGCATCTTCTATTATGGGAGCTATTAATTTTATTTCTACTGTTTTGAATATACGATCTTTAAGAATAACTATAGAGAAAGTTCCTTTGTTTGTGTGATCTGTTTTAATTACTGCTGTTTTATTATTATTGTCTTTACCTGTATTAGCAGGTGCTATTACAATATTGTTAACTGATCGTAATTTTAATACTTCTTTTTTTGATCCTGCTGGTGGTGGTGATCCAATTTTGTTTCAACATTTATTT
>Tegenaria_atrica|RMNH.ARA.13651|1960|dest
AACTTTGTATTTAGTGTTTGGGGCATGATCTGCTATAGTTGGAACTGCTATAAGAGTTCTTATTCGAATTGAATTAGGGCAACCTGGTAGATTTATAGGTGATGATCATTTATATAATGTTATTGTTACTGCTCATGCTTTTATTATAATTTTTTTTATGGTTATACCTATTATGATTGGTGGTTTTGGTAATTGATTAATTCCTTTAATATTAGGAGCTCCTGATATGGCTTTTCCTCGAATAAATAATTTGAGTTTTTGATTGTTACCTCCTTCTCTAATTTTATTATTTATTTCTTCTATAGTTGAAATGGGTGTTGGAGCAGGATGAACTATTTATCCTCCTTTGGCTTCTTCTATTGGTCATTTTGGTAAATCTGTTGATTTTGCTATTTTTTCTTTGCATTTGGCTGGAGCATCTTCTATTATGGGAGCTATTAATTTTATTTCTACTGTTTTGAATATACGATCTTTAAGAATAACTATAGAGAAAGTTCCTTTGTTTGTGTGATCTGTTTTAATTACTGCTGTTTTATTATTATTGTCTTTACCTGTATTAGCAGGTGCTATTACAATATTGTTAACTGATCGTAATTTTAATACTTCTTTTTTTGATCCTGCTGGTGGTGGTGATCCAATTTTGTTTCAACATTTATTT
>Tegenaria_atrica|RMNH.ARA.16667|1956|dest
AACTTTGTATTTAGTGTTTGGGGCATGATCTGCTATAGTTGGAACTGCTATAAGAGTTCTTATTCGAATTGAATTAGGGCAACCTGGTAGATTTATAGGTGATGATCATTTATATAATGTTATTGTTACTGCTCATGCTTTTATTATAATTTTTTTTATGGTTATACCTATTATGATTGGTGGTTTTGGTAATTGATTAATTCCTTTAATATTAGGAGCTCCTGATATGGCTTTTCCTCGAATAAATAATTTGAGTTTTTGATTGTTACCTCCTTCTCTAATTTTATTATTTATTTCTTCTATAGTTGAAATGGGTGTTGGAGCAGGATGAACTATTTATCCTCCTTTGGCTTCTTCTATTGGTCATTTTGGTAAATCTGTTGATTTTGCTATTTTTTCTTTGCATTTGGCTGGAGCATCTTCTATTATGGGAGCTATTAATTTTATTTCTACTGTTTTGAATATACGATCTTTAAGAATAACTATAGAGAAAGTTCCTTTGTTTGTGTGATCTGTTTTAATTACTGCTGTTTTATTATTATTGTCTTTACCTGTATTAGCAGGTGCTATTACAATATTGTTAACTGATCGTAATTTTAATACTTCTTTTTTTGATCCTGCTGGTGGTGGTGATCCAATTTTGTTTCAA
>Tenuiphantes_flavipes|RMNH.ARA.12537|2011|dest
GACTTTATATTTTATTTTTGGAGCGTGAGCTGCTATAGTAGGAACTGCTATAAGAGTATTAATTCGGATTGAATTGGGGCAAACTGGAAGAATACTGGGGGATGACCAGTTGTATAATGTTATTGTAACTGCACATGCTTTTGTAATAATTTTTTTTATAGTTATACCTATTTTGATTGGAGGATTCGGTAATTGATTAGTTCCTTTAATACTAGGGGCTCCTGATATAGCTTTTCCTCGTATAAATAATTTAAGATTTTGACTTTTACCCCCTTCTCTATTATTATTATTTATTTCAAGTATAGTTGAGATGGGAGTTGGGGCAGGGTGGACAGTGTATCCGCCTCTTGCCTCTTTAGAGGGACATGCAGGAAGTTCTGTTGATTTTGCTATTTTTTCTTTACATTTAGCTGGGGCTTCTTCTATTATAGGGGCAATTAATTTTATTTCCACTATTATTAATATGCGTGGATACGGTGTATCAATGGAAAAGGTTCCGTTATTTGTATGATCTGTTTTAATTACTGCGGTTCTTTTGTTGTTATCATTACCTGTTTTAGCTGGTGCTATTACTATACTTTTAACTGATCGAAATTTTAATACTTCGTTTTTTGATCCTGCAGGAGGAGGAGATCCTGTGTTATTTCAANNNNNNNNN
>Tenuiphantes_flavipes|RMNH.ARA.12539|2011|dest
GACTTTATATTTTATTTTTGGAGCGTGAGCTGCTATAGTAGGAACTGCTATAAGAGTATTAATTCGGATTGAATTGGGGCAAACTGGAAGAATACTGGGGGATGACCAGTTGTATAATGTTATTGTAACTGCACATGCTTTTGTAATAATTTTTTTTATAGTTATACCTATTTTGATTGGAGGATTCGGTAATTGATTAGTTCCTTTAATACTAGGGGCTCCTGATATAGCTTTTCCTCGTATAAATAATTTAAGATTTTGACTTTTACCCCCTTCTCTATTATTATTATTTATTTCAAGTATAGTTGAGATGGGAGTTGGGGCAGGGTGGACAGTGTATCCGCCTCTTGCCTCTTTAGAGGGACATGCAGGAAGTTCTGTTGATTTTGCTATTTTTTCTTTACATTTAGCTGGGGCTTCTTCTATTATAGGGGCAATTAATTTTATTTCCACTATTATTAATATGCGTGGATACGGTGTATCAATGGAAAAGGTTCCGTTATTTGTATGATCTGTTTTAATTACTGCGGTTCTTTTGTTGTTATCATTACCTGTTTTAGCTGGTGCTATTACTATACTTTTAACTGATCGAAATTTTAATACTTCGTTTTTTGATCCTGCAGGAGGAGGAGATCCTGTGTTATTTCAANNNNNNNNN
>Tenuiphantes_flavipes|RMNH.ARA.12627|2011|dest
GACTTTATATTTTATTTTTGGAGCGTGAGCTGCTATAGTAGGAACTGCTATAAGAGTATTAATTCGGATTGAATTGGGGCAAACTGGAAGAATACTGGGGGATGACCAGTTGTATAATGTTATTGTAACTGCACATGCTTTTGTAATAATTTTTTTTATAGTTATACCTATTTTGATTGGAGGATTCGGTAATTGATTAGTTCCTTTAATACTAGGGGCTCCTGATATAGCTTTTCCTCGTATAAATAATTTAAGATTTTGACTTTTACCCCCTTCTCTATTATTATTATTTATTTCAAGTATAGTTGAGATGGGAGTTGGGGCAGGGTGGACAGTGTATCCGCCTCTTGCCTCTTTAGAGGGACATGCAGGAAGTTCTGTTGATTTTGCTATTTTTTCTTTACATTTAGCTGGGGCTTCTTCTATTATAGGGGCAATTAATTTTATTTCCACTATTATTAATATGCGTGGATACGGTGTATCAATGGAAAAGGTTCCGTTATTTGTATGATCTGTTTTAATTACTGCGGTTCTTTTGTTGTTATCATTACCTGTTTTAGCTGGTGCTATTACTATACTTTTAACTGATCGAAATTTTAATACTTCGTTTTTTGATCCTGCAGGAGGAGGAGATCCTGTGTTATTTCAACATTTATTT
>Tenuiphantes_mengei|RMNH.ARA.12538|2011|dest
GACTCTATATTTTATTTTTGGAGCGTGAGCTGCTATAGTAGGAACTGCTATAAGAGTGTTAATTCGAATTGAGTTGGGGCAAACTGGAAGAATATTGGGGGATGATCAGTTATATAATGTTATTGTTACTGCACATGCTTTTGTTATAATTTTCTTTATAGTTATACCGATTTTAATTGGTGGATTTGGAAATTGATTAGTTCCTTTAATGCTTGGGGCTCCGGATATAGCTTTTCCTCGAATAAATAATTTAAGATTTTGACTTTTACCTCCTTCTTTACTGTTATTATTTATTTCAAGTATAGTTGAGATAGGGGTTGGAGCAGGATGAACAGTGTATCCTCCTCTTGCTTCTTTAGAAGGGCATGCAGGAAGTTCAGTTGATTTTGCTATTTTTTCTCTTCATTTAGCTGGGGCTTCTTCTATTATAGGTGCAATTAATTTTATTTCCACTATTATTAACATACGTGGGTATGGTGTCTCAATGGAAAAGGTTCCGTTGTTTGTGTGATCTGTTTTAATTACTGCTGTTCTTTTATTGTTATCTTTGCCTGTTTTAGCAGGAGCTATTACTATACTTTTAACTGATCGAAATTTTAATACTTCGTTTTTTGACCCTGCAGGAGGGGGAGATCCAGTATTATTTCAANNNNNNNNN
>Tenuiphantes_tenuis|RMNH.ARA.12603|2011|dest
TACTTTATATTTTATTTTTGGAGCGTGAGCTGCTATAGTAGGAACTGCTATAAGAGTATTGATTCGAATTGAGTTGGGTCAAACTGGGAGAATATTGGGAGATGATCAGTTATATAATGTTATTGTCACTGCACATGCTTTTGTTATAATTTTTTTTATAGTTATACCCATTTTAATTGGGGGATTTGGAAATTGGTTAGTTCCTTTGATACTTGGGGCACCTGATATAGCTTTTCCTCGAATAAATAATTTAAGCTTTTGACTTTTACCCCCTTCTTTGTTATTACTATTTATTTCAAGTATGGTTGAGATAGGAGTTGGGGCAGGGTGAACAGTGTATCCTCCTCTTGCTTCTTTGGAAGGTCATGCAGGAAGTTCTGTGGACTTTGCTATTTTTTCTCTTCATTTAGCTGGGGCTTCTTCTATTATAGGAGCAATTAATTTTATTTCTACTATTTTGAATATACGAGGGTATGGGGTATCTATAGAAAAAGTACCATTGTTTGTTTGATCCGTGTTAATTACTGCTGTTCTCTTATTATTATCATTACCTGTTTTAGCAGGTGCTATTACAATACTTTTAACTGATCGAAATTTTAATACTTCATTTTTTGACCCTGCAGGAGGGGGAGATCCAGTATTATTCCAACATTTATTT
>Tenuiphantes_tenuis|RMNH.ARA.14326|2012|dest
TACTTTATATTTTATTTTTGGAGCGTGAGCTGCTATAGTAGGAACTGCTATAAGAGTATTGATTCGAATTGAGTTGGGTCAAACTGGGAGAATATTGGGAGATGATCAGTTATATAATGTTATTGTCACTGCACATGCTTTTGTTATAATTTTTTTTATAGTTATACCTATTTTAATTGGGGGATTTGGAAATTGGTTAGTTCCTTTGATACTTGGGGCACCTGATATAGCTTTTCCTCGAATAAATAATTTAAGCTTTTGACTTTTACCCCCTTCTTTGTTATTATTATTTATTTCAAGTATGGTTGAGATAGGAGTTGGGGCAGGGTGAACAGTGTATCCTCCTCTTGCTTCTTTGGAAGGTCATGCAGGAAGTTCTGTGGACTTTGCTATTTTTTCTCTTCATTTAGCTGGGGCTTCTTCTATTATAGGAGCAATTAATTTTATTTCTACTATTTTGAATATACGGGGGTATGGGGTATCTATAGAAAAAGTACCATTGTTTGTTTGATCTGTGTTAATTACTGCTGTTCTCTTATTATTATCATTACCTGTTTTAGCAGGTGCTATTACAATACTTTTAACTGATCGAAATTTTAATACTTCATTTTTTGACCCTGCAGGAGGGGGAGATCCAGTATTATTCCAA
>Tetragnatha_extensa|RMNH.ARA.12636|2011|dest
AAGTTTATATTTTTTATTCGGTGTTTGATCTGCTATAGTAGGAACAGCAATAAGAGTTTTAATTCGAATCGAATTAGGACAATCTGGAAGATTTTTAGGTGATGATCAGTTATATAATGTTATTGTCACTGCCCACGCTTTTGTTATAATTTTTTTTATGGTTATACCTATTCTAATTGGGGGTTTTGGAAATTGGTTAGTTCCCTTGATGTTGGGAGCACCTGATATAGCTTTTCCTCGGATAAATAATTTAAGTTTCTGACTTTTACCTCCCTCACTCTTTATACTATTTATTTCATCTATGGTGGATGTAGGAGTTGGAGCGGGGTGAACTGTGTATCCTCCTTTAGCATCTTTGGAAGGGCATTCAGGGAGATCTGTGGATTTTGCTATTTTTTCTCTTCATTTGGCTGGGGCTTCTTCTATTATAGGTGCCATTAATTTTATTTCCACAATTATTAATATACGTATAAGAGGAATTTCTATAGAAAAGGTTCCATTATTTGTGTGATCTGTATTAATTACTGCGGTGTTATTACTTTTATCCCTTCCAGTTTTAGCTGGGGCTATCACTATATTGTTAACTGACCGAAATTTTAATACCTCTTTTTTTGATCCTTCTGGCGGGGGAGATCCGGTGCTCTTCCAA
>Tetragnatha_extensa|RMNH.ARA.14327|2012|dest
AAGTTTATATTTTTTATTCGGTGTTTGATCTGCCATAGTAGGGACAGCTATAAGAGTTTTGATTCGAATCGAATTAGGACAATCTGGAAGATTTTTAGGTGATGATCAGTTGTATAATGTTATTGTCACCGCCCACGCTTTTGTTATAATTTTTTTTATGGTTATACCTATTTTAATTGGGGGTTTTGGAAATTGGTTAGTTCCTTTGATGTTGGGGGCACCTGATATAGCTTTTCCTCGAATAAATAATTTAAGTTTCTGACTTTTACCCCCCTCACTCTTTATATTATTTATTTCATCTATGGTGGATGTAGGAGTTGGAGCGGGCTGAACTGTCTATCCTCCTTTAGCATCTTTGGAAGGGCATTCAGGGAGATCTGTGGATTTTGCTATTTTTTCTCTTCATTTGGCTGGGGCTTCTTCTATTATAGGAGCCATTAATTTTATTTCCACAATTATTAATATACGGATAAGAGGGGTTTCTATAGAAAAGGTTCCATTATTTGTGTGATCTGTATTAATTACTGCGGTGTTGCTACTTTTATCCCTTCCAGTTTTAGCTGGGGCTATCACTATATTGTTAACTGACCGAAATTTTAATACTTCTTTTTTTGATCCTTCTGGTGGGGGAGATCCGGTGCTTTTCCAA
>Tetragnatha_montana|RMNH.ARA.14124|2012|dest
AAGTTTATATTTTTTATTTGGGGTTTGATCTGCTATAGTAGGGACTGCTATAAGAGTTTTAATTCGAATTGAATTAGGTCAATCTGGAAGATTTTTAGGAGATGATCAGTTATACAATGTTATTGTTACTGCTCATGCATTTGTTATAATTTTTTTTATAGTGATACCAATTTTAATTGGTGGATTCGGTAATTGGTTGGTTCCTTTAATGTTAGGAGCTCCAGATATGGCTTTTCCTCGGATAAATAATTTAAGTTTTTGACTTCTTCCCCCCTCTCTTTTTATATTATTTATTTCTTCTATAGTAGATATAGGGGTTGGGGCAGGATGAACTGTTTATCCTCCTTTAGCTTCTTTAGAAGGACACCCAGGTAGATCTGTTGATTTTGCTATTTTTTCTCTTCATTTAGCTGGTGCTTCTTCTATTATAGGGGCTATTAATTTTATTTCCACTATTATTAATATACGAATAAGAGGAATTTCTATAGAAAAGGTCCCACTTTTTGTGTGATCTGTCCTAATTACTGCTGTTTTATTACTATTATCTTTACCTGTTTTAGCAGGTGCTATCACAATATTGTTAACGGATCGAAATTTTAATACTTCTTTTTTTGATCCTTCTGGAGGAGGGGATCCAGTGTTGTTTCAA
>Tetragnatha_montana|RMNH.ARA.14329|2012|dest
AAGTTTATATTTTTTATTTGGGGTTTGATCTGCTATAGTAGGGACTGCTATAAGAGTTCTAATTCGAATTGAATTAGGTCAATCTGGAAGATTTTTAGGAGATGACCAGTTATACAATGTTATTGTTACTGCTCATGCATTTGTTATAATTTTTTTTATGGTGATACCAATTTTAATTGGTGGATTCGGTAATTGGCTGGTCCCTTTAATGTTAGGAGCCCCAGATATGGCTTTTCCTCGGATAAATAATTTAAGTTTTTGACTTCTTCCTCCCTCTCTTTTTATATTATTTATTTCTTCTATAGTAGATATAGGGGTTGGGGCAGGATGAACTGTTTATCCTCCTTTAGCTTCCTTAGAAGGACACCCAGGTAGATCTGTTGATTTTGCTATTTTTTCTCTTCATTTAGCTGGTGCTTCTTCTATTATGGGGGCTATTAATTTTATTTCCACTATTATTAATATACGAATAAGAGGAATTTCTATAGAAAAGGTCCCACTTTTTGTGTGATCTGTTTTAATTACTGCTGTTTTATTACTATTATCTTTACCTGTTTTAGCAGGTGCTATTACAATATTGTTAACGGATCGAAATTTTAATACTTCTTTTTTTGATCCTTCTGGAGGAGGGGATCCAGTGTTGTTTCAA
>Textrix_denticulata|RMNH.ARA.14126|2012|dest
TACTTTGTATTTGATTTTTGGTTCTTGGTCGGCTATAGTAGGTACTGCAATGAGTGTTTTGATTCGAGTTGAGTTGGGTCGGCCTGGGAGATTTTTAGGTGATGATCATTTATATAATGTAATTGTGACGGCTCATGCTTTTGTTATGATTTTTTTTATAGTAATACCTATTTTGATTGGAGGTTTTGGTAATTGATTAGTTCCTTTGATGTTAGGGGCTCCAGATATAGCGTTTCCTCGTATAAATAATTTAAGATTTTGATTGTTGCCACCTTCTTTATTTTTATTGTTTGTTTCGTCTATGTCTGAAATAGGGGTTGGGGCTGGTTGAACTGTTTATCCGCCTTTGGCTTCTATTATAGGTCATGCTGGTAGATCTGTAGATTTTGCTATTTTTTCTTTGCATTTAGCTGGGGCTTCTTCTATTATAGGTGCTATTAATTTTATTTCTACGATTGTTAATATACGTTCTTTAGGAATAACAATGGAGAGGGTTCCGTTGTTTGTTTGATCGGTTTTGATTACAGCTATTTTATTATTACTTTCTTTGCCTGTATTAGCAGGTGCAATTACTATATTGCTTACTGATCGTAACTTTAATACTTCTTTTTTTGATCCTGCGGGAGGAGGAGATCCTATTTTATTTCAA
>Theridion_hemerobium|RMNH.ARA.12585|2011|dest
AACTTTATATTTAGTTTTTGGTGCTTGAGCGGCTATAGTTGGAACTGCTATAAGAGTATTAATTCGTGTTGAGTTAGGACAGCCTGGTAGATTTATGGGGGATGATCAATTATATAATGTCATTGTAACAGCTCACGCTTTTGTAATAATTTTTTTTATAGTAATACCAATTTTAATTGGTGGTTTTGGAAATTGATTAGTTCCTTTAATGTTGGGGGCTCCTGATATAGCATTTCCTCGTATAAATAATTTGAGTTTTTGATTATTACCTCCTTCTTTATTTTTATTATTTATCTCTTCTATGGTTGAGATAGGGGTAGGTTCGGGATGAACTGTTTATCCCCCTTTATCATCTTTAGATGGTCATGGAGGAAGTTCAGTAGATTTTGCAATTTTTTCTTTACATTTAGCTGGAGCCTCTTCTATTATAGGAGCTGTTAATTTTATTTCTACTATTCTAAATATGCGTTCATATGGGATAACAATAGAAAAGGTCCCTTTATTTGTTTGGTCAGTTTTGATTACTGCTGTTTTATTACTTTTGTCTTTACCTGTTTTAGCAGGTGCTATTACTATATTATTAACTGATCGAAATTTTAATACATCATTTTTTGATCCTGCTGGTGGAGGAGATCCAATTTTATTTCAA
>Theridion_melanurum|RMNH.ARA.14330|2012|dest
AACTTTATATTTAGTATTTGGAGCTTGAGCTGCTATAGTAGGTACGGCTATAAGAGTATTAATTCGTGTTGAATTGGGTCAACCTGGAAGATTACTTGGTGATGATCAATTATATAATGTTATTGTGACAGCTCATGCATTTGTTATAATTTTTTTTATAGTAATACCTATTTTGATTGGAGGGTTTGGAAATTGACTAGTTCCTTTAATATTAGGTGCTCCTGATATAGCTTTTCCTCGGATGAATAATTTAAGATTTTGATTATTACCTCCTTCGTTATTTTTATTATTTATTTCTTCTATAATTGAAATAGGAGTTGGAGCAGGTTGAACTGTATATCCTCCTTTATCGTCTTTGGATGGACATGGTGGAAGATCAGTAGATTTTGCTATTTTTTCTTTACATTTAGCTGGGGCTTCTTCTATTATAGGAGCTGTAAATTTTATTTCTACTGTAATTAATATACGATCGTATGGAATAAGAATGGAAAAGGTTCCTTTATTTGTATGATCTGTATTAATCACTGCTGTTTTATTATTATTATCTTTACCAGTATTAGCAGGTGCTATTACTATGCTTTTGACTGATCGTAATTTTAATACATCTTTTTTTGATCCAGCTGGAGGAGGGGATCCTGTATTATTTCAA
>Theridion_pinastri|RMNH.ARA.12540|2011|dest
AACTTTATATTTAGTATTTGGAGCTTGAGCTGCTATAGTTGGTACTGCAATAAGAGTTTTGATTCGAGTTGAATTAGGTCAGCCTGGAAGATTTATAGGAGATGATCAATTATATAATGTTATTGTAACAGCTCATGCATTTGTAATAATTTTTTTTATAGTAATGCCTATTTTAATTGGAGGATTTGGGAATTGATTGGTTCCTTTGATGTTAGGTGCTCCTGATATAGCTTTTCCTCGAATAAATAATTTAAGTTTTTGATTATTACCTCCTTCTTTATTTTTATTATTTATTTCTTCAATAGTGGAAATAGGAGTTGGTGCTGGATGAACAGTATATCCTCCTTTATCATCTTTGGATGGGCATGGAGGGAGTTCTGTAGATTTTGCTATTTTTTCGTTACATTTAGCTGGAGCTTCTTCTATTATAGGGGCTGTGAATTTTATTTCTACTGTATTAAATATACGATCATATGGAATAAGAATAGAAAAAGTTCCTTTATTTGTATGATCAGTATTAATTACTGCTGTATTATTATTATTATCATTACCTGTATTAGCAGGAGCTATTACAATATTATTAACAGATCGAAATTTTAATACATCATTTTTTGATCCTGCAGGAGGTGGAGATCCTATTTTATTTCAANNNNNNNNN
>Theridion_uhligi|RMNH.ARA.12541|2011|dest
AACTTTATATTTATTGTTTGGTGCTTGAGCCGCTATAGTGGGAACAGCAATGAGAGTATTAATTCGAGTTGAATTAGGTCAGCCGGGAAGATTCATAGGTGATGATCAGTTGTATAATGTAATTGTAACGGCTCATGCATTTGTAATAATTTTTTTTATAGTTATACCAATTTTAATTGGTGGATTTGGAAATTGATTGGTTCCTTTAATATTAGGTGCTCCTGATATGGCGTTTCCTCGAATGAATAATTTGAGTTTTTGATTACTTCCTCCTTCTTTGTTTTTATTATTTATTTCTTCAATGGTGGAGATAGGAGTAGGTGCTGGATGAACTGTATATCCTCCTTTATCATCGTTAGATGGACATGGGGGTAGATCAGTAGATTTTGCAATTTTTTCATTACATTTGGCTGGTGCGTCGTCTATTATAGGGGCTGTTAATTTTATTTCTACTATTCTTAATATACGATCTTATGGTATGAGAATGGAAAAGGTTCCTTTATTTGTATGATCAGTATTAATTACAGCCGTATTATTATTATTATCCTTACCTGTTTTAGCGGGGGCTATTACTATATTGTTAACTGATCGAAATTTTAATACTTCGTTTTTTGATCCTGCGGGAGGAGGAGATCCTATTTTGTTTCAANNNNNNNNN
>Theridion_varians|RMNH.ARA.12542|2011|dest
GACTTTGTATTTAGTATTCGGTGCTTGAGCTGCTATAGTTGGAACTGCTATAAGAGTATTAATTCGTGTTGAATTAGGACAACCTGGAAGTTTTATGGGAGATGATCAGTTATATAATGTTATTGTAACAGCACACGCTTTTGTAATAATTTTTTTTATAGTAATACCTATTTTGATTGGTGGGTTTGGTAATTGATTAGTCCCTTTAATGTTGGGAGCTCCTGATATAGCATTTCCTCGAATAAATAATTTAAGTTTTTGATTATTACCTCCTTCTTTATTTTTGTTATTTATTTCTTCTATAGTTGAAATAGGAGTGGGATCTGGATGAACTGTTTACCCTCCTTTATCATCTTTAGATGGTCATGGAGGAAGTTCAGTAGATTTTGCAATTTTTTCTTTACATTTAGCTGGAGCTTCTTCTATTATGGGAGCTGTTAATTTTATTTCTACTATTTTAAATATACGTTCATATGGGATAACTATAGAAAAGGTTCCTTTATTTGTTTGATCGGTGTTAATTACTGCTGTTTTATTACTTTTATCTTTACCTGTATTAGCAGGTGCTATTACAATATTATTGACTGATCGAAATTTTAATACATCATTTTTTGACCCTGCTGGGGGTGGTGATCCTATTTTATTTCAANNNNNNNNN
>Tibellus_oblongus|RMNH.ARA.12543|2011|dest
AACTTTATATTTAATTTTTGGTGCGTGGGCGGCTATAGTTGGAACTGCAATAAGCGTATTAATTCGTATGGAGTTAGGTCAAGTTGGTAAATTTTTAGGTGATGATCATTTATATAATGTAATTGTTACTGCTCATGCATTTGTTATGATTTTCTTTATAGTTATACCTGTTTTGATTGGAGGATTTGGTAATTGATTAGTTCCTTTAATGTTAGGGGCTCCTGATATGGCTTTTCCTCGTATAAATAATTTAAGATTTTGGTTACTTCCACCTTCATTATTATTATTATTTATTTCATCAATAGTAGAAATAGGAGTTGGAGCAGGATGAACTGTTTATCCTCCATTAGCATCATTAATAGGACATGCTGGTAGAGCTGTAGATTTTGCAATTTTTTCATTACATTTAGCTGGTGCTTCATCTATTATAGGGGCTATTAATTTTATTTCAACAGTTGTTAATATACGCTCATTAGGTATAAGAATGGAAAAGGTACCATTGTTTGTATGATCTGTGGTGATTACGGCTGTGTTATTATTGTTATCTCTTCCGGTTTTAGCTGGAGCTATTACAATATTGTTAACTGATCGTAATTTTAATACTTCTTTTTTTGATCCAGCTGGAGGAGGTGATCCTATTTTATTTCAANNNNNNNNN
>Tibellus_oblongus|RMNH.ARA.14355|1995|dest
AACTTTATATTTAATTTTTGGTGCGTGGGCAGCTATAGTTGGAACTGCAATAAGCGTATTAATTCGTATGGAGTTAGGTCAAGTTGGTAAATTTTTAGGTGATGATCATTTATATAATGTAATTGTTACTGCTCATGCATTTGTTATGATTTTTTTTATAGTTATGCCTGTTTTGATTGGAGGATTTGGTAATTGATTAGTTCCTTTAATGTTAGGGGCTCCTGATATGGCTTTTCCTCGTATAAATAATTTAAGATTTTGGTTACTTCCACCTTCATTATTATTATTATTTATTTCATCAATAGTAGAAATAGGAGTTGGAGCAGGATGAACTGTTTATCCTCCATTAGCATCATTAATAGGACATGCTGGTAGAGCTGTAGATTTTGCAATTTTTTCATTACATTTAGCTGGTGCTTCATCTATTATAGGGGCTATTAATTTTATTTCAACAGTTGTTAATATACGCTCATTAGGTATAAGAATGGAAAAGGTACCATTGTTCGTATGATCTGTGGTGATTACGGCTGTGTTATTATTGTTATCTCTTCCGGTTTTAGCTGGAGCTATTACAATATTATTAACTGATCGTAATTTTAATACTTCTTTTTTTGATCCAGCTGGAGGAGGTGATCCTATTTTATTTCAACATTTATTT
>Tibellus_oblongus|RMNH.ARA.14356|1997|dest
AACTTTATATTTAATTTTTGGTGCGTGGGCGGCTATAGTTGGAACTGCAATAAGCGTATTAATTCGAATGGAGTTAGGTCAAGTTGGTAAATTTTTAGGTGATGATCATTTATATAATGTAATTGTTACTGCTCATGCATTTGTTATGATTTTCTTTATAGTTATGCCTGTTTTGATTGGAGGATTTGGTAATTGATTAGTTCCTTTAATGTTAGGGGCTCCTGATATGGCTTTTCCTCGTATAAATAATTTAAGATTTTGGTTACTTCCACCTTCATTATTATTATTATTTATTTCATCAATAGTAGAAATAGGAGTTGGAGCAGGATGAACTGTTTATCCTCCATTAGCATCATTAATAGGACATGCTGGTAGAGCTGTAGATTTTGCAATTTTTTCATTACATTTAGCTGGTGCTTCATCTATTATAGGGGCTATTAATTTTATTTCAACAGTTGTTAATATACGCTCATTAGGTATAAGAATGGAAAAGGTACCTTTGTTCGTATGATCTGTGGTGATTACGGCTGTGTTATTATTGTTATCTCTTCCGGTTTTAGCTGGAGCTATTACAATATTATTAACTGATCGTAATTTTAATACTTCTTTTTTTGATCCAGCTGGAGGAGGTGATCCTATTTTATTTCAACATTTATTT
>Tibellus_oblongus|RMNH.ARA.14357|2005|dest
AACTTTATATTTAATTTTTGGTGCGTGGGCGGCTATAGTTGGAACTGCAATAAGCGTATTAATTCGTATGGAGTTAGGTCAAGTTGGTAAATTTTTAGGTGATGATCATTTATATAATGTAATTGTTACTGCTCATGCATTTGTTATGATTTTCTTTATAGTTATACCTGTTTTGATTGGAGGATTTGGTAATTGATTAGTTCCTTTAATGTTAGGGGCTCCTGATATGGCTTTTCCTCGTATAAATAATTTAAGATTTTGGTTACTTCCACCTTCATTATTATTATTATTTATTTCATCAATAGTAGAAATAGGAGTTGGAGCAGGATGAACTGTTTATCCTCCATTAGCATCATTAATAGGACATGCTGGTAGAGCTGTAGATTTTGCAATTTTTTCATTACATTTAGCTGGTGCTTCATCTATTATAGGGGCTATTAATTTTATTTCAACAGTTGTTAATATACGCTCATTAGGTATAAGAATGGAAAAGGTACCATTGTTCGTATGATCTGTGGTGATTACGGCTGTGTTATTATTGTTATCTCTTCCGGTTTTAGCTGGAGCTATTACAATATTGTTAACTGATCGTAATTTTAATACTTCTTTTTTTGATCCAGCTGGAGGAGGTGATCCTATTTTATTTCAACATTTATTT
>Tibellus_oblongus|RMNH.ARA.16671|1983|dest
AACTTTATATTTAATTTTTGGTGCGTGGGCGGCTATAGTTGGAACTGCAATAAGCGTATTAATTCGTATGGAGTTAGGTCAAGTTGGTAAATTTTTAGGTGATGATCATTTATATAATGTAATTGTTACTGCTCATGCATTTGTTATGATTTTCTTTATAGTTATACCTGTTTTGATTGGAGGATTTGGTAATTGATTAGTTCCTTTAATGTTAGGGGCTCCTGATATGGCTTTTCCTCGTATAAATAATTTAAGATTTTGGTTACTTCCACCTTCATTATTATTATTATTTATTTCATCAATAGTAGAAATAGGAGTTGGAGCAGGATGAACTGTTTATCCTCCATTAGCATCATTAATGGGACATGCTGGTAGAGCTGTAGATTTTGCAATTTTTTCATTACATTTAGCTGGTGCTTCATCTATTATAGGGGCTATTAATTTTATTTCAACAGTTGTTAATATACGCTCATTAGGTATAAGAATGGAAAAGGTACCATTGTTCGTATGATCTGTGGTGATTACGGCTGTGTTATTATTGTTATCTCTTCCGGTTTTAGCTGGAGCTATTACAATATTGTTAACTGATCGTAATTTTAATACTTCTTTTTTTGATCCAGCTGGAGGAGGTGATCCTATTTTATTTCAA
>Tibellus_oblongus|RMNH.ARA.16672|1978|dest
AACTTTATATTTAATTTTTGGTGCGTGGGCGGCTATAGTTGGAACTGCAATAAGCGTATTAATTCGAATGGAGTTAGGTCAAGTTGGTAAATTTTTAGGTGATGATCATTTATATAATGTAATTGTTACTGCTCATGCATTTGTTATGATTTTCTTTATAGTTATGCCTGTTTTGATTGGAGGATTTGGTAATTGATTAGTTCCTTTAATGTTAGGAGCTCCTGATATGGCTTTTCCTCGTATAAATAATTTAAGATTTTGGTTACTTCCACCTTCATTATTATTATTATTTATTTCATCAATAGTAGAAATAGGAGTTGGAGCAGGATGAACTGTTTATCCTCCATTAGCATCATTAATAGGACATGCTGGTAGAGCTGTAGATTTTGCAATTTTTTCATTACATTTAGCTGGTGCTTCATCTATTATAGGGGCTATTAATTTTATTTCAACAGTTGTTAATATACGCTCATTAGGTATAAGAATGGAAAAGGTACCTTTGTTCGTATGATCTGTGGTGATTACGGCTGTGTTATTATTGTTATCTCTTCCGGTTTTAGCTGGAGCTATTACAATATTATTAACTGATCGTAATTTTAATACTTCTTTTTTTGATCCAGCTGGAGGAGGTGATCCTATTTTATTTCAA
>Trematocephalus_cristatus|RMNH.ARA.14332|2012|dest
AAGTTTATATTTTGTTTTTGGAGCGTGGGCTGCTATAGTAGGCACCGCGATAAGAGTTTTAATTCGTATTGAGTTAGGGCAAGTTGGGAGACTGATGGGGGATGATCAATTGTATAATGTTATTGTTACTGCTCATGCTTTTGTTATGATTTTTTTTATGGTGATACCAATTTTAATTGGTGGGTTTGGGAACTGGTTGGTGCCTTTAATGTTAGGAGCGCCTGATATGGCTTTTCCTCGTATAAATAATTTGAGTTTTTGGTTATTACCCCCCTCTTTATTGTTGTTATTTATTTCTAGAATGGATGAGATAGGTGTGGGTGCAGGTTGAACTATTTATCCTCCTCTTGCTTCACTGGATGGCCATGCAGGTAGATCAGTGGATTTTGCTATTTTTTCTTTACACCTGGCTGGGGCATCATCTATTATGGGGGCTATTAATTTTATTTCTACTATTTTAAATATACGAAGAAGAGGGATATCAATGGATAGGGTCCCTTTGTTTGTATGGTCAGTGTTAATTACGGCAGTATTGTTATTGTTGTCTTTGCCTGTTTTAGCAGGAGCTATTACAATGCTTTTGACTGATCGTAATTTTAACACTTCTTTTTTCGATCCTTCTGGGGGAGGGGATCCGGTTTTATTTCAA
>Trochosa_terricola|RMNH.ARA.12611|2011|dest
TACTTTGTATTTAATGTTTGGTGCATGATCTGCTATAGTGGGAACTGCTATAAGAGTGTTGATTCGTTTAGAATTAGGGAATTCTGGAAGTTTATTAGGGGATGATCATTTATATAATGTTATGGTTACAGCTCATGCTTTTGTGATGATTTTTTTTATAGTAATACCAATTCTTATTGGAGGTTTTGGAAATTGATTAATTCCTTTAATATTAGGTGCTCCTGATATATCGTTTCCTCGAATAAATAATCTTTCTTTTTGATTATTACCTCCTTCTTTATTTTTATTATCTATGTCTTCTATGGTGGAAATAGGAGTGGGGGCTGGTTGAACAGTTTATCCTCCTTTAGCATCTAGAGTGGGTCATATAGGGAGTTCTATAGATTTTGCTATTTTTTCTCTTCATTTAGCTGGTGCTTCTTCTATTATAGGAGCAGTAAATTTTATTTCTACTATTGTTAATATACGAATATTAGGTATATCTATGGATAAAGTACCTTTATTTGTTTGATCAGTTTTGATTACGGCTGTTTTATTATTATTATCTTTACCTGTTTTAGCGGGTGCTATTACTATACTATTAACTGATCGAAATTTTAATACTTCTTTTTTTGACCCTGCAGGGGGAGGGGATCCTATTTTATTTCAACATTTATTT
>Xerolycosa_nemoralis|RMNH.ARA.12545|2011|dest
AACTTTATATTTAATATTTGGGGTATGATCAGCTATAGCTGGAACTGCTATAAGAGTATTGATTCGAATAGAATTAGGGAATTCTGGTAGTTTATTAGGTGATGATCATTTATATAATGTTGTTGTAACTGCTCATGCTTTTGTGATAATTTTTTTTATGGTAATGCCTATTTTAATTGGTGGGTTTGGAAATTGATTAGTTCCTTTAATATTAGGAGCTCCTGATATATCATTTCCTCGAATAAATAATCTTTCTTTTTGATTGTTACCTCCTTCTTTATTTTTATTATTTATATCTTCTATAGTAGAAATGGGAGTTGGAGCTGGATGAACAATTTATCCTCCTTTGGCTTCTAGAGTTGGACATATAGGAAGTTCTATAGATTTTGCTATTTTTTCTCTTCATTTAGCTGGAGCTTCTTCTATTATAGGGGCAGTAAATTTTATTTCTACTATTATTAATATACGTTTAGTTGGAATAACAATAGAAAAAGTACCTTTATTTGTATGATCTGTATTAATTACCGCTATTTTATTATTATTGTCATTACCTGTTTTAGCAGGGGCTATTACTATATTATTGACTGATCGTAATTTTAATACTTCTTTTTTTGATCCTGCTGGAGGAGGAGATCCAATTTTATTTCAANNNNNNNNN
>Xysticus_cristatus|RMNH.ARA.12546|2011|dest
TACATTATATTTATTGTTTGGTGCTTGATCTGCTATAGTTGGAACTGCGATAAGAGTATTAATTCGAATGGAATTAGGAAATGTGGGTAGATTATTAGGAAATGATCATCTATATAATGTTATTGTTACAGCTCATGCTTTTGTAATGATTTTTTTTATAGTAATACCTATTTTGATTGGTGGATTTGGAAATTGATTAGTACCTTTAATATTAGGTGCTCCTGATATATCTTTTCCTCGGATAAATAATTTGTCTTTTTGATTACTTCCTCCTTCGTTATTTTTATTATTTATATCATCTATAGTAGAAATAGGTGTGGGTGCAGGATGAACTGTTTATCCTCCTTTGGCTTCTAGTGTAGGACATATAGGAAGATCAATAGATTTTGCTATTTTTTCTTTACATTTAGCAGGTGCTTCTTCTATTATAGGGGCTGTTAATTTTATTTCTACTATTATTAATATACGAGTAACTGGAATGAGTATGGAAAAAGTTCCTTTATTTGTTTGATCTGTTTTAATTACAGCTATTTTACTTCTTTTATCTTTACCTGTTTTAGCTGGAGCTATTACTATGTTACTTACTGATCGTAATTTTAATACTTCTTTCTTTGACCCTGCTGGGGGAGGGGATCCAATTTTATTCCAANNNNNNNNN
>Xysticus_cristatus|RMNH.ARA.12629|2011|dest
TACATTATATTTATTGTTTGGTGCTTGATCTGCTATAGTTGGAACTGCGATAAGAGTATTAATTCGAATGGAATTAGGAAATGTGGGTAGATTATTAGGAAATGATCATCTATATAATGTTATTGTTACAGCTCATGCTTTTGTAATGATTTTTTTTATAGTAATACCTATTTTGATTGGTGGATTTGGAAATTGATTAGTACCTTTAATATTAGGTGCTCCTGATATATCTTTTCCTCGGATAAATAATTTGTCTTTTTGATTACTTCCTCCTTCGTTATTTTTATTATTTATATCATCTATAGTAGAAATAGGTGTGGGTGCAGGATGAACTGTTTATCCTCCTTTGGCTTCTAGTGTAGGACATATAGGAAGATCAATAGATTTTGCTATTTTTTCTTTACATTTAGCAGGTGCTTCTTCTATTATAGGGGCTGTTAATTTTATTTCTACTATTATTAATATACGAGTAACTGGAATGAGTATGGAAAAAGTTCCTTTATTTGTTTGATCTGTTTTAATTACAGCTATTTTACTTCTTTTATCTTTACCTGTTTTAGCTGGAGCTATTACTATGTTACTTACTGATCGTAATTTTAATACTTCTTTCTTTGACCCTGCTGGGGGAGGGGATCCAATTTTATTCCAACATTTATTT
>Xysticus_cristatus|RMNH.ARA.14333|2012|dest
TACATTATATTTATTGTTTGGTGCTTGATCTGCTATAGTTGGAACTGCGATAAGAGTATTAATTCGAATGGAATTAGGAAATGTGGGTAGATTATTAGGAAATGATCATCTATATAATGTTATTGTTACAGCTCATGCTTTTGTAATGATTTTTTTTATAGTAATACCTATTTTGATTGGTGGATTTGGAAATTGATTAGTACCTTTAATATTAGGTGCTCCTGATATATCTTTTCCTCGGATAAATAATTTGTCTTTTTGATTACTTCCTCCTTCGTTATTTTTATTATTTATATCATCTATAGTAGAAATAGGTGTGGGTGCAGGATGAACTGTTTATCCTCCTTTGGCTTCTAGTGTAGGGCATATAGGAAGATCAATAGATTTTGCTATTTTTTCTTTACATTTAGCAGGTGCTTCTTCTATTATAGGGGCTGTTAATTTTATTTCTACTATTATTAATATACGAGTAACTGGAATGAGTATGGAAAAAGTTCCTTTATTTGTTTGATCTGTTTTAATTACAGCTATTTTACTTCTTTTATCTTTACCTGTTTTAGCTGGAGCTATTACTATGTTACTTACTGATCGTAATTTTAATACTTCTTTCTTTGACCCTGCTGGGGGAGGGGATCCAATTTTATTCCAA
>Xysticus_lanio|RMNH.ARA.12547|2011|dest
AACATTATATTTATTATTTGGAGCTTGGTCAGCTATAGTAGGGACTGCAATAAGAGTTTTGATTCGTTTAGAATTAGGAAATGTGGGGAGATTATTAGGAAATGATCATTTGTATAATGTAATTGTTACAGCTCATGCTTTTGTTATAATTTTTTTTATAGTAATACCTATTTTAATTGGTGGATTTGGAAATTGATTAGTACCATTAATATTAGGAGCTCCGGATATATCTTTTCCTCGAATAAATAATTTATCTTTTTGGTTACTTCCTCCTTCTTTATTTTTATTATTTATATCATCTTTGGTGGAAATAGGTGTAGGTGCAGGGTGGACTGTGTATCCTCCTTTAGCTTCTAGTGTAGGCCATATAGGAATATCAATAGATTTTGCTATTTTTTCTCTTCATTTAGCAGGAGCTTCTTCTATTATAGGAGCTGTAAATTTTATTTCTACAATTATTAATATACGAGTAACTGGAATATCTATAGAAAAAATACCTTTATTTGTATGATCTGTTTTAGTAACAGCTATTTTACTTCTTTTATCTTTACCTGTTTTAGCAGGTGCTATTACAATATTACTTACAGATCGAAATTTTAATACTTCTTTTTTTGACCCTGCAGGGGGAGGTGACCCTATTTTATTTCAANNNNNNNNN
>Xysticus_lanio|RMNH.ARA.14130|2012|dest
GACATTATATTTATTATTTGGAGCTTGGTCAGCTATAGTAGGGACTGCAATAAGAGTTTTGATTCGTTTAGAATTAGGAAATGTAGGGAGATTATTAGGAAATGATCATTTGTATAATGTAATTGTTACAGCTCATGCTTTTGTTATGATTTTTTTTATAGTAATACCTATTTTAATTGGTGGATTTGGAAATTGACTAGTACCATTAATATTAGGAGCTCCGGATATATCTTTTCCTCGAATAAATAATTTATCTTTTTGGTTACTTCCTCCTTCTTTATTTTTATTATTTATATCATCTTTGGTGGAAATAGGTGTAGGTGCAGGGTGGACTGTGTATCCTCCTTTAGCTTCTAGTGTAGGCCATATAGGAATATCAATAGATTTTGCTATTTTTTCTCTTCATTTAGCAGGAGCTTCTTCTATTATAGGAGCTGTGAATTTTATTTCTACAATTATTAATATACGAGTAACTGGGATATCTATAGAAAAAATACCTTTATTTGTATGATCTGTTTTAGTCACAGCTATTTTACTTCTTTTATCTTTACCTGTTTTAGCAGGGGCTATTACAATATTACTTACAGATCGAAATTTTAATACTTCTTTTTTTGACCCTGCAGGGGGAGGTGACCCTATTTTATTTCAA
>Zelotes_latreillei|RMNH.ARA.12548|2011|dest
AACTTTATATTTATTATTTGGTTCATGGGCTGCTATGGTAGGAACTGCTATAAGAGTATTAATTCGTATAGAATTAGGTCAACCTGGAAGATTTATGGGTGATGATCATTTATATAATGTTATTGTGACTGCTCATGCATTTGTTATGATTTTTTTTATGGTTATACCTATTTTAATTGGTGGGTTTGGAAATTGATTAGTTCCTTTGATACTGGGGGCTCCAGATATAGCATTTCCTCGTATAAATAATTTGAGTTTTTGACTACTACCTCCTTCATTAATGTTATTATTTATTTCGTCTATGGTAGAAATAGGAGTAGGTGCTGGTTGAACTGTATATCCACCTTTGGCTTCGAATATAGGTCATTCGGGAAGAGCCATGGATTTTGCTATTTTTTCTTTACATTTAGCGGGTGCTTCGTCTATTATAGGAGCAATTAATTTTATTTCTACTGTAATTAATATGCGTTCTATTGGAATAAGTATGGAAAAGGTTCCTTTGTTTGTATGATCAGTATTTATTACTGCGGTGTTATTATTATTATCTTTACCTGTATTAGCAGGTGCTATTACTATATTATTAACTGATCGTAATTTTAATACTTCGTTTTTTGACCCTGCTGGGGGAGGGGATCCTATTTTATTTCAANNNNNNNNN
>Zelotes_subterraneus|RMNH.ARA.12624|2011|dest
GACTTTATATTTATTATTTGGTTCATGGGCTGCTATAGTAGGAACTGCTATAAGAGTATTAATTCGTATAGAATTAGGTCAACCTGGAAGATTTATAGGTGATGATCATTTATATAATGTTATTGTAACTGCTCATGCATTTGTTATGATTTTTTTTATAGTTATGCCTATTTTAATTGGTGGGTTTGGAAATTGATTAGTTCCTTTGATACTAGGGGCTCCAGATATAGCATTTCCTCGCATGAATAATTTAAGTTTTTGATTATTACCTCCTTCATTAATACTATTATTTATTTCTTCTATGGTAGAAATAGGAGTAGGTGCTGGTTGAACTGTATATCCGCCTTTAGCTTCTAATATAGGTCATTCGGGAAGAGCTATGGATTTTGCTATTTTTTCTTTGCATTTAGCGGGTGCTTCGTCTATTATAGGAGCAATTAATTTTATTTCTACTGTAATTAATATGCGTTCTATTGGAATAAGTATGGAGAAGGTTCCTTTGTTTGTATGATCAGTGTTTATTACTGCGGTACTATTATTATTATCTTTACCTGTATTAGCAGGTGCTATTACTATATTATTAACTGATCGTAATTTTAATACTTCGTTTTTTGATCCTGCTGGAGGAGGGGATCCTATTTTATTTCAA
>Zilla_diodia|RMNH.ARA.12549|2011|dest
GACGTTATATTTAATTTTTGGTGCTTGAGCTGCTATATTAGGAACTGCAATAAGAGTTTTGATTCGAATTGAATTAGGTCAACCGGGGAGATTTATTGGTGATGATCAACTATATAATGTTATTGTTACGGCTCATGCTTTTGTTATAATTTTTTTTATAGTAATACCTATTTTAATTGGTGGATTTGGAAATTGATTAGTACCTTTAATGTTGGGTGCACCAGACATGGCTTTTCCTCGAATGAATAATTTAAGATTTTGATTATTACCTCCTTCTTTATTTCTTTTAATCGTATCATCTATAGTTGAAATAGGAGTTGGTGCAGGATGAACTGTATACCCGCCTTTGGCTAGACTAGAAGGACATGCTGGTAGGTCTGTAGATTTTGCAATTTTTTCGCTTCATTTAGCTGGAGCTTCTTCTATTATAGGGGCTATTAATTTTATTTCTACTATTGTAAACATACGATTTTATGGTATAACAATAGAAAAGGTTCCTTTATTTGTTTGATCTGTTTTGATTACGGCTGTTTTATTACTCCTTTCTTTACCTGTTCTTGCGGGAGCTATTACTATATTGTTGACTGATCGAAATTTTAATACATCTTTTTTTGATCCTGCAGGAGGTGGGGATCCAATTTTATTTCAGNNNNNNNNN
>Zilla_diodia|RMNH.ARA.14131|2012|dest
AACGTTATATTTAATTTTTGGTGCTTGAGCTGCTATATTAGGAACTGCAATAAGAGTTTTGATTCGAATTGAATTAGGTCAACCGGGGAGATTTATTGGTGATGATCAATTATATAATGTTATTGTTACGGCTCATGCTTTTGTTATAATTTTTTTTATAGTAATACCTATTTTAATTGGTGGATTTGGAAATTGATTAGTACCTTTAATGTTGGGTGCACCAGACATGGCTTTTCCTCGAATGAATAATTTAAGATTTTGATTATTGCCCCCTTCTTTATTTCTTTTAATCGTGTCGTCTATAGTTGAAATAGGAGTTGGTGCAGGATGAACTGTATACCCGCCTTTGGCTAGACTAGAAGGACATGCGGGTAGGTCTGTGGATTTTGCAATTTTTTCGCTTCATTTAGCTGGAGCTTCTTCTATTATAGGGGCTATTAATTTTATTTCTACTATTGTAAACATACGATTTTATGGTATAACAATAGAAAAGGTTCCTTTATTTGTTTGATCTGTTTTGATTACGGCCGTCTTATTACTCCTTTCTTTACCCGTTCTTGCGGGAGCTATTACTATATTGTTGACTGATCGAAATTTTAATACATCTTTTTTTGATCCTGCAGGAGGTGGGGATCCAATTTTATTTCAG
>Zora_spinimana|RMNH.ARA.12550|2011|dest
TACTTTGTATTTAATTTTTGGAGTTTGATCTGCTATAGTAGGAACTGCTATAAGAATATTAATTCGTATAGAATTAGGACAAGTTGGAAGATTTATGGGGGATGATCATTTATATAATGTAATTGTTACTGCTCATGCGTTTGTTATAATTTTTTTTATAGTTATGCCTATTATGATTGGGGGATTCGGAAATTGGTTGATTCCTTTAATGTTAGGAGCTCCTGATATAGCTTTTCCTCGAATAAATAATTTAAGATTTTGATTATTACCTCCTTCTTTATTATTATTATTTATTTCTTCTATAGTTGAAATAGGAGTTGGAGCTGGGTGAACAGTTTATCCTCCTTTAGCTTCTGTAATAGGTCATTCTGGAAGAGCCATAGATTTTGCTATTTTTTCTTTACATTTAGCTGGTGCTTCATCTATTATAGGGGCTATTAATTTTATCACTACTGTAATTAATATACGATCTATTGGAATAACTATAGAAAAGATTCCTTTATTTGTATGATCAGTTGCAATTACTGCTGTTCTTTTATTATTATCTTTACCAGTATTAGCTGGGGCTATTACTATATTATTGACTGATCGTAATTTTAATACTTCTTTTTTTGATCCTGCGGGGGGAGGAGATCCAATTTTGTTTCAANNNNNNNNN
>Zora_spinimana|RMNH.ARA.12619|2011|dest
TACTTTGTATTTAATTTTTGGAGTTTGATCTGCTATAGTAGGAACTGCTATAAGAATATTAATTCGTATAGAATTAGGACAAGTTGGAAGATTTATGGGGGATGATCATTTATATAATGTAATTGTTACCGCTCATGCATTTGTTATAATTTTTTTTATAGTTATGCCTATTATGATTGGGGGATTCGGAAATTGGTTGATTCCTTTAATGTTAGGAGCTCCTGATATAGCTTTTCCTCGAATAAATAATTTAAGATTTTGATTATTACCTCCTTCTTTATTATTATTATTTATTTCTTCTATAGTTGAAATAGGAGTTGGAGCTGGGTGAACAGTTTATCCTCCTTTAGCTTCTGTAATAGGTCATTCTGGAAGAGCTATAGATTTTGCTATTTTTTCTTTACATTTAGCTGGTGCTTCATCTATTATAGGGGCTATTAATTTTATCACTACTGTAATTAATATACGATCTATTGGAATAACTATAGAAAAGATTCCTTTGTTTGTATGATCAGTTGCAATTACTGCTGTTCTTTTATTATTATCTTTACCAGTATTAGCTGGTGCTATTACTATATTATTGACTGATCGTAATTTTAATACTTCTTTTTTTGATCCTGCGGGGGGAGGAGATCCAATTTTGTTTCAACATTTATTT
>Zora_spinimana|RMNH.ARA.14132|2012|dest
TACTTTGTATTTAATTTTTGGAGTTTGATCTGCTATAGTAGGAACTGCTATAAGAATATTAATTCGTATAGAATTAGGACAAGTTGGAAGATTTATGGGGGATGATCATTTATATAATGTAATTGTTACCGCTCATGCGTTTGTTATAATTTTTTTTATAGTTATGCCTATTATGATTGGGGGATTCGGAAATTGGTTGATTCCTTTAATGTTAGGAGCTCCTGATATAGCTTTTCCTCGAATAAATAATTTAAGATTTTGATTATTACCTCCTTCTTTATTATTATTATTTATTTCTTCTATAGTTGAAATAGGAGTTGGAGCTGGGTGAACAGTTTATCCTCCTTTAGCTTCTGTAATAGGTCATTCTGGAAGAGCCATAGATTTTGCTATTTTTTCTTTACATTTAGCTGGTGCTTCATCTATTATAGGGGCTATTAATTTTATCACTACTGTAATTAATATACGATCTATTGGAATAACTATAGAAAAGATTCCTTTGTTTGTATGATCAGTTGCAATTACTGCTGTTCTTTTATTATTATCTTTACCAGTATTAGCTGGTGCTATTACTATATTATTGACTGATCGTAATTTTAATACTTCTTTTTTTGATCCTGCGGGGGGAGGAGATCCAATTTTGTTTCAA
>Zora_spinimana|RMNH.ARA.14358|2004|dest
TACTTTGTATTTAATTTTTGGAGTTTGATCTGCTATAGTAGGAACTGCTATAAGAATATTAATTCGTATAGAATTAGGACAAGTTGGAAGATTTATGGGGGATGATCATTTATATAATGTAATTGTTACCGCTCATGCGTTTGTTATAATTTTTTTTATAGTTATGCCTATTATGATTGGGGGATTCGGAAATTGGTTGATTCCTTTAATGTTAGGAGCTCCTGATATAGCTTTTCCTCGAATAAATAATTTAAGATTTTGATTATTACCTCCTTCTTTATTATTATTATTTATTTCTTCTATAGTTGAAATAGGAGTTGGAGCTGGGTGAACAGTTTATCCTCCTTTAGCTTCTGTAATAGGTCATTCTGGAAGAGCCATAGATTTTGCTATTTTTTCTTTACATTTAGCTGGTGCTTCATCTATTATAGGGGCTATTAATTTTATCACTACTGTAATTAATATACGATCTATTGGAATAACTATAGAAAAGATTCCTTTGTTTGTATGATCAGTTGCAATTACTGCTGTTCTTTTATTATTATCTTTACCAGTATTAGCTGGTGCTATTACTATATTATTGACTGATCGTAATTTTAATACTTCTTTTTTTGATCCTGCGGGGGGAGGAGATCCAATTTTGTTTCAACATTTATTT
>Zora_spinimana|RMNH.ARA.14361|2009|dest
TACTTTGTATTTAATTTTTGGAGTTTGATCTGCTATAGTAGGAACTGCTATAAGAATATTAATTCGTATAGAATTAGGACAAGTTGGAAGATTTATGGGGGATGATCATTTATATAATGTAATTGTTACCGCTCATGCGTTTGTTATAATTTTTTTTATAGTTATGCCTATTATGATTGGGGGATTCGGAAATTGGTTGATTCCTTTAATGTTAGGAGCTCCTGATATAGCTTTTCCTCGAATAAATAATTTAAGATTTTGATTATTACCTCCTTCTTTATTATTATTATTTATTTCTTCTATAGTTGAAATAGGAGTTGGAGCTGGGTGAACAGTTTATCCTCCTTTAGCTTCTGTAATAGGTCATTCTGGAAGAGCCATAGATTTTGCTATTTTTTCTTTACATTTAGCTGGTGCTTCATCTATTATAGGGGCTATTAATTTTATCACTACTGTAATTAATATACGATCTATTGGAATAACTATAGAAAAGATTCCTTTGTTTGTATGATCAGTTGCAATTACTGCTGTTCTTTTATTATTATCTTTACCAGTATTAGCTGGTGCTATTACTATATTATTGACTGATCGTAATTTTAATACTTCTTTTTTTGATCCTGCGGGGGGAGGAGATCCAATTTTGTTTCAACATTTATTT
>Amaurobius_ferox|RMNH.ARA.14379|1988|nondest
AACGTTATATTTAATTTTTGGTGCATGGTCTGCTATAGTTGGGATAGCTATAAGAGTTTTAATTCGGGTAGAATTAGGACAAACAGGAAGATTATTAGGAGATGATCATTTGTATAATGTGATTGTTACAGCTCATGCTTTTGTTATGATTTTTTTTATGGTTATACCTATTATGATTGGGGGATTTGGAAATTGAATGGTTCCATTAATATTAGGAGCTCCGGATATAGCTTTTCCTCGAATAAATAATTTAAGTTTTTGATTATTACCTCCTTCTTTATTTTTATTATTTATTTCTTCTATAGTAGAAATAGGAGTTGGAGCAGGATGAACAATTTATCCTCCTTTAGTTTCTTTAATTGGACATTCAGGAAGATCTGTAGATTTTGCTATTTTTTCTTTGCATTTAGCTGGAGCTTCTTCAATTATGGGAGCTGTTAATTTTATTTCAACTATTATTAATATACGGTTAATTGGAATGAGAATAGAAAAGATTCCTTTATTTGTTTGATCAATTTTTATTACTGTAATTTTATTATTATTATCATTACCTGTTTTAGCGGGTGCTATTACTATATTATTGATGGATCGAAATTTTAATACTTCTTTTTTTGATCCTGCTGGGGGTGGGGATCCTATTTTATTTCAA
>Amaurobius_ferox|RMNH.ARA.14380|1994|nondest
AACGTTATATTTAATTTTTGGTGCATGGTCTGCTATAGTTGGGATAGCTATAAGAGTTTTAATTCGGGTAGAATTAGGACAAACAGGAAGATTATTAGGAGATGATCATTTGTATAATGTGATTGTTACAGCTCATGCTTTTGTTATGATTTTTTTTATGGTTATACCTATTATGATTGGGGGATTTGGAAATTGAATGGTTCCATTAATATTAGGAGCTCCGGATATAGCTTTTCCTCGAATAAATAATTTAAGTTTTTGATTATTACCTCCTTCTTTATTTTTATTATTTATTTCTTCTATAGTAGAAATAGGAGTTGGAGCAGGATGAACAATTTATCCTCCTTTAGTTTCTTTAATTGGACATTCAGGAAGATCTGTAGATTTTGCTATTTTTTCTTTGCATTTAGCTGGAGCTTCTTCAATTATGGGAGCTGTTAATTTTATTTCAACTATTATTAATATACGGTTAATTGGAATGAGAATAGAAAAGATTCCTTTATTTGTTTGATCAATTTTTATTACTGTAATTTTATTATTATTATCATTACCTGTTTTAGCGGGTGCTATTACTATATTATTGATGGATCGAAATTTTAATACTTCTTTTTTTGATCCTGCTGGGGGTGGGGATCCTATTTTATTTCAA
>Amaurobius_ferox|RMNH.ARA.14381|2009|nondest
AACGTTATATTTAATTTTTGGTGCATGGTCTGCTATAGTTGGGATAGCTATAAGAGTTTTAATTCGGGTAGAATTAGGACAAACAGGAAGATTATTAGGAGATGATCATTTGTATAATGTGATTGTTACAGCTCATGCTTTTGTTATGATTTTTTTTATGGTTATACCTATTATGATTGGGGGATTTGGAAATTGAATGGTTCCATTAATATTAGGAGCTCCGGATATAGCTTTTCCTCGAATAAATAATTTAAGTTTTTGATTATTACCTCCTTCTTTATTTTTATTATTTATTTCTTCTATAGTAGAAATAGGAGTTGGAGCAGGATGAACAATTTATCCTCCTTTAGTTTCTTTAATTGGACATTCAGGAAGATCTGTAGATTTTGCTATTTTTTCTTTGCATTTAGCTGGAGCTTCTTCAATTATGGGAGCTGTTAATTTTATTTCAACTATTATTAATATACGGTTAATTGGAATGAGAATAGAAAAGATTCCTTTATTTGTTTGATCAATTTTTATTACTGTAATTTTATTATTATTATCATTACCTGTTTTAGCGGGTGCTATTACTATATTATTGATGGATCGAAATTTTAATACTTCTTTTTTTGATCCTGCTGGGGGTGGGGATCCTATTTTATTTCAA
>Amaurobius_ferox|RMNH.ARA.16252|1979|nondest
AACGTTATATTTAATTTTTGGTGCATGGTCTGCTATAGTTGGGATAGCTATAAGAGTTTTAATTCGGGTAGAATTAGGACAAACAGGAAGATTATTAGGAGATGATCATTTGTATAATGTGATTGTTACAGCTCATGCTTTTGTTATGATTTTTTTTATGGTTATACCTATTATGATTGGGGGATTTGGAAATTGAATGGTTCCATTAATATTAGGAGCTCCGGATATAGCTTTTCCTCGAATAAATAATTTAAGTTTTTGATTATTACCTCCTTCTTTATTTTTATTATTTATTTCTTCTATAGTAGAAATAGGAGTTGGAGCAGGATGAACAATTTATCCTCCTTTAGTTTCTTTAATTGGACATTCAGGAAGATCTGTAGATTTTGCTATTTTTTCTTTGCATTTAGCTGGAGCTTCTTCAATTATGGGAGCTGTTAATTTTATTTCAACTATTATTAATATACGGTTAATTGGAATGAGAATAGAAAAGATTCCTTTATTTGTTTGATCAATTTTTATTACTGTAATTTTATTATTATTATCATTACCTGTTTTAGCGGGTGCTATTACTATATTATTGATGGATCGAAATTTTAATACTTCTTTTTTTGATCCTGCTGGGGGTGGGGATCCTATTTTATTTCAA
>Amaurobius_ferox|RMNH.ARA.16253|1974|nondest
AACGTTATATTTAATTTTTGGTGCATGGTCTGCTATAGTTGGGATAGCTATAAGAGTTTTAATTCGGGTAGAATTAGGACAAACAGGAAGATTATTAGGAGATGATCATTTGTATAATGTGATTGTTACAGCTCATGCTTTTGTTATGATTTTTTTTATGGTTATACCTATTATGATTGGGGGATTTGGAAATTGAATGGTTCCATTAATATTAGGAGCTCCGGATATAGCTTTTCCTCGAATAAATAATTTAAGTTTTTGATTATTACCTCCTTCTTTATTTTTATTATTTATTTCTTCTATAGTAGAAATAGGAGTTGGAGCAGGATGAACAATTTATCCTCCTTTAGTTTCTTTAATTGGACATTCAGGAAGATCTGTAGATTTTGCTATTTTTTCTTTGCATTTAGCTGGAGCTTCTTCAATTATGGGAGCTGTTAATTTTATTTCAACTATTATTAATATACGGTTAATTGGAATGAGAATAGAAAAGATTCCTTTATTTGTTTGATCAATTTTTATTACTGTAATTTTATTATTATTATCATTACCTGTTTTAGCGGGTGCTATTACTATATTATTGATGGATCGAAATTTTAATACTTCTTTTTTTGATCCTGCTGGGGGTGGGGATCCTATTTTATTTCAA
>Anelosimus_vittatus|RMNH.ARA.14435|1995|nondest
GAGATTATATTTAGTATTTGGAGCTTGAGCTGCAATAGTAGGAACTGCTATAAGAGTTTTAATTCGAATTGAATTAGGACAACCTGGCAGATTTTTAATGAATGATCAATTATATAATGTTGTAGTTACTAGTCATGCTTTTATTATGATTTTCTTTATAGTAATACCTATTTTAATTGGAGGATTTGGAAATTGGTTAGTACCTTTAATATTAGGGGTGCCTGATATAGCTTTTCCTCGAATAAATAATCTGAGATTTTGATTGTTACCTCCTTCTTTAATTTTATTATTTATCTCTTCTATGGTGGAAGTAGGGGTAGGAACAGGGTGAACTGTATATCCCCCACTATCATCATTGGATGGTCATTCGGGTTATTCAGTAGATTTTGCAATTTTTTCTTTACATTTGGCTGGGGCTTCTTCTATTATAGGAGCAGTAAATTTTATTAGAACTATTTTGAATATACGATCTTTTGGTATAACCTTAGAAAAGGTTTCTTTGTTTGTTTGATCAGTATTGATTACTGCAGTGTTACTATTACTATCATTACCAGTTTTAGCCGGTGCTATTACCATATTGTTGACAGATCGAAATTTTAATACGTCTTTTTTTGACCCAGCAGGGGGAGGAGATCCTATTTTATTTCAA
>Anelosimus_vittatus|RMNH.ARA.14436|1999|nondest
GAGATTATATTTAGTATTTGGAGCTTGAGCTGCAATAGTAGGAACTGCTATAAGAGTTTTAATTCGAATTGAATTAGGACAACCTGGTAGATTTTTAATGAATGATCAATTATATAATGTTGTAGTTACTAGTCATGCTTTTATTATGATTTTCTTTATAGTAATACCTATTTTAATTGGAGGATTTGGAAATTGGTTAGTACCTTTAATATTAGGGGTGCCTGATATAGCTTTTCCTCGAATAAATAATCTGAGATTTTGATTGTTACCTCCTTCTTTAATTTTATTATTTATTTCTTCTATGGTGGAAGTAGGGGTAGGAACAGGGTGAACTGTATATCCCCCACTATCATCATTGGATGGTCATTCGGGTTATTCAGTAGATTTTGCAATTTTTTCTTTACATTTGGCTGGGGCTTCTTCTATTATAGGAGCAGTAAATTTTATTAGAACTATTTTGAATATACGATCTTTTGGTATAACTTTAGAAAAGGTTTCTTTGTTTGTTTGATCAGTATTGATTACTGCAGTGTTACTATTACTATCATTACCAGTTTTAGCCGGTGCTATTACCATATTGTTGACAGATCGAAATTTTAATACGTCTTTTTTTGACCCAGCAGGGGGAGGAGATCCTATTTTATTTCAA
>Anelosimus_vittatus|RMNH.ARA.14437|2005|nondest
GAGATTATATTTAGTATTTGGAGCTTGAGCTGCAATAGTAGGAACTGCTATAAGAGTTTTAATTCGAATTGAATTAGGACAACCTGGCAGATTTTTAATGAATGATCAATTATATAATGTTGTAGTTACTAGTCATGCTTTTATTATGATTTTCTTTATAGTAATACCTATTTTAATTGGAGGATTTGGAAATTGGTTAGTACCTTTAATATTAGGGGTGCCTGATATAGCTTTTCCTCGAATAAATAATCTGAGATTTTGATTGTTACCTCCTTCTTTAATTTTATTATTTATCTCTTCTATGGTGGAAGTAGGGGTAGGAACAGGGTGAACTGTATATCCCCCACTATCATCATTGGATGGTCATTCGGGTTATTCAGTAGATTTTGCAATTTTTTCTTTACATTTGGCTGGGGCTTCTTCTATTATAGGAGCAGTAAATTTTATTAGAACTATTTTGAATATACGATCTTTTGGTATAACTTTAGAAAAGGTTTCTTTGTTTGTTTGATCAGTATTGATTACTGCAGTGTTACTATTACTATCATTACCAGTTTTAGCCGGTGCTATTACCATATTGTTGACAGATCGAAATTTTAATACGTCTTTTTTTGACCCAGCAGGGGGAGGAGATCCTATTTTATTTCAA
>Bathyphantes_approximatus|RMNH.ARA.14427|1992|nondest
NNNNNNNNNNNNNNNNNNNNNNNNNNNNNNNNNNNNNNNNNNAACTGCTATAAGAGTGTTAATTCGAATTGAGTTAGGTCAGACGGGGAGTATATTAGGGGATGATCATTTATATAATGTTATTGTAACTGCTCATGCTTTTGTTATAATTTTTTTTATAGTTATACCTATTTTAATTGGGGGATTTGGTAATTGGTTAGTTCCTCTTATATTAGGAGCTCCTGATATAGCTTTCCCTCGAATAAATAATTTAAGATTTTGATTACTTCCTCCTTCATTGATAATGCTTTTTATTTCGTCTATAGTTGARATAGGAGTAGGAGCGGGTTGAACTGTTTATCCTCCTTTATCTTCTTTAGAGGGGCATTCTGGGAGATCTGTGGATTTTGCTATTTTTTCTTTACATTTAGCTGGGGCTTCTTCAATTATAGGAGCTATTAATTTTATTTCTACTATTTTTAATATACGGGCTTATAATATTAGAATAGAGAGGATTTCTTTATTTGTTTGATCAGTTTTAATTACAKCAGTTCTTTTATTATTATCTTTACCTNNNNNNNNNNNNNNNNNNNNNNNNNNNNNNNNNNNNNNNNNNNNNNNNNNNNNNNNNNNNNNNNNNNNNNNNNNNNNNNNNNNNNNNNNNNNNNNN
>Bathyphantes_approximatus|RMNH.ARA.14116|2012|nondest
AACATTATATTTAATTTTTGGGGCTTGGGCAGCTATAGTTGGAACTGCTATAAGAGTGTTAATTCGAATTGAGTTAGGTCAGACGGGGAGTATATTAGGGGATGATCATTTATATAATGTTATTGTAACTGCTCATGCTTTTGTTATAATTTTTTTTATAGTTATACCTATTTTAATTGGGGGATTTGGTAATTGGTTAGTTCCTCTTATATTAGGAGCTCCTGATATAGCTTTTCCTCGAATAAATAATTTAAGATTTTGATTACTTCCTCCTTCATTGATAATGCTTTTTATTTCGTCTATAGTTGAGATAGGAGTAGGAGCGGGTTGAACTGTTTATCCTCCTTTATCTTCTTTAGAGGGGCATTCTGGGAGATCTGTGGATTTTGCTATTTTTTCTTTACATTTAGCTGGGGCTTCTTCAATTATAGGAGCTATTAATTTTATTTCTACTATTTTTAATATACGGGCTTATAATATTAGAATAGAGAGGATTTCTTTATTTGTTTGATCAGTTTTAATTACAGCAGTTCTTTTATTATTATCTTTACCTGTTTTAGCTGGAGCTATCACTATATTATTAACGGATCGAAATTTTAATACTTCTTTTTTTGATCCTGCAGGAGGTGGGGATCCTGTGTTATTTCAA
>Bathyphantes_gracilis|RMNH.ARA.14423|2009|nondest
AACTTTATATTTAATTTTTGGTGCTTGAGCAGCTATAGTTGGGACTGCTATAAGAGTTTTAATTCGAATTGAATTGGGGCAAACTGGAAGAATATTAGGAGATGACCATTTATATAATGTCATTGTTACTGCACATGCTTTTGTTATAATTTTTTTTATAGTGATACCTATTTTGATTGGGGGGTTTGGTAATTGGTTGGTTCCTTTAATATTAGGGGCTCCAGATATAGCTTTTCCTCGAATGAATAATTTAAGATTTTGGTTACTTCCTCCTTCATTATTAATATTATTTATTTCTTCAATAGTAGAAATAGGAGTTGGAGCAGGTTGAACTGTTTATCCTCCTTTAGCTTCTTTAGAAGGGCATTCAGGGAGATCTGTGGATTTTGCTATTTTTTCTTTACATTTAGCTGGGGCTTCGTCAATTATAGGGGCTATTAATTTTATTTCGACAATTATAAATATACGAGCTTATGATATCAGAATAGAAAAGGTTTCTTTATTTGTTTGATCAGTATTGATTACTGCAGTTTTATTATTATTATCTTTACCTGTTTTAGCAGGAGCTATTACTATATTATTAACTGATCGAAATTTTAATACTTCTTTTTTTGATCCAGCAGGAGGAGGGGATCCTGTTTTATTTCAA
>Clubiona_phragmitis|RMNH.ARA.13625|1990|nondest
AACTTTATATTTAATTTTTGGATCTTGATCTGCTATGGTTGGAACGGCTATGAGAGTATTAATTCGTATGGAATTGGGACAATCTGGAATATTTTTAGGGGATGATCATTTATATAATGTAGTAGTTACAGCTCATGCTTTTGTTATAATTTTTTTTATAGTTATACCTATTTTAATTGGTGGATTTGGAAATTGAATAGTCCCTATAATATTGGGAGCGGCTGATATGGCTTTTCCTCGAATAAATAATTTAAGTTTTTGGTTGTTACCCCCTTCTTTATTATTATTATTTATTTCATCTTTAGCTGAGATGGGAGTTGGTGCAGGTTGAACAGTATATCCACCTTTAGCATCTACTGTAGGACATATGGGGAGAGCTATAGATTTTGCTATTTTTTCATTACATTTAGCTGGTGCTTCTTCAATTATAGGAGCGGTAAATTTTATTACTACTATTATTAATATACGATCTGTGGGAATAAGAATGGAAAAAGTTCCTTTATTTGTTTGATCAGTATTAATTACAGCAGTTCTTTTATTATTATCATTACCTGTATTAGCAGGTGCTATTACTATATTGTTGACAGATCGAAATTTTAATACATCTTTTTTTGATCCTGCTGGAGGTGGTGACCCTATTTTATTTCAA
>Clubiona_phragmitis|RMNH.ARA.13626|1980|nondest
AACTTTATATTTAATTTTTGGATCTTGATCTGCTATAGTTGGAACAGCTATAAGAGTATTAATTCGTATGGAATTGGGACAGTCTGGAATATTTTTAGGGGATGATCATTTATATAATGTAGTAGTTACAGCTCATGCTTTTGTTATAATTTTTTTTATAGTTATACCTATTTTAATTGGTGGATTTGGAAATTGAATAGTCCCTATAATATTGGGAGCGGCTGATATGGCTTTTCCTCGAATAAATAATTTAAGTTTTTGGTTATTGCCTCCTTCTTTATTATTATTATTTATTTCATCTTTAGCTGAGATGGGAGTTGGTGCAGGTTGAACAGTATATCCACCTTTAGCATCTACTGTAGGACATATAGGGAGAGCTATAGATTTTGCTATTTTTTCATTACATTTAGCTGGTGCTTCTTCAATTATAGGAGCGGTAAATTTTATTACTACTATTATTAATATACGATCTGTGGGAATAAGAATGGAAAAAGTTCCTTTATTTGTTTGATCAGTATTAATTACAGCAGTTCTTTTATTATTATCATTACCTGTATTAGCAGGTGCTATTACTATATTGTTGACAGATCGAAATTTTAATACATCTTTTTTCGATCCTGCTGGAGGTGGTGATCCTATTTTATTTCAA
>Clubiona_phragmitis|RMNH.ARA.14363|1982|nondest
AACTTTATATTTAATTTTTGGATCTTGATCTGCTATAGTTGGAACAGCTATAAGAGTATTAATTCGTATGGAATTGGGGCAGTCTGGAATATTTTTAGGGGATGATCATTTATATAATGTAGTAGTTACAGCTCATGCTTTTGTTATAATTTTTTTTATAGTTATACCTATTTTAATTGGTGGATTTGGAAATTGAATAGTCCCTATAATATTGGGAGCGGCTGATATGGCTTTTCCTCGAATAAATAATTTAAGTTTTTGGTTATTGCCTCCTTCTTTATTATTATTATTTATTTCATCTTTAGCTGAGATGGGAGTTGGTGCAGGTTGAACAGTATATCCACCTTTAGCATCTACTGTAGGACATATAGGGAGAGCTATAGATTTTGCTATTTTTTCATTACATTTAGCTGGTGCTTCTTCAATTATAGGAGCGGTAAATTTTATTACTACTATTATTAATATACGATCTGTGGGAATAAGAATGGAAAAAGTTCCTTTATTTGTTTGATCAGTATTAATTACAGCAGTTCTTTTATTATTATCATTACCTGTATTAGCAGGTGCTATTACTATATTGTTGACAGATCGAAATTTTAATACATCTTTTTTCGATCCTGCTGGAGGTGGTGATCCTATTTTATTTCAA
>Clubiona_stagnatilis|RMNH.ARA.14441|1971|nondest
AACTTTATATTTAATTTTTGGAACTTGATCTGCTATAGTTGGAACAGCCATAAGAGTATTAATTCGAATGGAATTAGGACAATCTGGAATATTTTTAGGGGATGATCATTTATATAATGTAGTAGTTACGGCTCATGCTTTTGTTATAATTTTTTTTATGGTAATACCAATTTTAATTGGTGGTTTTGGAAATTGAATGGTTCCAATAATATTGGGAGCAGCTGATATAGCTTTTCCTCGAATAAATAATTTAAGTTTTTGATTATTACCTCCTTCTTTATTATTATTATTTATTTCATCTTTGGCTGAGATAGGAGTAGGTGCAGGATGAACTGTATATCCTCCTTTATCATCTACTGTAGGACATATAGGAAGAGCTATAGATTTTGCTATTTTTTCATTACATTTAGCTGGTGCTTCTTCAATTATAGGAGCAGTAAATTTTATTACTACAATTATTAATATACGATCTGTAGGAATAAGAATAGAAAAAATTCCTTTATTTGTTTGATCTGTTTTAATTACAGCAGTTCTTTTATTATTATCATTACCTGTATTAGCAGGTGCTATTACTATATTATTGACAGATCGAAATTTTAATACATCTTTTTTTGACCCTGCTGGGGGAGGAGATCCTATTTTATTTCAA
>Clubiona_stagnatilis|RMNH.ARA.14442|1981|nondest
NNNNNNNNNNNNNNNNNNNNNAACTTGATCTGCTATAGTTGGAACAGCCATAAGAGTATTAATTCGAATGGAATTAGGACAATCTGGAATATTTTTAGGGGATGATCATTTATATAATGTAGTAGTTACGGCTCATGCTTTTGTTATAATTTTTTTTATGGTAATACCAATTTTAATTGGTGGTTTTGGAAATTGAATGGTTCCAATAATATTGGGAGCAGCTGATATAGCTTTTCCTCGAATAAATAATTTAAGTTTTTGATTATTACCTCCTTCTTTATTATTATTATTTATTTCATCTTTGGCTGAGATAGGAGTAGGTGCAGGATGAACTGTATATCCTCCTTTATCATCTACTGTAGGACATATAGGAAGAGCTATAGATTTTGCTATTTTTTCATTACATTTAGCTGGTGCTTCTTCAATTATAGGAGCAGTAAATTTTATTACTACAATTATTAATATACGATCTGTAGGAATAAGAATAGAAAAAATTCCTTTATTTGTTTGATCTGTTTTAATTACAGCAGTTCTTTTATTATTATCATTACCTGTATTAGCAGGTGCTATTACTATATTATTGACAGATCGAAATTTTAATACATCTTTTTTTGACCCTGCTGGGGGAGGAGATCCTATTTTATTTCAA
>Clubiona_stagnatilis|RMNH.ARA.14443|1991|nondest
AACTTTATATTTAATTTTTGGAACTTGATCTGCTATAGTTGGAACAGCCATAAGAGTATTAATTCGAATGGAATTAGGACAATCTGGTATATTTTTAGGGGATGATCATTTATATAATGTAGTAGTTACGGCTCATGCTTTTGTTATAATTTTTTTTATGGTAATACCAATTTTAATTGGTGGTTTTGGAAATTGAATGGTTCCAATAATATTGGGAGCAGCTGATATAGCTTTTCCTCGAATAAATAATTTAAGTTTTTGATTATTACCTCCTTCTTTATTATTATTATTTATTTCATCTTTGGCTGAGATAGGAGTAGGTGCAGGATGAACTGTTTATCCTCCTTTATCATCTACTGTAGGACATATAGGAAGAGCTATAGATTTTGCTATTTTTTCATTACATTTAGCTGGTGCTTCTTCAATTATAGGAGCAGTAAATTTTATTACTACAATTATTAATATACGATCTGTAGGAATAAGAATAGAAAAAATTCCTTTATTTGTTTGATCTGTTTTAATTACAGCAGTTCTTTTATTATTATCATTACCTGTATTAGCAGGTGCTATTACTATATTATTGACAGATCGAAATTTTAATACATCTTTTTTTGACCCTGCTGGGGGAGGAGATCCTATTTTATTCCAA
>Clubiona_stagnatilis|RMNH.ARA.14445|2001|nondest
AACTTTATATTTAATTTTTGGAACTTGATCTGCTATAGTTGGAACAGCCATAAGAGTATTAATTCGAATGGAATTAGGACAATCTGGAATATTTTTAGGGGATGATCATTTATATAATGTAGTAGTTACGGCTCATGCTTTTGTTATAATTTTTTTTATGGTAATACCAATTTTAATTGGTGGTTTTGGAAATTGAATGGTTCCAATAATATTGGGAGCAGCTGATATAGCTTTTCCTCGAATAAATAATTTAAGTTTTTGATTATTACCTCCTTCTTTATTATTATTATTTATTTCATCTTTGGCTGAGATAGGAGTAGGTGCAGGATGAACTGTATATCCTCCTTTATCATCTACTGTAGGACATATAGGAAGAGCTATAGATTTTGCTATTTTTTCATTACATTTAGCTGGTGCTTCTTCAATTATAGGAGCAGTAAATTTTATTACTACAATTATTAATATACGATCTGTAGGAATAAGAATAGAAAAAATTCCTTTATTTGTTTGATCTGTTTTAATTACAGCAGTTCTTTTATTATTATCATTACCTGTATTAGCAGGTGCTATTACTATATTATTGACAGATCGAAATTTTAATACATCTTTTTTTGACCCTGCTGGGGGAGGAGATCCTATTTTATTCCAA
>Clubiona_terrestris|RMNH.ARA.14448|1960|nondest
AAGTTTATACTTAATTTTTGGTACTTGATCTGCTATGGTTGGAACAGCTATAAGAGTTTTAATTCGAATAGAATTAGGACAATCTGGTATATTTTTAGGAGATGATCATCTATATAATGTAGTAGTTACAGCTCATGCTTTTGTTATAATTTTTTTTATGGTTATACCAATTATAATTGGTGGATTTGGAAATTGAATAGTTCCAATGATATTAGGGGCAGCTGATATAGCTTTTCCTCGAATAAATAATTTAAGTTTTTGACTATTACCTCCTTCTTTATTGTTATTATTTATTTCGTCTATGGCTGAGATAGGAGTTGGTGCGGGCTGAACAGTATATCCTCCTTTAGCCTCTACTGTGGGACATATGGGGAGAGCTATGGATTTTGCTATTTTTTCGTTACATTTAGCTGGTGCTTCTTCTATTATAGGTGCAGTAAATTTTATTACTACAATTATTAATATACGATCTGTAGGAATAAGAATGGAAAAAATTCCTTTATTTGTTTGATCTGTGTTGATTACAGCAGTTCTTTTATTGTTATCATTACCTGTATTAGCAGGTGCTATTACTATATTATTAACAGATCGAAATTTTAATACTTCTTTCTTTGATCCTGCTGGAGGAGGAGATCCTATTTTATTTCAA
>Clubiona_terrestris|RMNH.ARA.14450|1978|nondest
AAGTTTATACTTAATTTTTGGTACTTGATCTGCTATGGTTGGAACAGCTATAAGAGTTTTAATTCGAATAGAATTAGGACAATCTGGTATATTTTTAGGAGATGATCATCTATATAATGTAGTAGTTACAGCTCATGCTTTTGTTATAATTTTTTTTATGGTTATACCAATTATAATTGGKGGATTTGGAAATTGAATAGTTCCAATGATATTAGGGGCAGCTGATATAGCTTTTCCTCGAATAAATAATTTAAGTTTTTGACTATTACCTCCTTCTTTATTGTTATTATTTATTTCGTCTATGGCTGAGATAGGAGTTGGTGCGGGCTGAACAGTATATCCTCCTTTAGCCTCTACTGTGGGACATATGGGGAGAGCTATGGATTTTGCTATTTTTTCGTTACATTTAGCTGGTGCTTCTTCTATTATAGGTGCAGTAAATTTTATTACTACAATTATTAATATACGATCTGTAGGAATAAGAATGGAAAAAATTCCTTTATTTGTTTGATCTGTGTTGATTACAGCAGTTCTTTTATTGTTATCATTACCTGTATTAGCAGGTGCTATTACTATATTATTAACAGATCGAAATTTTAATACTTCTTTCTTTGATCCTGCTGGAGGAGGAGATCCTATTTTATTTCAA
>Clubiona_terrestris|RMNH.ARA.14451|1989|nondest
AAGTTTATATTTAATTTTTGGTACTTGATCTGCTATGGTTGGAACAGCTATAAGAGTTTTAATTCGAATGGAATTAGGACAATCTGGTATATTTTTAGGAGATGATCATCTATATAATGTAGTAGTTACGGCTCATGCTTTTGTTATAATTTTTTTTATGGTTATACCAATTATAATTGGTGGATTTGGAAATTGAATAGTTCCAATGATATTAGGGGCAGCTGATATAGCTTTTCCTCGAATAAATAATTTAAGTTTTTGACTATTACCTCCTTCTTTATTGTTATTATTTATTTCGTCTATGGCTGAAATAGGAGTTGGTGCGGGCTGAACAGTATATCCTCCTTTAGCCTCTACTGTGGGACATATGGGGAGAGCTATGGATTTTGCTATTTTTTCGTTACATTTAGCTGGTGCTTCTTCTATTATAGGTGCAGTAAATTTTATTACTACAATTATTAACATACGATCTGTAGGAATAAGAATGGAAAAAATTCCTTTATTTGTTTGATCTGTGTTGATTACAGCAGTTCTTTTATTGTTATCATTACCTGTATTAGCAGGTGCTATTACTATATTATTAACAGATCGAAATTTTAATACTTCTTTCTTTGATCCTGCTGGAGGAGGAGATCCTATTTTATTTCAA
>Enoplognatha_ovata|RMNH.ARA.14461|1995|nondest
AACTTTATATTTATTGTTTGGAGCTTGGGCTGCTATAGTAGGTACAGCTATAAGAGTTTTAATTCGAATTGAGTTGGGGCAAACTGGGAGATTTTTGGGTGACGATCAATTATATAATGTAATTGTAACAGCTCATGCATTTGTAATAATTTTTTTTATAGTTATACCTATTTTAATTGGAGGTTTTGGGAATTGGTTAGTTCCTTTAATATTAGGAGCTCCTGATATGGCTTTTCCTCGAATAAATAATTTAAGTTTTTGATTACTACCTCCTTCATTAATATTATTATTTGTTTCTTCAATAGTAGAAATAGGAGTAGGAGCTGGGTGGACAGTTTACCCTCCTTTATCTTCTTTGGAAGGACATGCTGGTAGATCTGTAGATTTTGCTATTTTTTCTTTACATTTAGCTGGTGCTTCATCTATTATAGGAGCTATTAATTTTATTTCTACTATTTTAAATATACGTTCTTTTGGAATAAGAATAGAAAAGGTTTCTCTTTTTGTCTGATCTGTTCTTATTACTGCTGTTTTATTATTACTTTCTTTACCTGTATTAGCAGGAGCTATTACTATATTATTGACGGATCGAAATTTTAATACTTCATTTTTTGACCCTGCGGGGGGAGGAGATCCTATTTTATTTCAA
>Enoplognatha_ovata|RMNH.ARA.14462|1999|nondest
AACTTTATATTTATTGTTTGGAGCTTGGGCTGCTATAGTAGGTACAGCTATAAGAGTTTTAATTCGAATTGAGTTGGGGCAAACTGGGAGATTTTTAGGTGATGATCAATTATATAATGTAATTGTAACAGCTCATGCATTTGTAATAATTTTTTTTATAGTTATACCTATTTTAATTGGAGGTTTTGGGAATTGGTTAGTTCCTTTAATATTAGGAGCTCCTGATATGGCTTTTCCTCGAATAAATAATTTAAGTTTTTGATTACTACCTCCTTCATTAATATTATTATTTGTTTCTTCAATAGTAGAAATAGGAGTAGGAGCTGGGTGGACAGTTTACCCTCCTTTATCTTCTTTGGAAGGACATGCTGGTAGATCTGTAGATTTTGCTATTTTTTCTTTACATTTAGCTGGTGCTTCATCTATTATAGGAGCTATTAATTTTATTTCTACTATTTTAAATATACGTTCTTTTGGAATAAGAATAGAAAAGGTTTCTCTTTTTGTCTGATCTGTTCTTATTACTGCTGTTTTATTGTTACTTTCTTTACCTGTATTAGCAGGAGCTATTACTATATTATTGACGGATCGAAATTTTAATACTTCATTTTTTGATCCTGCGGGGGGAGGAGATCCTATTTTATTTCAA
>Enoplognatha_ovata|RMNH.ARA.14115|2012|nondest
AACTTTATATTTATTGTTTGGAGCTTGGGCTGCTATAGTAGGTACAGCTATAAGAGTTTTAATTCGAATTGAGTTGGGGCAAACTGGGAGATTTTTAGGTGACGATCAATTATATAATGTAATTGTAACAGCTCATGCATTTGTAATAATTTTTTTTATAGTTATACCTATTTTAATTGGAGGTTTTGGGAATTGGTTAGTTCCTTTAATATTAGGAGCTCCTGATATGGCTTTTCCTCGAATAAATAATTTAAGTTTTTGATTACTACCTCCTTCATTAATATTATTATTTGTTTCTTCAATAGTAGAAATAGGAGTAGGAGCTGGGTGGACAGTTTACCCTCCTTTATCTTCTTTGGAAGGACATGCTGGTAGATCTGTAGATTTTGCTATTTTTTCTTTACATTTAGCTGGTGCTTCATCTATTATAGGAGCTATTAATTTTATTTCTACTATTTTAAATATACGTTCTTTTGGAATAAGAATAGAAAAGGTTTCTCTTTTTGTCTGATCTGTTCTTATTACTGCTGTTTTATTGTTACTTTCTTTACCTGTATTAGCAGGAGCTATTACTATATTATTGACGGATCGAAATTTTAATACTTCATTTTTTGATCCTGCGGGGGGAGGAGATCCTATTTTATTTCAA
>Evarcha_falcata|RMNH.ARA.14396|1995|nondest
TACTTTATATTTAATTTTTGGAGCTTGGGCTGCTATAGTAGGTACTGCTATAAGAGTACTGATTCGAATAGAATTAGGGCAGACTGGAAGATTTTTAGGAAATGAACATTTATATAATGTTATTGTTACAGCTCATGCATTTGTTATAATTTTTTTTATAGTAATACCTATTATAATTGGTGGTTTTGGTAATTGATTGGTACCGTTGATACTAGGGGCTCCGGATATAGCTTTTCCTCGTATGAATAATCTAAGATTTTGATTATTGCCTCCTTCTTTAATGTTATTATTTATTTCCTCTATAGCTGAAATAGGGGTGGGGGCTGGATGAACAGTATATCCTCCTTTAGCCTCTATTGTAGGCCATAATGGAAGATCTGTAGATTTTGCTATTTTTTCTTTACATTTAGCTGGAGCATCTTCTATTATGGGTGCTATTAATTTTATTTCAACTATTATTAATATACGGTCGGTAGGAATATCAATGGATAAAGTTTCTTTATTTGTATGATCAGTTTTAATTACTGCTGTATTATTACTATTGTCATTACCAGTTCTAGCTGGAGCTATTACTATATTATTAACTGATCGAAATTTTAATACTTCTTTTTTTGATCCTGCGGGAGGAGGAGATCCAATTTTGTTTCAA
>Evarcha_falcata|RMNH.ARA.14397|1997|nondest
TACTTTATATTTAATTTTTGGAGCTTGGGCTGCTATAGTAGGTACTGCTATAAGAGTATTGATTCGAATAGAATTAGGGCAGACTGGAAGATTTTTGGGAAATGAACATTTATATAATGTTATTGTTACAGCTCACGCATTTGTTATAATTTTTTTTATAGTAATACCTATTATAATTGGTGGTTTTGGTAATTGATTGGTACCATTGATACTAGGGGCTCCGGATATAGCTTTTCCTCGTATGAATAATTTAAGATTTTGATTATTGCCTCCTTCTTTAATGTTATTATTTATTTCTTCTATAGCTGAAATAGGAGTAGGAGCTGGATGAACAGTATATCCTCCTTTAGCCTCTATTGTTGGTCATAATGGAAGATCTGTAGATTTTGCTATTTTTTCTTTACATTTAGCTGGAGCATCTTCTATTATGGGTGCTATTAATTTTATTTCAACTATTATTAATATACGATCGGTAGGGATATCAATGGATAAAGTTTCTTTATTTGTATGATCAGTTTTAATTACTGCTGTATTATTACTATTATCATTACCAGTTCTAGCTGGAGCTATTACTATGTTATTAACTGATCGAAATTTTAATACTTCTTTTTTTGATCCTGCGGGAGGAGGAGATCCAATTTTATTTCAA
>Gonatium_rubens|RMNH.ARA.12612|2011|nondest
AAGTTTATATTTTGTTTTTGGAGCTTGAGCTGCTATAGTAGGAACAGCAATAAGAGTATTAATTCGAATCGAGTTGGGTCAAGTTGGTAGATTATTAGGGGATAATCAATTATATAATGTTATTGTTACTGCACATGCTTTTGTAATAATTTTTTTTATAGTGATACCTATTTTAATTGGGGGTTTTGGAAATTGGTTAGTTCCTTTAATGTTGGGAGCTCCTGATATGGCTTTTCCTCGAATAAATAATTTAAGATTTTGATTATTACCTCCTTCTTTATTATTATTATTTATTTCTAGAATAGATGAAATAGGAGTTGGAGCAGGTTGGACTGTGTATCCTCCTCTTGCTTCTTTAGAGGGACATTCTGGAAGTTCTATAGATTTTGCTATTTTTTCGTTACATTTAGCTGGAGCATCATCTATTATAGGTGCAATTAATTTTATTTCTACTATTTTAAATATGCGGGGGTATGGAATAACAATGGAAAAAGTACCTTTGTTTGTATGATCCGTTCTGATTACGGCTGTATTGTTATTATTGTCTTTACCTGTTTTGGCGGGAGCGATTACTATGCTTTTGACGGATCGTAATTTTAATACATCTTTTTTTGATCCCGCTGGTGGGGGAGATCCTGTTTTATTTCAA
>Gonatium_rubens|RMNH.ARA.14468|1995|nondest
AAGTTTATATTTTGTTTTTGGAGCTTGAGCTGCTATAGTAGGAACAGCAATAAGAGTATTAATTCGAATCGAGTTGGGTCAAGTTGGTAGATTATTAGGGGATAATCAATTATATAATGTTATTGTTACTGCACATGCTTTTGTAATAATTTTTTTTATAGTGATACCTATTTTAATTGGGGGTTTTGGAAATTGGTTAGTTCCTTTAATGTTGGGAGCTCCTGATATGGCTTTTCCTCGAATAAATAATTTAAGATTTTGATTATTACCTCCTTCTTTATTATTATTATTTATTTCTAGAATAGATGAAATAGGAGTTGGAGCAGGTTGGACTGTGTATCCTCCTCTTGCTTCTTTAGAGGGACATTCTGGAAGTTCTATAGATTTTGCTATTTTTTCGTTACATTTAGCTGGAGCATCATCTATTATAGGTGCAATTAATTTTATTTCTACTATTTTAAATATGCGGGGGTATGGAATAACAATGGAAAAAGTACCTTTGTTTGTATGATCCGTTCTGATTACGGCTGTATTGTTATTATTGTCTTTACCTGTTTTGGCGGGAGCGATTACTATGCTTTTGACGGATCGTAATTTTAATACATCTTTTTTTGATCCCGCTGGTGGGGGAGATCCTGTTTTATTTCAA
>Gonatium_rubens|RMNH.ARA.14469|1997|nondest
AAGTTTATATTTTGTTTTTGGAGCTTGAGCTGCTATAGTAGGAACAGCAATAAGAGTATTAATTCGAATCGAGTTGGGTCAAGTTGGTAGATTATTAGGGGATAATCAATTATATAATGTTATTGTTACTGCACATGCTTTTGTAATAATTTTTTTTATAGTGATACCTATTTTAATTGGGGGTTTTGGAAATTGGTTAGTTCCTTTAATGTTGGGAGCTCCTGATATGGCTTTTCCTCGAATAAATAATTTAAGATTTTGATTATTACCTCCTTCTTTATTATTATTATTTATTTCTAGAATAGATGAAATAGGAGTTGGAGCAGGTTGGACTGTGTATCCTCCTCTTGCTTCTTTAGAGGGACATTCTGGAAGTTCTATAGATTTTGCTATTTTTTCGTTACATTTAGCTGGAGCATCATCTATTATAGGTGCAATTAATTTTATTTCTACTATTTTAAATATGCGGGGGTATGGAATAACAATGGAAAAAGTACCTTTGTTTGTATGATCCGTTCTGATTACGGCTGTATTGTTATTATTGTCTTTACCTGTTTTGGCGGGAGCGATTACTATGCTTTTGACGGATCGTAATTTTAATACATCTTTTTTTGATCCCGCTGGTGGGGGAGATCCTGTTTTATTTCAA
>Gonatium_rubens|RMNH.ARA.14470|2005|nondest
AAGTTTATATTTTGTTTTTGGAGCTTGAGCTGCTATAGTAGGAACAGCAATAAGAGTATTAATTCGAATCGAGTTGGGTCAAGTTGGTAGATTATTAGGGGATAATCAATTATATAATGTTATTGTTACTGCACATGCTTTTGTAATAATTTTTTTTATAGTGATACCTATTTTAATTGGGGGTTTTGGAAATTGGTTAGTTCCTTTAATGTTGGGAGCTCCTGATATGGCTTTTCCTCGAATAAATAATTTAAGATTTTGATTATTACCTCCTTCTTTATTATTATTATTTATTTCTAGAATAGATGAAATAGGAGTTGGAGCAGGTTGGACTGTGTATCCTCCTCTTGCTTCTTTAGAGGGACATTCTGGAAGTTCTATAGATTTTGCTATTTTTTCGTTACATTTAGCTGGAGCATCATCTATTATAGGTGCAATTAATTTTATTTCTACTATTTTAAATATGCGGGGGTATGGAATAACAATGGAAAAAGTACCTTTGTTTGTATGATCCGTTCTGATTACGGCTGTATTGTTATTATTGTCTTTACCTGTTTTGGCGGGAGCGATTACTATGCTTTTGACGGATCGTAATTTTAATACATCTTTTTTTGATCCCGCTGGTGGGGGAGATCCTGTTTTATTTCAA
>Hypomma_bituberculatum|RMNH.ARA.14510|2010|nondest
AAGCTTATATTTTGTTTTTGGTGCTTGAGCTGCTATGGTGGGAACAGCAATAAGAGTTTTAATTCGAGTTGAGTTGGGTCAGGTTGGCAGTTTATTAGGCGATGATCAATTGTATAATGTTATTGTTACGGCTCATGCTTTTGTTATAATTTTTTTTATAGTTATACCTATTTTAATTGGAGGGTTTGGCAATTGGCTTGTTCCTCTAATGTTAGGCGCTCCGGATATAGCTTTTCCTCGTATAAATAATTTGAGATTTTGATTGTTGCCTCCATCTTTATTATTATTATTTATTTCTAGAATGGATGAGATAGGAGTAGGAGCTGGATGAACGGTATACCCTCCTCTTGCTTCTTTGGAGGGTCATTCTGGTAGATCAGTAGATTTTGCTATTTTTTCTTTACATTTAGCGGGAGCGTCATCTATTATGGGAGCTATTAATTTTATTTCTACTATTTTTAATATGCGGGGATATGGAATGACTTTAGAAAAAATTCCTTTATTTGTTTGATCTGTATTAATTACAGCTGTTTTGTTGTTGTTATCTTTGCCTGTTCTAGCAGGGGCTATTACTATACTTCTTACTGATCGAAATTTTAATACTTCTTTTTTTGATCCTTCTGGGGGGGGAGATCCTGTTTTATTTCAA
>Larinioides_cornutus|RMNH.ARA.14362|1998|nondest
AACTTTATATTTAATTTTTGGTGCTTGAGCTGCTATAGTTGGAACTGCAATAAGAGTATTAATTCGGATTGAATTAGGTCAACCTGGTAGATTTATAGGGGATGATCAATTATACAATGTTATTGTAACTGCTCATGCTTTTGTAATAATTTTTTTTATGGTTATACCAATTTTAATTGGGGGTTTTGGAAATTGATTGGTACCTTTAATATTAGGAGCACCTGATATAGCTTTTCCTCGAATAAATAATTTAAGATTTTGATTACTTCCCCCATCATTATTTTTATTAATTGTTTCATCAATAGTAGAAATAGGAGTAGGTGCTGGGTGAACCGTTTATCCACCTTTAGCAAGATTAGAAGGACATGCTGGAAGGTCAGTTGATTTTGCTATTTTTTCATTACATTTAGCTGGGGCATCATCAATTATAGGTGCTATTAATTTTATTTCAACAATTATTAATATACGTTTTTATGGAATAACTATGGAAAAAGTTCCACTATTTGTATGATCAGTTTTGATCACTGCTGTATTATTACTTCTTTCATTACCAGTATTAGCTGGGGCTATTACAATATTATTAACAGATCGAAATTTTAATACTTCTTTTTTTGACCCTTCTGGGGGAGGAGATCCTATTTTATTTCAG
>Linyphia_triangularis|RMNH.ARA.14480|1969|nondest
AACTTTGTATTTCATTTTTGGAGCTTGAGCTGCCATGGTTGGTACAGCTATAAGAGTTTTAATTCGAATTGAACTTGGACAAACAGGTAGAATATTAGGAGATGATCAATTGTATAATGTAATTGTTACAGCTCATGCCTTTGTAATAATTTTTTTTATAGTTATACCAATTTTAATCGGGGGGTTTGGTAATTGGCTAGTGCCTTTAATGTTGGGGGCTCCTGATATAGCTTTTCCTCGGATGAATAACTTAAGTTTTTGATTATTACCCCCTTCTTTATTTTTATTATTTATTTCTTCTATGGCTGAAGTAGGTGTGGGAGCTGGGTGAACAGTTTATCCTCCTTTGTCTTCTTTGGAGGGTCATTCAGGGAGTTCTGTTGATTTTGCTATTTTTTCTTTGCATCTAGCTGGAGCATCTTCAATTATGGGGGCTATTAATTTTATTTCTACTATTCTAAATATACGGTCTTATGGTGTTAGAATGGAGAAGGTTTCTTTATTCGTTTGATCTGTTTTAATTACTGCTGTACTGTTATTGTTATCTTTACCTGTTTTAGCAGGGGCTATTACTATGTTGTTAACTGATCGAAATTTTAATACATCTTTTTTTGATCCTGCGGGGGGAGGTGATCCTATTTTATTTCAA
>Linyphia_triangularis|RMNH.ARA.14481|1980|nondest
AACTTTGTATTTCATTTTTGGAGCTTGAGCTGCCATGGTTGGTACAGCTATAAGAGTTTTAATTCGAATTGAACTTGGACAAACAGGTAGAATACTAGGAGATGATCAATTGTATAATGTAATTGTTACAGCTCATGCCTTTGTAATAATTTTTTTTATAGTTATACCAATTTTAATCGGGGGGTTTGGTAATTGGCTAGTACCTTTAATGTTGGGGGCTCCTGATATAGCTTTTCCTCGGATGAATAACTTAAGTTTTTGATTATTACCTCCTTCTTTATTCTTATTATTTATTTCTTCTATGGCTGAAGTAGGTGTGGGAGCTGGGTGAACAGTTTATCCTCCTTTGTCTTCTTTGGAGGGTCATTCAGGGAGTTCTGTTGATTTTGCTATTTTTTCTTTACATTTAGCTGGAGCATCTTCAATTATGGGGGCTATTAATTTTATTTCTACTATTCTAAATATACGGTCTTATGGTGTTAGAATGGAGAAGGTTTCTTTATTCGTTTGATCTGTTTTAATTACTGCTGTACTGTTATTGTTATCTTTACCTGTTTTAGCAGGGGCTATTACTATGTTGTTAACTGATCGAAATTTTAATACATCTTTTTTTGACCCTGCGGGGGGAGGTGATCCTATTTTATTTCAA
>Linyphia_triangularis|RMNH.ARA.14482|1990|nondest
AACTTTGTATTTCATTTTTGGAGCTTGAGCTGCCATGGTTGGTACAGCTATAAGAGTTTTAATTCGAATTGAACTTGGACAAACAGGTAGAATACTAGGAGATGATCAATTGTATAATGTAATTGTTACAGCTCATGCCTTTGTAATAATTTTTTTTATAGTTATACCAATTTTAATCGGGGGGTTTGGTAATTGGCTAGTACCTTTAATGTTGGGGGCTCCTGATATAGCTTTTCCTCGGATGAATAACTTAAGTTTTTGATTATTACCTCCTTCTTTATTCTTATTATTTATTTCTTCTATGGCTGAAGTAGGTGTGGGAGCTGGGTGAACAGTTTATCCTCCTTTGTCTTCTTTGGAGGGTCATTCAGGGAGTTCTGTTGATTTTGCTATTTTTTCTTTACATTTAGCTGGAGCATCTTCAATTATGGGGGCTATTAATTTTATTTCTACTATTCTAAATATACGGTCTTATGGTGTTAGAATGGAGAAGGTTTCTTTATTCGTTTGATCTGTTTTAATTACTGCTGTACTGTTATTGTTATCTTTACCTGTTTTAGCAGGGGCTATTACTATGTTGTTAACTGATCGAAATTTTAATACATCTTTTTTTGACCCTGCGGGGGGAGGTGATCCTATTTTATTTCAA
>Linyphia_triangularis|RMNH.ARA.14483|1995|nondest
AACTTTGTATTTTATTTTTGGAGCTTGAGCTGCCATGGTTGGCACAGCTATAAGAGTTTTAATTCGAATTGAACTTGGACAAACAGGTAGAATACTAGGAGATGGTCAATTGTATAATGTAATTGTTACAGCTCATGCCTTTGTGATAATTTTTTTTATAGTTATACCAATTTTAATCGGGGGGTTTGGTAATTGGCTAGTGCCTTTAATGTTGGGGGCTCCTGATATAGCTTTTCCTCGGATGAATAATTTAAGTTTTTGATTATTACCCCCTTCTTTATTCTTATTATTTATTTCTTCTATGGCTGAAGTAGGTGTGGGAGCTGGGTGAACGGTCTACCCTCCTTTGTCTTCTTTGGAAGGTCATTCAGGGAGTTCTGTTGATTTTGCTATTTTTTCTTTACATCTAGCTGGGGCATCTTCAATTATGGGGGCTATTAATTTTATTTCTACTATTCTAAATATACGGTCTTATGGTGTTAGAATGGAGAAGGTTTCTTTATTCGTTTGATCTGTTCTAATTACTGCTGTACTGTTATTGTTATCTTTACCTGTTTTAGCAGGGGCTATTACTATGTTGTTAACTGATCGAAATTTTAATACATCTTTTTTTGATCCTGCTGGGGGAGGTGATCCTATTTTATTTCAA
>Marpissa_muscosa|RMNH.ARA.12499|2011|nondest
TACTCTATATTTAGTTTTTGGAGCGTGATCTGCTATAGTTGGTACAGCAATAAGAGTTTTAATTCGGATGGAATTAGGACAAACAGGATCATTTTTGGGTAATGATCATATATATAATGTGATTGTAACTGCTCATGCTTTTGTTATAATTTTTTTTATAGTAATACCTATTTTGATTGGAGGATTTGGAAATTGATTAGTACCTTTAATATTAGGGGCTCCGGATATAGCCTTTCCTCGTATAAATAATCTTAGATTTTGACTTTTGCCTCCTTCTTTATTTTTATTGTTTATTTCATCTATGGTTGAAATAGGAGTGGGGGCAGGTTGGACTGTATATCCGCCTTTGGCTTCTATTGTTGGACATAATGGAAGATCCGTGGATTTTGCTATTTTTTCTTTACATTTAGCGGGGGCTTCCTCTATTATAGGAGCTATTAATTTTATTTCCACAATTATTAATATACGTTCGATAGGGATATCTTTTGATAAAGTACCTTTATTTGTATGATCTGTTTTAATTACGGCAATTTTATTATTGTTATCTCTTCCTGTCTTAGCAGGGGCTATTACGATATTATTAACTGATCGTAATTTTAATACTTCTTTTTTTGATCCTGCTGGAGGGGGTGATCCTATTTTATTTCAA
>Marpissa_muscosa|RMNH.ARA.12598|2011|nondest
NNNNNNNNNNNNNNNNNNTGGAGCGTGATCTGCTATAGTTGGTACAGCAATAAGAGTTTTAATTCGGATGGAATTAGGACAAACAGGATCATTTTTGGGTAATGATCATATATATAATGTGATTGTAACTGCTCATGCTTTTGTTATAATTTTTTTTATAGTAATACMTATTTTGATTGGAGGATTTGGAAATTGATTAGTACCTTTAATATTAGGGGCTCCGGATATAGCCTTTCCTCGTATAAATAATCTTAGATTTTGACTTTTGCCTCCTTCTTTATTTTTATTGTTTATTTCATCTATGGTTGAAATAGGAGTGGGGGCAGGTTGGACTGTATATCCGCCTTTGGCTTCTATTGTTGGACATAATGGAAGATCCGTGGATTTTGCTATTTTTTCTTTACATTTAGCGGGGGCTTCCTCTATTATAGGAGCTATTAATTTTATTTCCACAATTATTAATATACGTTCGATAGGGATATCTTTTGATAAAATACCTTTATTTGTATGATCTGTTTTAATTACGGCAATTTTATTATTGTTATCTCTTCCTGTCTTAGCAGGGGCTATTACGATATTATTAACTGATCGTAATTTTAATACTTCTTTTTTTGATCCTGCTGGAGGGGGTGATCCTATTTTATTTCAA
>Microlinyphia_impigra|RMNH.ARA.14405|1992|nondest
TACTTTGTATTTTATTTTTGGGGCTTGGTCTGCTATAGTAGGTACTGCTATAAGAGTTTTAATTCGAATTGAGCTTGGTCAAACAGGAAGAATACTTGGGGATGACCAATTATATAATGTTATTGTGACGGCGCATGCTTTTGTTATAATTTTTTTTATAGTTATACCAATTTTAATTGGAGGTTTTGGAAATTGGTTAGTTCCTTTGATGTTAGGAGCTCCTGATATAGCATTTCCTCGAATAAATAATTTAAGTTTTTGACTTTTACCTCCTTCTTTATTATTATTATTTATTTCTTCTATAGTTGAAATAGGGGTTGGAGCAGGATGGACAGTTTATCCTCCTCTTTCTTCTTTAGAAGGACATTCTGGGAGATCTGTGGATTTTGCAATTTTTTCTCTTCATTTAGCTGGGGCTTCTTCTATTATAGGAGCTATTAATTTTATTTCAACTATTTTAAATATACGAGCTTATGAGATTAGAATGGATAAAATTTCTTTATTTGTTTGATCAGTTTTAATTACTGCGGTGCTTTTATTATTATCTTTACCAGTATTGGCTGGGGCTATTACTATACTGTTAACTGACCGGAATTTTAATACATCTTTTTTTGATCCTGCAGGAGGAGGGGATCCTATTTTATTTCAA
>Microlinyphia_impigra|RMNH.ARA.14406|1995|nondest
TACTTTGTATTTTATTTTTGGGGCTTGGTCTGCTATAGTAGGTACTGCTATAAGAGTTTTAATTCGAATTGAGCTTGGTCAAATAGGAAGAATACTTGGGGATGACCAATTATATAATGTTATTGTAACGGCGCATGCTTTTGTTATAATTTTTTTTATAGTTATACCAATTTTAATTGGAGGTTTTGGAAATTGGTTAGTTCCTTTGATGTTAGGAGCTCCTGATATAGCATTTCCTCGAATAAATAATTTAAGTTTTTGACTTTTACCTCCTTCTTTATTATTATTATTTATTTCTTCTATAGTTGAAATAGGGGTTGGAGCAGGATGGACAGTTTATCCTCCTCTTTCTTCTTTAGAAGGACATTCTGGGAGATCTGTGGATTTTGCAATTTTTTCTCTTCATTTAGCTGGGGCTTCTTCTATTATAGGGGCTATTAATTTTATTTCAACTATTTTAAATATACGAGCTTATGAGATTAGAATGGATAAAATTTCTTTATTTGTTTGATCAGTTTTAATTACTGCGGTGCTTTTATTATTATCTTTACCAGTATTGGCTGGGGCTATTACTATACTGTTAACTGACCGAAATTTTAATACATCTTTTTTTGATCCTGCAGGAGGAGGGGATCCTATTTTATTTCAA
>Microlinyphia_impigra|RMNH.ARA.14407|2001|nondest
TACTTTGTATTTTATTTTTGGGGCTTGGTCTGCTATAGTAGGTACTGCTATAAGAGTTTTAATTCGAATTGAGCTTGGTCAAACAGGAAGAATACTTGGGGATGACCAATTATATAATGTTATTGTGACGGCGCATGCTTTTGTTATAATTTTTTTTATAGTTATACCAATTTTAATTGGAGGTTTTGGAAATTGGTTAGTTCCTTTGATGTTAGGAGCTCCTGATATAGCATTTCCTCGAATAAATAATTTAAGTTTTTGACTTTTACCTCCTTCTTTATTATTATTATTTATTTCTTCTATAGTTGAAATAGGGGTTGGAGCAGGATGGACAGTTTATCCTCCTCTTTCTTCTTTAGAAGGACATTCTGGGAGATCTGTGGATTTTGCAATTTTTTCTCTTCATTTAGCTGGGGCTTCTTCTATTATAGGAGCTATTAATTTTATTTCAACTATTTTAAATATACGAGCTTATGAGATTAGAATGGATAAAATTTCTTTATTTGTTTGATCAGTTTTAATTACTGCGGTGCTTTTATTATTATCTTTACCAGTATTGGCTGGGGCTATTACTATACTGTTAACTGACCGGAATTTTAATACATCTTTTTTTGATCCTGCAGGAGGAGGGGATCCTATTTTATTTCAA
>Microlinyphia_pusilla|RMNH.ARA.14491|1999|nondest
AACTTTATATTTTATTTTTGGAGCTTGAGCTGCTATAGTAGGAACTGCTATAAGAGTATTAATTCGAATTGAATTGGGGCAAACTGGAAGAATATTAGGGGATGACCAATTATATAATGTTATTGTCACTGCTCATGCATTTGTAATAATTTTTTTTATAGTAATGCCAATTTTAATTGGGGGTTTTGGAAATTGACTAGTCCCTTTAATGTTAGGGGCTCCTGATATGGCATTTCCTCGAATAAATAATTTGAGATTTTGATTGTTGCCTCCTTCCTTATTTTTATTATTTATTTCTTCAATAGTAGAAATGGGAGTAGGGGCAGGGTGAACTGTTTATCCCCCTTTATCTTCTTTAGAGGGACATTCAGGTAGTTCTGTAGATTTTGCTATTTTTTCCCTCCATTTGGCAGGAGCTTCTTCAATTATAGGTGCAATTAATTTTATTTCTACTATTTTAAATATACGTGCTTATGGAATTACTATAGAGAAGGTTTCTTTGTTTGTGTGATCTGTTCTTATTACTGCAGTCCTTTTATTATTGTCTTTACCTGTTTTAGCAGGAGCTATCACCATGTTATTAACTGATCGAAATTTTAATACTTCCTTTTTCGACCCTGCGGGAGGGGGAGACCCTATTTTATTTCAA
>Microlinyphia_pusilla|RMNH.ARA.14492|2004|nondest
AACTTTATATTTTATTTTTGGAGCTTGAGCTGCTATAGTAGGAACTGCTATAAGAGTATTAATTCGAATTGAATTGGGGCAAACTGGAAGAATATTAGGGGATGACCAATTATATAATGTTATTGTCACTGCTCATGCATTTGTAATAATTTTTTTTATAGTAATGCCAATTTTAATTGGGGGTTTTGGAAATTGACTAGTCCCTTTAATGTTAGGGGCTCCTGATATGGCATTTCCTCGAATAAATAATTTGAGATTTTGATTGTTGCCTCCTTCCTTATTTTTATTATTTATTTCTTCAATAGTAGAAATGGGAGTAGGGGCAGGGTGAACTGTTTATCCCCCTTTATCTTCTTTAGAGGGACATTCAGGTAGTTCTGTAGATTTTGCTATTTTTTCCCTCCATTTGGCAGGAGCTTCTTCAATTATAGGTGCAATTAATTTTATTTCTACTATTTTAAATATACGTGCTTATGGAATTACTATAGAGAAGGTTTCTTTGTTTGTGTGATCTGTTCTTATTACTGCAGTCCTTTTATTATTGTCTTTACCTGTTTTAGCAGGAGCTATCACCATGTTATTAACTGATCGAAATTTTAATACTTCCTTTTTCGACCCTGCGGGAGGGGGAGACCCTATTTTATTTCAA
>Microlinyphia_pusilla|RMNH.ARA.14493|2008|nondest
AACTTTATATTTTATTTTTGGAGCTTGAGCTGCTATAGTAGGAACTGCTATAAGAGTATTAATTCGAATTGAATTGGGGCAAACTGGAAGAATATTAGGGGATGACCAATTATATAATGTTATTGTCACTGCTCATGCATTTGTAATAATTTTTTTTATAGTAATGCCAATTTTAATTGGGGGTTTTGGAAATTGACTAGTCCCTTTAATGTTAGGGGCTCCTGATATGGCATTTCCTCGAATAAATAATTTGAGATTTTGATTGTTGCCTCCTTCCTTATTTTTATTATTTATTTCTTCAATAGTAGAAATGGGAGTAGGGGCAGGGTGAACTGTTTATCCCCCTTTATCTTCTTTAGAGGGACATTCAGGTAGTTCTGTAGATTTTGCTATTTTTTCCCTCCATTTGGCAGGAGCTTCTTCAATTATAGGTGCAATTAATTTTATTTCCACTATTTTAAATATACGTGCTTATGGAATTACTATAGAGAAGGTTTCTTTGTTTGTGTGATCTGTTCTTATTACTGCAGTCCTTTTATTATTGTCTTTACCTGTTTTAGCAGGAGCTATCACCATGTTATTAACTGATCGAAATTTTAATACTTCCTTTTTCGACCCTGCGGGAGGAGGAGACCCTATTTTATTTCAA
>Neottiura_bimaculata|RMNH.ARA.14499|1995|nondest
AACTTTATATTTAGTATTTGGGGCTTGAGCAGCTATAGTAGGAAGTGCAATAAGAGTATTAATTCGTATTGAATTAGGTCAACCTGGAAGATTTCTAGGAGATGATCAATTGTATAATGTGATTGTTACGGCTCATGCTTTTGTAATAATTTTTTTTATAGTAATACCTATTTTAATTGGCGGGTTTGGAAATTGATTGGTTCCTTTAATGTTAGGAGCTCCTGATATAGCATTTCCTCGAATAAATAATTTAAGATTCTGATTATTACCTCCTTCATTGTTTTTATTATTTATCTCTTCTATAGTAGAGATAGGGGTAGGTGCGGGTTGAACTGTATATCCCCCATTGTCATCTTTGGATGGTCATGGAGGAAGATCAGTAGATTTTGCTATTTTTTCTCTTCATTTAGCAGGGGCTTCATCTATTATAGGAGCAGTAAATTTTATTTCTACTATTTTAAATATGCGTTCTTATGGGATAACTATAGAAAAAGTTCCTTTATTTGTTTGGTCAGTGTTAATTACAGCTGTTTTATTATTACTATCTTTACCAGTGTTAGCTGGTGCTATTACTATATTGTTAACTGATCGAAATTTTAATACATCATTTTTTGATCCTGCTGGTGGTGGAGACCCTATTTTATTTCAA
>Neottiura_bimaculata|RMNH.ARA.14500|1999|nondest
AACTTTGTATTTAGTATTTGGGGCTTGAGCAGCTATAGTAGGAACTGCAATAAGAGTATTAATTCGTATTGAATTAGGTCAACCTGGTAGATTTCTAGGAGATGATCAATTGTATAATGTGATTGTTACGGCTCATGCTTTTGTAATAATTTTTTTTATAGTAATACCTATTTTAATTGGTGGATTTGGAAATTGATTGGTTCCTTTAATATTAGGAGCTCCTGATATAGCATTTCCTCGAATAAATAATTTAAGATTCTGGTTATTACCCCCCTCATTGTTTTTATTATTTATCTCTTCTATAGTAGAGATAGGGGTAGGTGCGGGTTGAACTGTTTATCCCCCCCTATCATCTTTGGATGGTCATGGAGGAAGATCAGTAGATTTTGCTATTTTTTCTCTTCATTTAGCAGGGGCTTCATCTATTATAGGAGCAGTAAATTTTATTTCTACTATTTTAAACATGCGTTCTTATGGGATAACTATAGAAAAAGTTCCTTTATTTGTTTGGTCAGTGTTAATTACAGCTGTTTTATTATTATTATCTTTACCAGTGTTAGCTGGTGCTATTACTATATTGTTAACTGATCGAAATTTTAATACATCATTCTTTGATCCTGCTGGTGGTGGAGACCCTATCTTATTTCAA
>Neottiura_bimaculata|RMNH.ARA.14501|2005|nondest
AACTTTATATTTAGTATTTGGGGCTTGAGCAGCTATAGTAGGAACTGCAATAAGAGTATTAATTCGTATTGAATTAGGTCAACCTGGAAGATTTCTAGGAGATGATCAATTGTATAATGTGATTGTTACGGCTCATGCTTTTGTAATAATTTTTTTTATAGTAATACCTATTTTAATTGGCGGGTTTGGAAATTGATTGGTTCCTTTAATGTTAGGAGCTCCTGATATAGCATTTCCTCGAATAAATAATTTAAGATTCTGGTTATTACCTCCTTCATTGTTTTTATTATTTATCTCTTCTATAGTAGAGATAGGGGTAGGTGCGGGTTGAACTGTATATCCCCCATTGTCATCTTTGGATGGTCATGGAGGAAGATCAGTAGATTTTGCTATTTTTTCTCTTCATTTAGCAGGGGCTTCATCTATTATAGGAGCAGTAAATTTTATTTCTACTATTTTAAATATGCGTTCTTATGGGATAACTATAGAAAAAGTTCCTTTATTTGTTTGGTCAGTGTTAATTACAGCTGTTTTATTATTACTATCTTTACCAGTGTTAGCTGGTGCTATTACTATATTGTTAACTGATCGAAATTTTAATACATCATTTTTTGATCCTGCTGGTGGTGGAGACCCTATTTTATTTCAA
>Neottiura_bimaculata|RMNH.ARA.14502|2007|nondest
AACTTTGTATTTAGTATTTGGGGCTTGAGCAGCTATAGTAGGAACTGCAATAAGAGTATTAATTCGTATTGAATTAGGTCAATCTGGTAGATTTCTAGGAGATGATCAATTGTATAATGTGATTGTTACGGCTCATGCTTTTGTAATAATTTTTTTTATAGTAATACCTATTTTAATTGGTGGATTTGGAAATTGATTGGTTCCTTTAATATTAGGAGCTCCTGATATAGCATTTCCTCGAATAAATAATTTAAGATTCTGGTTATTACCCCCCTCATTGTTTTTATTATTTATCTCTTCTATAGTAGAGATAGGGGTAGGTGCGGGTTGAACTGTTTATCCCCCCTTATCATCTTTGGATGGTCATGGAGGAAGATCAGTAGATTTTGCTATTTTTTCTCTTCATTTAGCAGGGGCTTCATCTATTATAGGAGCAGTAAATTTTATTTCTACTATTTTAAACATGCGTTCTTATGGGATAACTATAGAAAAAGTTCCTTTATTTGTTTGGTCAGTGTTAATTACAGCTGTTTTATTATTATTATCTTTACCAGTGTTAGCTGGTGCTATTACTATATTGTTAACTGATCGAAATTTTAATACATCATTCTTTGATCCTGCTGGTGGTGGAGACCCTATCTTATTTCAA
>Neriene_clathrata|RMNH.ARA.14506|1980|nondest
TTCATTATATTTTATTTTTGGTGCTTGAGCTGCTATGGTAGGGACAGCTATAAGAGTTTTAATTCGAATTGAATTAGGACAAGTTGGAAGAATATTAGGGGATGATCAATTGTATAATGTAATTGTGACAGCTCATGCTTTTGTAATAATTTTTTTTATAGTTATACCAATTTTAATTGGTGGATTTGGAAATTGATTAGTTCCTTTAATATTAGGAGCTCCAGATATAGCTTTTCCTCGTATAAATAATTTGAGTTTTTGACTTTTACCTCCTTCTTTGTTTTTGTTATTTATTTCTTCTATAGTGGAAATAGGAGTAGGAGCAGGTTGAACGGTTTATCCACCTCTTTCTTCATTAGAGGGGCATTCTGGGAGATCTGTGGATTTTGCTATTTTTTCTTTACATTTAGCAGGAGCTTCTTCTATTATGGGGGCAATTAATTTTATTTCTACTATCTTAAATATACGTGCTTATGGTATATCTATGGAGAGGGTTTCTTTATTTGTTTGATCAGTTTTAATTACTGCTGTTTTATTATTATTATCTCTTCCAGTTTTGGCAGGGGTAATTACTATATTATTAACAGATCGAAATTTTAATACTTCTTTTTTTGATCCTGCAGGAGGAGGAGATCCTATTTTATTTCAA
>Neriene_clathrata|RMNH.ARA.14508|1995|nondest
TTCATTATATTTTATTTTTGGTGCTTGAGCTGCTATGGTAGGGACAGCTATAAGAGTTTTAATTCGAATTGAATTAGGACAAGTTGGAAGAATATTAGGAGATGATCAATTGTATAATGTAATTGTTACAGCTCATGCTTTTGTAATAATTTTTTTTATAGTTATACCAATTTTAATTGGTGGATTTGGAAATTGATTAGTTCCTTTAATATTAGGAGCTCCAGATATAGCTTTTCCTCGTATAAATAATTTGAGTTTTTGACTTTTACCCCCTTCTTTGTTTTTATTATTTATTTCTTCTATAGTGGAAATAGGAGTAGGAGCAGGTTGAACGGTTTATCCACCTCTTTCTTCATTAGAGGGGCATTCTGGAAGATCTGTGGATTTTGCTATTTTTTCTTTACATTTAGCAGGAGCTTCTTCTATTATGGGGGCAATTAATTTTATTTCTACTATTTTAAATATACGTGCTTATGGTATATCTATGGAGAAGGTTTCTTTATTTGTTTGATCAGTTTTAATCACTGCTGTTTTATTATTATTATCTCTTCCAGTTTTGGCAGGGGCAATTACTATATTATTAACAGATCGAAATTTTAATACTTCTTTTTTTGATCCTGCAGGAGGGGGAGATCCTATTTTATTTCAA
>Ozyptila_praticola|RMNH.ARA.14408|1992|nondest
AACTTTATATTTATTATTTGGTGCTTGATCAGCTATAGTTGGTACTGCAATAAGAGTTTTAATTCGAATGGAATTGGGTAATGTAGGAAGATTATTAGGAAATGATCATTTATATAATGTGGTTGTTACAGCTCATGCTTTTGTAATGATTTTTTTTATAGTAATGCCAATTTTGATTGGGGGTTTTGGGAATTGGTTAGTTCCTTTAATATTAGGTGCTCCTGATATATCTTTTCCTCGAATAAATAATTTATCTTTTTGACTTCTTCCTCCTTCATTATTTTTATTATTTATATCATCTATAGTTGAAATAGGAGTAGGAGCAGGATGGACTGTTTATCCTCCTTTGGCTTCTAGTATTGGTCATATAGGAAGATCAATGGATTTTGCTATTTTTTCTCTTCATTTAGCGGGTGCTTCTTCTATTATAGGGGCTGTCAATTTTATTACTACTATTATTAATATACGAACAATTGGAATGAGAATAGAAAAGGTTCCTTTATTTGTTTGATCAGTATTAATTACAGCTATTTTATTGCTTTTATCATTACCTGTTTTAGCAGGGGCGATTACAATATTATTAACAGATCGAAATTTTAATACTTCTTTTTTTGACCCTGCTGGTGGGGGGGATCCTATTTTATTTCAA
>Ozyptila_praticola|RMNH.ARA.16664|1986|nondest
AACTTTATATTTATTATTTGGTGCTTGATCAGCTATAGTTGGTACTGCAATAAGAGTTTTAATTCGAATGGAATTGGGTAATGTAGGAAGATTGTTAGGAAATGATCATTTATATAATGTGGTTGTTACAGCTCATGCTTTTGTAATGATTTTTTTTATAGTAATGCCAATTTTGATTGGAGGTTTTGGGAATTGATTAGTTCCTTTAATATTAGGTGCTCCTGATATATCTTTTCCTCGAATAAATAATTTATCTTTTTGACTTCTTCCTCCTTCATTATTTTTATTATTTATATCATCTATAGTTGAAATAGGAGTAGGAGCAGGATGGACTGTTTATCCTCCTTTGGCTTCTAGTATTGGTCATATGGGAAGATCAATGGATTTTGCGATTTTTTCTCTTCATTTAGCGGGTGCTTCTTCTATTATAGGGGCTGTTAATTTTATTACTACTATTATTAATATACGAACAATTGGAATAAGAATAGAAAAGGTTCCTTTATTTGTTTGATCAGTATTAATTACAGCTATTTTATTGCTTTTATCATTACCTGTTTTAGCAGGGGCGATTACAATGTTATTAACAGATCGAAATTTTAATACTTCTTTTTTTGACCCTGCTGGTGGGGGGGATCCTATTTTGTTTCAA
>Philodromus_cespitum|RMNH.ARA.14336|1995|nondest
TACATTATATTTAATTTTTGGAGCATGAGCAGCAATAGTTGSGACAGCAATAAGAGTATTAATTCGAATAGAATTAGGTCAAGTAGGTAAATTTTTAGGTGATGATCATTTATATAATGTGATTGTAACTGCGCATGCTTTTGTTATAATTTTTTTTATAGTAATACCTATTTTAATTGGGGGATTTGGTAATTGATTAGTACCTTTAATATTAGGTGCTCCAGATATAGCTTTTCCTCGAATAAATAATTTAAGTTTTTGATTACTTCCCCCATCATTATTATTATTATTTATTTCTTCTATAGTAGAAATGGGAGTTGGAACTGGTTGAACAGTTTATCCTCCATTGGCATCAATGACAGGACATGCAGGTAGTGCAGTTGATTTTGCCATTTTTTCATTACATTTAGCAGGTGCATCTTCTATTATAGGTTCTATTAATTTTATTTCTACTATTATTAATATACGATCTAATGGAATAAAAATAGATAAAGTTCCCTTATTTGTATGATCTGTTATGATTACTACTGTTTTATTATTATTATCACTACCTGTATTGGCAGGTGCTATTACTATACTTTTAACAGATCGAAATTTTAATACATCATTTTTTGATCCTGCTGGGGGTGGAGATCCTATTTTATTTCAA
>Phrurolithus_festivus|RMNH.ARA.12529|2011|nondest
NNNNNNNNNNNTATTATTTGGTTCATGATCAGCTATAGTTGGTACGGCTATAAGAGTAATTATTCGTATGGAATTGGGACAGGTTGGAAGATTGTTGGGTGATGATCATTTATATAATGTTATTGTAACGGCGCATGCATTTATTATAATTTTTTTTATAGTAATACCAATTTTAATTGGTGGGTTTGGTAATTGACTGATTCCTCTAATATTAGGTGCTCCTGATATGGCTTTTCCTCGTATAAATAATTTGAGTTTTTGATTGTTACCTCCTTCATTAATTTTATTATCCATCTCTTCTATAGCTGAAATAGGGGTGGGTGCTGGGTGAACTGTGTATCCTCCTCTAGCTTCTAGAGTAGGACATTCTGGTAGTGCTATAGATTTTGCTATTTTTTCTTTGCATTTGGCTGGTGCTTCTTCTATTATAGGGTCAATTAATTTTATTTCTACTATTATTAATATACGTTCATATGGTATAAGAATGGAAAGGGTTCCATTATTTGTCTGATCAGTATTTATTACAACAATCTTGTTATTATTATCTTTACCAGTTTTAGCTGGAGCTATTACTATATTATTAACTGATCGCAATTTTAATACGTCTTTTTTTGATCCTGCTGGGGGGGGGNNNNNNNNNNNNNNNNNN
>Phrurolithus_festivus|RMNH.ARA.14343|2005|nondest
TACTTTATATTTATTATTTGGTTCATGATCAGCTATAGTTGGTACGGCTATAAGAGTAATTATTCGTATGGAATTGGGACAGGTTGGAAGATTGTTGGGTGATGATCATTTATATAATGTTATTGTAACGGCGCATGCATTTATTATAATTTTTTTTATAGTAATACCAATTTTAATTGGTGGGTTTGGTAATTGACTGATTCCTCTAATATTAGGTGTTCCTGATATGGCTTTTCCTCGTATAAATAATTTGAGTTTTTGATTGTTACCTCCTTCATTAATTTTATTATCCATCTCTTCTATAGCTGAAATAGGGGTGGGTGCTGGGTGAACTGTGTATCCTCCTCTAGCTTCTAGAGTAGGACATTCTGGTAGTGCTATAGATTTTGCTATTTTTTCTTTGCATTTGGCTGGTGCTTCTTCTATTATAGGGTCAATTAATTTTATTTCTACTATTATTAATATACGTTCATATGGTATAAGAATGGAAAGGGTTCCATTATTTGTCTGATCAGTATTTATTACAACAATCTTGTTATTATTATCTTTACCAGTTTTAGCTGGAGCTATTACTATATTATTAACTGATCGCAATTTTAATACGTCTTTTTTTGATCCTGCTGGGGGGGGAGATCCTATTTTATTTCAA
>Pirata_piraticus|RMNH.ARA.12610|2011|nondest
TACGTTATATTTAATTTTTGGAGTTTGATCTGCTATAATTGGTACAGCTATAAGTGTTTTAATTCGAATAGAATTAGGACATCCAGGAAGTTTATTAGGAGATGATCATTTATATAATGTTATAGTTACTGCTCATGCTTTTGTTATAATTTTTTTTATAGTTATACCTATTTTAATTGGTGGTTTTGGAAATTGATTAGTTCCTTTAATATTAGGAGCTCCTGATATATCATTTCCTCGAATAAATAATTTATCTTTTTGATTATTACCACCTTCTTTATTTTTATTATTAATATCTTCAATAGTTGAAATAGGAGTTGGAGCAGGATGAACAGTTTATCCTCCTTTAGCATCTAGAATTGGACATATAGGAAGTTCAATAGATTTTGCTATTTTTTCTTTACATTTAGCAGGTGCTTCTTCTATTATAGGGGCAGTAAATTTTATTTCTACTATTATAAATATACGATTAATAGGAATAAATATAGAAAAAATTCCATTATTTGTATGATCTGTACTTATTACTGCTGTTTTATTATTATTATCATTACCAGTATTAGCTGGAGCTATTACTATATTGCTTACTGATCGAAATTTTAATACATCATTTTTTGATCCTGCTGGAGGAGGGGATCCTATTTTATTTCAA
>Pirata_piraticus|RMNH.ARA.13639|2001|nondest
TACGTTATATTTAATTTTTGGAGTTTGATCTGCTATAATTGGTACAGCTATAAGTGTTTTAATTCGAATAGAATTAGGACATCCAGGAAGTTTATTAGGAGATGATCATTTATATAATGTTATAGTTACTGCTCATGCTTTTGTTATAATTTTTTTTATAGTTATACCTATTTTAATTGGTGGTTTTGGAAATTGATTAGTTCCTTTAATATTAGGAGCTCCTGATATATCATTTCCTCGAATAAATAATTTATCTTTTTGATTATTACCACCTTCTTTATTTTTATTATTAATATCTTCAATAGTTGAAATAGGAGTTGGAGCAGGATGAACAGTTTATCCTCCTTTAGCATCTAGAATTGGACATATAGGAAGTTCAATAGATTTTGCTATTTTTTCTTTACATTTAGCAGGTGCTTCTTCTATTATAGGGGCAGTAAATTTTATTTCTACTATTATAAATATACGATTAATAGGAATAAATATAGAAAAAATTCCATTATTTGTATGATCTGTACTTATTACTGCTGTTTTATTATTATTATCATTACCAGTATTAGCTGGAGCTATTACTATATTGCTTACTGATCGAAATTTTAATACATCATTTTTTGATCCTGCTGGAGGAGGGGATCCTATTTTATTTCAA
>Pirata_piraticus|RMNH.ARA.13641|1990|nondest
NNNNNNNNNNNNNNNNNNNNNNNNNNNNNNNNNNNNNNNNNNNNNNNNNNNNNNNNNNNNNNNNNNAATAGAATTAGGACATCCAGGAAGTTTATTAGGAGATGATCATTTATATAATGTTATAGTTACTGCTCATGCTTTTGTTATAATTTTTTTTATAGTTATACCTATTTTAATTGGTGGTTTTGGAAATTGATTAGTTCCTTTAATATTAGGAGCTCCTGATATATCATTTCCTCGAATAAATAATTTATCTTTTTGATTATTACCACCTTCTTTATTTTTATTATTAATATCTTCAATAGTTGAAATAGGAGWTGGAGCAGGATGAACAGTTTATCCTCCTTTAGCATCTAGAATTGGACATATAGGAAGTTCAATAGATTTTGCTATTTTTTCTTTACATTTAGCAGGTGCTTCTTCTATTATAGGGGCAGTAAATTTTATTTCTACTATTATAAATATACGATTAATAGGAATAAATATAGAAAAAATTCCATTATTTGTATGATCTGTACTTATTACTGCTGTTTTATTATTATTATCATTACCAGTATTAGCTGGAGCTATTACTATATTGCTTACTGATCGAAATTTTAATACATCATTTTTTGATCCTGCTGGAGGAGGGGATCCTATTTTATTTCNN
>Pocadicnemis_pumila|RMNH.ARA.12535|2011|nondest
AAGTTTATATTTTGTTTTTGGGGCTTGAGCTGCTATAGTAGGTACAGCAATAAGAGTGTT
GATTCGAATTGAGTTGGGTCAGACTGGTAGTTTATTAGGAGATGACCAATTATATAATGT
TATTGTTACTGCTCATGCTTTTGTTATAATTTTTTTTATAGTTATACCTATTTTAATTGG
GGGATTTGGGAATTGATTAGTTCCATTAATGTTGGGGGCTCCAGATATAGCTTTTCCTCG
TATAAATAATTTAAGATTTTGATTGCTTCCTCCTTCTTTATTATTATTATTTATTTCTAG
AATGGATGAAATAGGGGTAGGAGCAGGGTGAACTGTTTATCCCCCTCTTGCCTCTTTAGA
GGGGCATTCTGGGAGTTCAGTAGATTTTGCTATTTTTTCTTTACATTTAGCTGGGGCATC
ATCTATTATAGGAGCTATTAATTTTATTTCTACTATTTTAAATATGCGAGGGTATGGGAT
AACTATAGAAAAGGTTCCTTTGTTTGTTTGATCTGTATTAATTACAGCTGTATTACTGTT
ATTGTCTTTACCTGTATTGGCAGGAGCTATTACTATACTTTTAACAGATCGAAATTTTAA
TACTTCTTTTTTTGACCCCTCGGGGGGGGGAGACCCGGTTTTGTTTCAG
>Pocadicnemis_pumila|RMNH.ARA.12634|2011|nondest
AAGTTTATATTTTGTTTTTGGGGCTTGATCTGCTATAGTGGGTACAGCAATAAGAGTGTTGATTCGAATTGAATTAGGTCAGACTGGTAGTTTATTAGGAGATGACCAGTTATATAATGTTATTGTTACTGCTCATGCTTTTGTTATAATTTTTTTTATAGTTATACCTATTTTAATTGGGGGATTTGGAAATTGATTAGTCCCATTAATGTTGGGGGCTCCAGATATAGCTTTTCCTCGTATAAATAATTTAAGATTTTGATTGTTACCTCCCTCTTTATTATTATTATTTATTTCTAGAATGGATGAAATAGGGGTAGGAGCAGGGTGAACTGTTTATCCCCCTCTTGCTTCTTTAGAGGGGCATTCTGGAAGTTCAGTAGATTTTGCTATTTTTTCTTTACATTTAGCTGGGGCGTCATCTATTATAGGAGCTATTAATTTCATTTCTACTATTTTAAATATGCGAGGGTATGGGATAACTATAGAAAAGGTCCCTTTGTTTGTTTGATCTGTATTAATTACAGCTGTATTATTGTTATTGTCTTTACCTGTATTGGCAGGGGCTATTACTATACTTTTAACAGATCGAAATTTTAATACTTCTTTTTTTGACCCTTCTGGAGGGGGAGACCCGGTTTTGTTTCAG
>Salticus_scenicus|RMNH.ARA.14351|1995|nondest
GACTTTATATTTAATTTTTGGAGCTTGATCGGCTATAGTAGGAACGGCAATAAGAGTTTTGATTCGAATAGAATTAGGACAGACAGGTAGATTTTTAGGAAATGATCATATATATAATGTAATTGTGACGGCACATGCTTTTGTTATGATTTTTTTTATAGTAATACCAATTTTAATTGGTGGTTTTGGAAATTGGTTGGTTCCGTTGATGTTAGGGGCCCCTGATATAGCTTTTCCTCGAATAAATAATTTGAGTTTTTGATTATTACCGCCTTCTTTATTTTTGTTATTTATTTCGTCTTTGGCAGAAATAGGAGTAGGAGCAGGTTGAACGGTGTACCCTCCATTAGCATCAATTGTTGGTCATAATGGAAGATCTGTGGATTTTGCTATTTTTTCTTTACATTTAGCTGGTGCTTCTTCAATTATGGGAGCTATTAATTTTATTTCTACAGTTATTAATATACGGTCTGTAGGGATATCAATGGATAAGGTTCCTTTATTTGTATGATCGGTTGTAATTACTGCTGTTCTTTTATTATTATCTTTGCCTGTATTAGCAGGTGCTATTACTATATTATTGACTGATCGAAATTTTAATACATCTTTTTTTGATCCTGCTGGAGGAGGTGATCCTATTTTATTTCAA
>Salticus_scenicus|RMNH.ARA.14353|2005|nondest
GACTTTATATTTAATTTTTGGAGCTTGATCGGCTATAGTAGGAACGGCAATAAGAGTTTTGATTCGAATAGAATTAGGACAGACAGGTAGATTTTTAGGAAATGATCATATATATAATGTAATTGTGACGGCACATGCTTTTGTTATGATTTTTTTTATAGTAATACCAATTTTAATTGGTGGTTTTGGAAATTGGTTGGTTCCGTTGATGTTAGGGGCCCCTGATATAGCTTTTCCTCGAATAAATAATTTGAGTTTTTGATTATTACCGCCTTCTTTATTTTTGTTATTTATTTCGTCTTTGGCAGAAATAGGAGTAGGAGCAGGTTGAACGGTGTACCCTCCATTAGCATCAATTGTTGGTCATAATGGAAGATCTGTGGATTTTGCTATTTTTTCTTTACATTTAGCTGGTGCTTCTTCAATTATGGGAGCTATTAATTTTATTTCTACAGTTATTAATATACGGTCTGTAGGGATATCAATGGATAAGGTTCCTTTATTTGTATGATCGGTTGTAATTACTGCTGTTCTTTTATTATTATCTTTGCCTGTATTAGCAGGTGCTATTACTATATTATTGACTGATCGAAATTTTAATACATCTTTTTTTGATCCTGCTGGAGGAGGTGATCCTATTTTATTTCAA
>Tegenaria_atrica|RMNH.ARA.13651|1960|nondest
AACTTTGTATTTAGTGTTTGGGGCATGATCTGCTATAGTTGGAACTGCTATAAGAGTTCTTATTCGAATTGAATTAGGGCAACCTGGTAGATTTATAGGTGATGATCATTTATATAATGTTATTGTTACTGCTCATGCTTTTATTATAATTTTTTTTATGGTTATACCTATTATGATTGGTGGTTTTGGTAATTGATTAATTCCTTTAATATTAGGAGCTCCTGATATGGCTTTTCCTCGAATAAATAATTTGAGTTTTTGATTGTTACCTCCTTCTCTAATTTTATTATTTATTTCTTCTATAGTTGAAATGGGTGTTGGAGCAGGATGAACTATTTATCCTCCTTTGGCTTCTTCTATTGGTCATTTTGGTAAATCTGTTGATTTTGCTATTTTTTCTTTGCATTTGGCTGGAGCATCTTCTATTATGGGAGCTATTAATTTTATTTCTACTGTTTTGAATATACGATCTTTAAGAATAACTATAGAGAAAGTTCCTTTGTTTGTGTGATCTGTTTTAATTACTGCTGTTTTATTATTATTGTCTTTACCTGTATTAGCAGGTGCTATTACAATATTGTTAACTGATCGTAATTTTAATACTTCTTTTTTTGATCCTGCTGGTGGTGGTGATCCAATTTTGTTTCAA
>Tenuiphantes_tenuis|RMNH.ARA.12603|2011|nondest
TACTTTATATTTTATTTTTGGAGCGTGAGCTGCTATAGTAGGAACTGCTATAAGAGTATTGATTCGAATTGAGTTGGGTCAAACTGGGAGAATATTGGGAGATGATCAGTTATATAATGTTATTGTCACTGCACATGCTTTTGTTATAATTTTTTTTATAGTTATACCCATTTTAATTGGGGGATTTGGAAATTGGTTAGTTCCTTTGATACTTGGGGCACCTGATATAGCTTTTCCTCGAATAAATAATTTAAGCTTTTGACTTTTACCCCCTTCTTTGTTATTACTATTTATTTCAAGTATGGTTGAGATAGGAGTTGGGGCAGGGTGAACAGTGTATCCTCCTCTTGCTTCTTTGGAAGGTCATGCAGGAAGTTCTGTGGACTTTGCTATTTTTTCTCTTCATTTAGCTGGGGCTTCTTCTATTATAGGAGCAATTAATTTTATTTCTACTATTTTGAATATACGAGGGTATGGGGTATCTATAGAAAAAGTACCATTGTTTGTTTGATCCGTGTTAATTACTGCTGTTCTCTTATTATTATCATTACCTGTTTTAGCAGGTGCTATTACAATACTTTTAACTGATCGAAATTTTAATACTTCATTTTTTGACCCTGCAGGAGGGGGAGATCCAGTATTATTCCAA
>Tenuiphantes_tenuis|RMNH.ARA.13615|2000|nondest
TACTTTATATTTTATTTTTGGAGCGTGAGCTGCTATAGTAGGAACTGCTATAAGAGTATTGATTCGAATTGAGTTGGGTCAAACTGGGAGAATATTGGGAGATGATCAGTTATATAATGTTATTGTCACTGCACATGCTTTTGTTATAATTTTTTTTATAGTTATACCCATTTTAATTGGGGGATTTGGAAATTGGTTAGTTCCTTTGATACTTGGGGCACCTGATATAGCTTTTCCTCGAATAAATAATTTAAGCTTTTGACTTTTACCCCCTTCTTTGTTATTACTATTTATTTCAAGTATGGTTGAGATAGGAGTTGGGGCAGGGTGAACAGTGTATCCTCCTCTTGCTTCTTTGGAAGGTCATGCAGGAAGTTCTGTGGACTTTGCTATTTTTTCTCTTCATTTAGCTGGGGCTTCTTCTATTATAGGAGCAATTAATTTTATTTCTACTATTTTGAATATACGAGGGTATGGGGTATCTATAGAAAAAGTACCATTGTTTGTTTGATCCGTGTTAATTACTGCTGTTCTCTTATTATTATCATTACCTGTTTTAGCAGGTGCTATTACAATACTTTTAACTGATCGAAATTTTAATACTTCATTTTTTGACCCTGCAGGAGGGGGAGATCCAGTATTATTCCAA
>Tenuiphantes_tenuis|RMNH.ARA.13616|1995|nondest
TACTTTATATTTTATTTTTGGAGCGTGAGCTGCTATAGTAGGAACTGCTATAAGAGTATTGATTCGAATTGAGTTGGGTCAAACTGGGAGAATATTGGGAGATGATCAGTTATATAATGTTATTGTCACTGCACATGCTTTTGTTATAATTTTTTTTATAGTTATACCCATTTTAATTGGGGGATTTGGAAATTGGTTAGTTCCTTTGATACTTGGGGCACCTGATATAGCTTTTCCTCGAATAAATAATTTAAGCTTTTGACTTTTACCCCCTTCTTTGTTATTACTATTTATTTCAAGTATGGTTGAGATAGGAGTTGGGGCAGGGTGAACAGTGTATCCTCCTCTTGCTTCTTTGGAAGGTCATGCAGGAAGTTCTGTGGACTTTGCTATTTTTTCTCTTCATTTAGCTGGGGCTTCTTCTATTATAGGAGCAATTAATTTTATTTCTACTATTTTGAATATACGAGGGTATGGGGTATCTATAGAAAAAGTACCATTGTTTGTTTGATCCGTGTTAATTACTGCTGTTCTCTTATTATTATCATTACCTGTTTTAGCAGGTGCTATTACAATACTTTTAACTGATCGAAATTTTAATACTTCATTTTTTGACCCTGCAGGAGGGGGAGATCCGGTATTATTCCAA
>Tibellus_oblongus|RMNH.ARA.14355|1995|nondest
AACTTTATATTTAATTTTTGGTGCGTGGGCGGCTATAGTTGGAACTGCAATAAGCGTATTAATTCGTATGGAGTTAGGTCAAGTTGGTAAATTTTTAGGTGATGATCATTTATATAATGTAATTGTTACTGCTCATGCATTTGTTATGATTTTCTTTATAGTTATACCTGTTTTGATTGGAGGATTTGGTAATTGATTAGTTCCTTTAATGTTAGGGGCTCCTGATATGGCTTTTCCTCGTATAAATAATTTAAGATTTTGGTTACTTCCACCTTCATTATTATTATTATTTATTTCATCAATAGTAGAAATAGGAGTTGGAGCAGGATGAACTGTTTATCCTCCATTAGCATCATTAATGGGACATGCTGGTAGAGCTGTAGATTTTGCAATTTTTTCATTACATTTAGCTGGTGCTTCATCTATTATAGGGGCTATTAATTTTATTTCAACAGTTGTTAATATACGCTCATTAGGTATAAGAATGGAAAAGGTACCATTGTTCGTATGATCTGTGGTGATTACGGCTGTGTTATTATTGTTATCTCTTCCGGTTTTAGCTGGAGCTATTACAATATTGTTAACTGATCGTAATTTTAATACTTCTTTTTTTGATCCAGCTGGAGGAGGTGATCCTATTTTATTTCAA
>Tibellus_oblongus|RMNH.ARA.16671|1983|nondest
AACTTTATATTTAATTTTTGGTGCGTGGGCGGCTATAGTTGGAACTGCAATAAGCGTATTAATTCGAATGGAGTTAGGTCAAGTTGGTAAATTTTTAGGTGATGATCATTTATATAATGTAATTGTTACTGCTCATGCATTTGTTATGATTTTCTTTATAGTTATGCCTGTTTTGATTGGAGGATTTGGTAATTGATTAGTTCCTTTAATGTTAGGAGCTCCTGATATGGCTTTTCCTCGTATAAATAATTTAAGATTTTGGTTACTTCCACCTTCATTATTATTATTATTTATTTCATCAATAGTAGAAATAGGAGTTGGAGCAGGATGAACTGTTTATCCTCCATTAGCATCATTAATAGGACATGCTGGTAGAGCTGTAGATTTTGCAATTTTTTCATTACATTTAGCTGGTGCTTCATCTATTATAGGGGCTATTAATTTTATTTCAACAGTTGTTAATATACGCTCATTAGGTATAAGAATGGAAAAGGTACCTTTGTTCGTATGATCTGTGGTGATTACGGCTGTGTTATTATTGTTATCTCTTCCGGTTTTAGCTGGAGCTATTACAATATTATTAACTGATCGTAATTTTAATACTTCTTTTTTTGATCCAGCTGGAGGAGGTGATCCTATTTTATTTCAA
>Zora_spinimana|RMNH.ARA.14358|2004|nondest
NNNNNNNNNNNNNNNNNNNNNNNNNNNNNNNNNNNNNNNNNNNNNNNNNNNNNNNNNNNNNNNNNNNNNNNNNNNNNNNNNNNNNNNNNNNNNNNNNNNNNNNNNNNNNNNNNNNNNNNNNNNNNNNNNNNNNNNNNNATTTGTTATAATTTTTTTTATAGTTATGCCTATTATGATTGGGGGATTCGGAAATTGGTTGATTCCYTTAATGTTAGGAGCTCCTGATATAGCTTTTCCTCGAATAAATAATTTAAGATTTTGATTATTACCTCCTTCTTTATTATTATTATTTATTTCTTCTATAGTTGAAATAGGAGTTGGAGSTGGGTGAACAGTTTATCCTCCTTTAGCTTCTGTAATAGGTCATTCTGGAAGAGCTATAGATTTTGCTATTTTTTCTTTACATTTAGCTGGTGCTTCATCTATTATAGGGGCTATTAATTTTATCACTACTGTAATTAATATACGATCTATTGGAATAACTATAGAAAAGATTCCTTTGTTTGTATGATCAGTTGCAATTACTGCTGTTCTTTTATTATTATCTTTACCAGTATTAGCTGGTGCTATTACTATATTATTGACTGATCGTAATTTTAATACTTCTTTTTTTGATCCTGCGGGGGGAGGAGATCCAATTTTGTTTCAN
>Zora_spinimana|RMNH.ARA.14359|1995|nondest
TACTTTGTATTTAATTTTTGGAGTTTGATCTGCTATAGTAGGAACTGCTATAAGAATATTAATTCGTATAGAATTAGGACAAGTTGGAAGATTTATGGGGGATGATCATTTATATAATGTAATTGTTACTGCTCATGCGTTTGTTATAATTTTTTTTATAGTTATGCCTATTATGATTGGGGGATTCGGAAATTGGTTGATTCCTTTAATGTTAGGAGCTCCTGATATAGCTTTTCCTCGAATAAATAATTTAAGATTTTGATTATTACCTCCTTCTTTATTATTATTATTTATTTCTTCTATAGTTGAAATAGGAGTTGGAGCTGGGTGAACAGTTTATCCTCCTTTAGCTTCTGTAATAGGTCATTCTGGAAGAGCCATAGATTTTGCTATTTTTTCTTTACATTTAGCTGGTGCTTCATCTATTATAGGGGCTATTAATTTTATCACTACTGTAATTAATATACGATCTATTGGAATAACTATAGAAAAGATTCCTTTGTTTGTATGATCAGTTGCAATTACTGCTGTTCTTTTATTATTATCTTTACCAGTATTAGCTGGGGCTATTACTATATTATTGACTGATCGTAATTTTAATACTTCTTTTTTTGATCCTGCGGGGGGAGGAGATCCAATTTTGTTTCAA
>Linyphia_hortensis|RMNH.ARA.12495|2011|dest
AACTTTATATTTTATTTTTGGGGCGTGAGCTGCAATAGTAGGAACAGCTATAAGAGTTTTAATTCGAATTGAGTTAGGACAGACAGGGAGTATATTAGGAGATGACCAGTTGTATAATGTAATTGTCACTGCTCATGCTTTTGTAATAATTTTTTTTATAGTGATACCTATTTTAATTGGGGGGTTTGGAAATTGGTTAGTTCCTTTAATATTAGGGGCTCCCGACATAGCTTTTCCTCGTATAAATAATTTAAGTTTTTGGTTATTACCTCCTTCTTTGTTATTATTATTTATTTCATCAATGGCTGAAATGGGGGTAGGGGCAGGTTGAACTGTTTATCCTCCTCTTTCTTCTTTAGAAGGGCATTCAGGAAGATCTGTTGATTTTGCTATTTTTTCTCTGCATTTAGCTGGGGCTTCTTCAATTATAGGTGCTATTAATTTTATTTCTACTATTTTAAATATACGAGCTTTTGGTGTTAGTATAGAAAAGGTTTCTTTGTTTGTATGATCAGTTTTAATTACTGCGGTTTTATTATTATTATCTTTACCTGTTTTAGCAGGGGCTATTACTATATTGTTGACTGATCGAAATTTTAATACATCTTTTTTTGACCCTGCAGGGGGTGGGGATCCAATTTTATTTCAA
>Neon_reticulatus|RMNH.ARA.12505|2011|dest
AACTTTATATTTAATTTTTGGAGCTTGATCTGCTATAGTAGGTACAGCGATGAGAGTATTGATTCGAATAGAATTAGGACAAACTGGTCATTTTTTGGGTAATGACCATTTATATAATGTAATTGTTACTTCTCATGCTTTTATTATGATTTTTTTTATAGTAATACCTATTATAATTGGAGGATTTGGAAATTGGTTAGTTCCTTTAATGTTAGGGGCTCCTGATATAGCTTTTCCTCGAATAAATAATTTAAGATTTTGATTGTTACCCCCTTCTTTAGTATTATTATTTGTATCATCTATAGTGGAAATAGGAGTTGGTGCAGGATGAACTGTTTATCCGCCTTTGGCTTCTGTTATTGGCCATAGAGGAGCATCGGTTGATTTTGCTATTTTTTCTTTACATTTGGCTGGAGCTTCTTCTATTATGGGGGCTATTAATTTTATTTCTACTATTATTAATATACGTTCTGAAGGGATATTTTTAGATAAAATATCTTTGTTTGTGTGGTCGGTGATTATTACTGCTGTATTATTATTATTATCTTTACCTGTATTGGCAGGTGCTATTACTATATTGCTTACGGACCGTAATTTTAATACTTCTTTTTTTGATCCTGCTGGAGGAGGAGATCCAATTTTGTTTCAA
>Tetragnatha_extensa|RMNH.ARA.12620|2011|dest
AAGTTTATATTTTTTATTCGGTGTTTGATCTGCCATAGTAGGAACAGCTATAAGAGTTTTAATTCGAATCGAATTAGGACAATCTGGAAGATTTTTAGGTGATGATCAGTTGTACAATGTTATTGTCACAGCTCACGCTTTTGTTATAATTTTTTTTATAGTTATACCTATTTTAATTGGTGGTTTTGGAAATTGGTTAGTTCCTTTGATGTTAGGGGCACCTGATATAGCTTTCCCTCGAATAAATAATTTAAGTTTCTGACTTTTACCCCCTTCCCTTTTTATATTATTTATTTCATCTATGGTAGATGTGGGAGTTGGAGCGGGCTGAACTGTCTACCCTCCTTTAGCATCTTTGGAAGGGCATTCAGGGAGATCTGTGGATTTTGCTATTTTTTCTCTTCATTTGGCTGGGGCTTCTTCTATTATAGGGGCTATTAATTTTATTTCCACAATTATTAATATGCGAGTAAGAGGAATTTCTATAGAAAAGGTTCCATTATTTGTGTGATCTGTATTAATTACTGCGGTGTTACTACTTTTATCCCTCCCAGTTTTAGCTGGAGCTATCACTATATTGTTAACTGACCGAAATTTTAATACTTCTTTTTTTGATCCTTCTGGGGGGGGAGATCCGGTGCTTTTCCAA
>Tenuiphantes_zimmermanni|RMNH.ARA.16258|2012|dest
AACTTTATATTTTATTTTTGGAGCATGAGCTGCTATAGTAGGAACTGCTATAAGAGTGTTAATTCGAATTGAGTTGGGACAAACTGGAAGAATGTTAGGTGATGACCAGTTATATAATGTTATTGTTACTGCACATGCTTTTGTTATAATTTTTTTTATAGTTATGCCTATTTTAATTGGGGGATTCGGAAATTGGTTAGTGCCTTTAATACTTGGTGCTCCTGATATAGCTTTTCCTCGAATAAATAATTTAAGATTTTGGCTTTTGCCTCCTTCTTTATTATTATTATTTATTTCAAGTATAGTTGAAATAGGAGTTGGAGCAGGATGAACAGTGTATCCTCCTCTTGCTTCTTTAGAGGGGCATGCAGGAAGTTCTGTTGATTTTGCTATTTTTTCTCTTCATTTAGCTGGAGCTTCTTCGATTATAGGAGCAATTAATTTTATCTCCACTATTGTTAATATACGTGGATACGGTGTCACAATAGAAAAGGTTCCATTGTTTGTATGATCTGTTTTGATTACTGCTGTTCTTTTATTGTTGTCGTTACCTGTTTTAGCAGGTGCTATTACTATACTTTTAACTGACCGCAATTTTAATACTTCGTTTTTTGATCCTGCGGGTGGAGGGGATCCTGTATTATTTCAA
>Microlinyphia_impigra|RMNH.ARA.14117|2008|nondest
TACTTTGTATTTTATTTTTGGGGCTTGGTCTGCTATAGTAGGTACTGCTATAAGAGTTTTAATTCGAATTGAGCTTGGTCAAATAGGAAGAATACTTGGGGATGACCAATTATATAATGTTATTGTAACGGCGCATGCTTTTGTTATAATTTTTTTTATAGTTATACCAATTTTAATTGGAGGTTTTGGAAATTGGTTAGTTCCTTTGATGTTAGGAGCTCCTGATATAGCATTTCCTCGAATAAATAATTTAAGTTTTTGACTTTTACCTCCTTCTTTATTATTATTATTTATTTCTTCTATAGTTGAAATAGGGGTTGGAGCAGGATGGACAGTTTATCCTCCTCTTTCTTCTTTAGAAGGACATTCTGGGAGATCTGTGGATTTTGCAATTTTTTCTCTTCATTTAGCTGGGGCTTCTTCTATTATAGGGGCTATTAATTTTATTTCAACTATTTTAAATATACGAGCTTATGAGATTAGAATGGATAAAATTTCTTTATTTGTTTGATCAGTTTTAATTACTGCGGTGCTTTTATTATTATCTTTACCAGTATTGGCTGGGGCTATTACTATACTGTTAACTGACCGAAATTTTAATACATCTTTTTTTGATCCTGCAGGAGGAGGGGATCCTATTTTATTTCAA
