# Supplementary material for: Which specimens from a museum collection will yield DNA barcodes? A time series study of spiders in alcohol
Source: Zookeys. 2013 Dec 30;(365):245–61. doi: 10.3897/zookeys.365.5787 (PMC3890681; doi:10.3897/zookeys.365.5787)
Supplement: Supplementary file 1 — Electronic supplementary documents. (doi: 10.3897/zookeys.365.5787.app) File format: WinZip Archive. (zip). [file ZooKeys-365-245-s001.zip › Milleretal2013DutchSpiderBarcode.kml]

<?xml version="1.0" encoding="UTF-8"?>
<kml xmlns="http://earth.google.com/kml/2.1">
<Folder>
<name>Dutch spiders</name>

<Folder>
<name>Agelenidae</name>
<Folder>
<name>Agelena labyrinthica (Clerck, 1757)</name>
<Placemark>
<name>Agelena labyrinthica (Clerck, 1757)</name>
<description>
<![CDATA[
<tr>
<B>Locality: </B> Netherlands, Limburg, Herkenbosch, De Meinweg, op de grond<br>
<B>Date: </B>27 July 1989<br>
<B>Collector: </B><br>
<B>Specimen Code: </B>RMNH.ARA.14375<br>
<B>Collection: </B>RMNH<br>
1 female <br>
]]>
<A HREF="http://www.boldsystems.org/index.php/MAS_DataRetrieval_OpenSequence?selectedrecordid=2702826">Link to BOLD database</A>
</description>
<Style><IconStyle><Icon><href>http://maps.google.com/mapfiles/kml/pal4/icon7.png</href></Icon></IconStyle></Style>
<Point>
<coordinates>
6.13032, 51.14609
</coordinates>
</Point>
</Placemark>

<Placemark>
<name>Agelena labyrinthica (Clerck, 1757)</name>
<description>
<![CDATA[
<tr>
<B>Locality: </B> Netherlands, Overijssel, De Pollen, heischraal talud, dijk tussen twee vaarten, handvangst<br>
<B>Date: </B>09 July 1996<br>
<B>Collector: </B>K. van der Veen<br>
<B>Specimen Code: </B>RMNH.ARA.14376<br>
<B>Collection: </B>RMNH<br>
1 male <br>
]]>
<A HREF="http://www.boldsystems.org/index.php/MAS_DataRetrieval_OpenSequence?selectedrecordid=2702828">Link to BOLD database</A>
</description>
<Style><IconStyle><Icon><href>http://maps.google.com/mapfiles/kml/pal4/icon7.png</href></Icon></IconStyle></Style>
<Point>
<coordinates>
6.66384, 52.44219
</coordinates>
</Point>
</Placemark>

<Placemark>
<name>Agelena labyrinthica (Clerck, 1757)</name>
<description>
<![CDATA[
<tr>
<B>Locality: </B> Netherlands, Gelderland, Otterloo, Hoge Veluwe, W-zijde, heide, dennen<br>
<B>Date: </B>27 June 1999<br>
<B>Collector: </B>P.J. van Helsdingen<br>
<B>Specimen Code: </B>RMNH.ARA.14377<br>
<B>Collection: </B>RMNH<br>
1 male <br>
]]>
<A HREF="http://www.boldsystems.org/index.php/MAS_DataRetrieval_OpenSequence?selectedrecordid=2702825">Link to BOLD database</A>
</description>
<Style><IconStyle><Icon><href>http://maps.google.com/mapfiles/kml/pal4/icon7.png</href></Icon></IconStyle></Style>
<Point>
<coordinates>
5.80285, 52.06905
</coordinates>
</Point>
</Placemark>

<Placemark>
<name>Agelena labyrinthica (Clerck, 1757)</name>
<description>
<![CDATA[
<tr>
<B>Locality: </B> Netherlands, Limburg, Melick-Herkenbosch, Meijnweg, Het Loom, op de grond<br>
<B>Date: </B>26 July 2005<br>
<B>Collector: </B>P.J. van Helsdingen<br>
<B>Specimen Code: </B>RMNH.ARA.14378<br>
<B>Collection: </B>RMNH<br>
1 female <br>
]]>
<A HREF="http://www.boldsystems.org/index.php/MAS_DataRetrieval_OpenSequence?selectedrecordid=2702827">Link to BOLD database</A>
</description>
<Style><IconStyle><Icon><href>http://maps.google.com/mapfiles/kml/pal4/icon7.png</href></Icon></IconStyle></Style>
<Point>
<coordinates>
6.13032, 51.14609
</coordinates>
</Point>
</Placemark>

<Placemark>
<name>Agelena labyrinthica (Clerck, 1757)</name>
<description>
<![CDATA[
<tr>
<B>Locality: </B> Netherlands, Gelderland, Hoog Soeren, onder schors op rasterpaal<br>
<B>Date: </B>13 August 1978<br>
<B>Collector: </B>P.J. van Helsdingen<br>
<B>Specimen Code: </B>RMNH.ARA.16647<br>
<B>Collection: </B>RMNH<br>
1 female <br>
]]>
<A HREF="http://www.boldsystems.org/index.php/MAS_DataRetrieval_OpenSequence?selectedrecordid=3475963">Link to BOLD database</A>
</description>
<Style><IconStyle><Icon><href>http://maps.google.com/mapfiles/kml/pal4/icon7.png</href></Icon></IconStyle></Style>
<Point>
<coordinates>
5.87475, 52.21862
</coordinates>
</Point>
</Placemark>

<Placemark>
<name>Agelena labyrinthica (Clerck, 1757)</name>
<description>
<![CDATA[
<tr>
<B>Locality: </B> Netherlands, Gelderland, Ampsen, onder schors op rasterpaal<br>
<B>Date: </B>21 August 1960<br>
<B>Collector: </B>P.J. van Helsdingen<br>
<B>Specimen Code: </B>RMNH.ARA.16648<br>
<B>Collection: </B>RMNH<br>
1 female <br>
]]>
<A HREF="http://www.boldsystems.org/index.php/MAS_DataRetrieval_OpenSequence?selectedrecordid=3475964">Link to BOLD database</A>
</description>
<Style><IconStyle><Icon><href>http://maps.google.com/mapfiles/kml/pal4/icon7.png</href></Icon></IconStyle></Style>
<Point>
<coordinates>
6.41063, 52.17770
</coordinates>
</Point>
</Placemark>

</Folder><Folder>
<name>Coelotes terrestris (Wider, 1834)</name>
<Placemark>
<name>Coelotes terrestris (Wider, 1834)</name>
<description>
<![CDATA[
<tr>
<B>Locality: </B> Netherlands, Limburg, Eperheide, Onderste Bos, loofbos, strooisel<br>
<B>Date: </B>15 May 2011<br>
<B>Elevation: </B>50 m<br>
<B>Collector: </B>Peter van Helsdingen, Jeremy Miller, Steven Ijland<br>
<B>Specimen Code: </B>RMNH.ARA.12469<br>
<B>Collection: </B>RMNH<br>
3 females <br>
]]>
<A HREF="http://www.boldsystems.org/index.php/MAS_DataRetrieval_OpenSequence?selectedrecordid=2397840">Link to BOLD database</A>
</description>
<Style><IconStyle><Icon><href>http://maps.google.com/mapfiles/kml/pal4/icon7.png</href></Icon></IconStyle></Style>
<Point>
<coordinates>
5.89222, 50.76420
</coordinates>
</Point>
</Placemark>

<Placemark>
<name>Coelotes terrestris (Wider, 1834)</name>
<description>
<![CDATA[
<tr>
<B>Locality: </B> Netherlands, Gelderland, Doorwerth, Doorwerthse Heide, Laag-Wolfheze<br>
<B>Date: </B>10 September 2011<br>
<B>Collector: </B>Steven IJland<br>
<B>Specimen Code: </B>RMNH.ARA.12599<br>
<B>Collection: </B>RMNH<br>
1 male <br>
]]>
<A HREF="http://www.boldsystems.org/index.php/MAS_DataRetrieval_OpenSequence?selectedrecordid=2702829">Link to BOLD database</A>
</description>
<Style><IconStyle><Icon><href>http://maps.google.com/mapfiles/kml/pal4/icon7.png</href></Icon></IconStyle></Style>
<Point>
<coordinates>
5.79235, 51.99093
</coordinates>
</Point>
</Placemark>

</Folder><Folder>
<name>Malthonica picta (Simon, 1870)</name>
<Placemark>
<name>Malthonica picta (Simon, 1870)</name>
<description>
<![CDATA[
<tr>
<B>Locality: </B> Netherlands, Limburg, Eperheide, Onderste Bos, loofbos, strooisel<br>
<B>Date: </B>15 May 2011<br>
<B>Elevation: </B>50 m<br>
<B>Collector: </B>Peter van Helsdingen, Jeremy Miller, Steven Ijland<br>
<B>Specimen Code: </B>RMNH.ARA.12497<br>
<B>Collection: </B>RMNH<br>
1 male <br>
]]>
<A HREF="http://www.boldsystems.org/index.php/MAS_DataRetrieval_OpenSequence?selectedrecordid=2397868">Link to BOLD database</A>
</description>
<Style><IconStyle><Icon><href>http://maps.google.com/mapfiles/kml/pal4/icon7.png</href></Icon></IconStyle></Style>
<Point>
<coordinates>
5.89222, 50.76420
</coordinates>
</Point>
</Placemark>

</Folder><Folder>
<name>Tegenaria atrica C.L. Koch, 1843</name>
<Placemark>
<name>Tegenaria atrica C.L. Koch, 1843</name>
<description>
<![CDATA[
<tr>
<B>Locality: </B> Netherlands, Zeeland, Zierikzee, buiten op huis<br>
<B>Date: </B>26 August 2006<br>
<B>Collector: </B>P.J. van Helsdingen<br>
<B>Specimen Code: </B>RMNH.ARA.13645<br>
<B>Collection: </B>RMNH<br>
1 male <br>
]]>
<A HREF="http://www.boldsystems.org/index.php/MAS_DataRetrieval_OpenSequence?selectedrecordid=2397929">Link to BOLD database</A>
</description>
<Style><IconStyle><Icon><href>http://maps.google.com/mapfiles/kml/pal4/icon7.png</href></Icon></IconStyle></Style>
<Point>
<coordinates>
3.91843, 51.64942
</coordinates>
</Point>
</Placemark>

<Placemark>
<name>Tegenaria atrica C.L. Koch, 1843</name>
<description>
<![CDATA[
<tr>
<B>Locality: </B> Netherlands, Zuid-Holland, Leiden, in huis<br>
<B>Date: </B>18 August 1999<br>
<B>Collector: </B>P.J. van Helsdingen<br>
<B>Specimen Code: </B>RMNH.ARA.13646<br>
<B>Collection: </B>RMNH<br>
1 male <br>
]]>
<A HREF="http://www.boldsystems.org/index.php/MAS_DataRetrieval_OpenSequence?selectedrecordid=2397930">Link to BOLD database</A>
</description>
<Style><IconStyle><Icon><href>http://maps.google.com/mapfiles/kml/pal4/icon7.png</href></Icon></IconStyle></Style>
<Point>
<coordinates>
4.49613, 52.15715
</coordinates>
</Point>
</Placemark>

<Placemark>
<name>Tegenaria atrica C.L. Koch, 1843</name>
<description>
<![CDATA[
<tr>
<B>Locality: </B> Netherlands, Zuid-Holland, Oegstgeest<br>
<B>Date: </B>11 September 1995<br>
<B>Collector: </B>P.J. van Helsdingen<br>
<B>Specimen Code: </B>RMNH.ARA.13647<br>
<B>Collection: </B>RMNH<br>
1 male <br>
]]>
<A HREF="http://www.boldsystems.org/index.php/MAS_DataRetrieval_OpenSequence?selectedrecordid=2397931">Link to BOLD database</A>
</description>
<Style><IconStyle><Icon><href>http://maps.google.com/mapfiles/kml/pal4/icon7.png</href></Icon></IconStyle></Style>
<Point>
<coordinates>
4.46611, 52.17854
</coordinates>
</Point>
</Placemark>

<Placemark>
<name>Tegenaria atrica C.L. Koch, 1843</name>
<description>
<![CDATA[
<tr>
<B>Locality: </B> Netherlands, Zeeland, Haamstede, Zeepeduin, steilrandje<br>
<B>Date: </B>14 September 1989<br>
<B>Collector: </B>P.J. van Helsdingen<br>
<B>Specimen Code: </B>RMNH.ARA.13648<br>
<B>Collection: </B>RMNH<br>
1 female <br>
]]>
<A HREF="http://www.boldsystems.org/index.php/MAS_DataRetrieval_OpenSequence?selectedrecordid=2397932">Link to BOLD database</A>
</description>
<Style><IconStyle><Icon><href>http://maps.google.com/mapfiles/kml/pal4/icon7.png</href></Icon></IconStyle></Style>
<Point>
<coordinates>
3.74292, 51.69755
</coordinates>
</Point>
</Placemark>

<Placemark>
<name>Tegenaria atrica C.L. Koch, 1843</name>
<description>
<![CDATA[
<tr>
<B>Locality: </B> Netherlands, Zuid-Holland, Oegstgeest, in schuur<br>
<B>Date: </B>11 January 1981<br>
<B>Collector: </B>P.J. van Helsdingen<br>
<B>Specimen Code: </B>RMNH.ARA.13649<br>
<B>Collection: </B>RMNH<br>
1 female <br>
]]>
<A HREF="http://www.boldsystems.org/index.php/MAS_DataRetrieval_OpenSequence?selectedrecordid=2397933">Link to BOLD database</A>
</description>
<Style><IconStyle><Icon><href>http://maps.google.com/mapfiles/kml/pal4/icon7.png</href></Icon></IconStyle></Style>
<Point>
<coordinates>
4.46611, 52.17854
</coordinates>
</Point>
</Placemark>

<Placemark>
<name>Tegenaria atrica C.L. Koch, 1843</name>
<description>
<![CDATA[
<tr>
<B>Locality: </B> Netherlands, Zuid-Holland, Rijnsburg, in huis<br>
<B>Date: </B>20 September 1976<br>
<B>Collector: </B>P.J. van Helsdingen<br>
<B>Specimen Code: </B>RMNH.ARA.13650<br>
<B>Collection: </B>RMNH<br>
1 female <br>
]]>
</description>
<Style><IconStyle><Icon><href>http://maps.google.com/mapfiles/kml/pal4/icon7.png</href></Icon></IconStyle></Style>
<Point>
<coordinates>
4.44275, 52.18878
</coordinates>
</Point>
</Placemark>

<Placemark>
<name>Tegenaria atrica C.L. Koch, 1843</name>
<description>
<![CDATA[
<tr>
<B>Locality: </B> Netherlands, Noord-Holland, Texel, Slufter, duinen<br>
<B>Date: </B>04 July 1960<br>
<B>Collector: </B>P.J. van Helsdingen<br>
<B>Specimen Code: </B>RMNH.ARA.13651<br>
<B>Collection: </B>RMNH<br>
1 female <br>
]]>
<A HREF="http://www.boldsystems.org/index.php/MAS_DataRetrieval_OpenSequence?selectedrecordid=2397934">Link to BOLD database</A>
</description>
<Style><IconStyle><Icon><href>http://maps.google.com/mapfiles/kml/pal4/icon7.png</href></Icon></IconStyle></Style>
<Point>
<coordinates>
4.80868, 53.13823
</coordinates>
</Point>
</Placemark>

<Placemark>
<name>Tegenaria atrica C.L. Koch, 1843</name>
<description>
<![CDATA[
<tr>
<B>Locality: </B> Netherlands, Zuid-Holland, Oegstgeest, binnen<br>
<B>Date: </B>22 October 1956<br>
<B>Collector: </B>P.J. van Helsdingen<br>
<B>Specimen Code: </B>RMNH.ARA.16667<br>
<B>Collection: </B>RMNH<br>
1 female <br>
]]>
<A HREF="http://www.boldsystems.org/index.php/MAS_DataRetrieval_OpenSequence?selectedrecordid=3475965">Link to BOLD database</A>
</description>
<Style><IconStyle><Icon><href>http://maps.google.com/mapfiles/kml/pal4/icon7.png</href></Icon></IconStyle></Style>
<Point>
<coordinates>
4.46611, 52.17854
</coordinates>
</Point>
</Placemark>

<Placemark>
<name>Tegenaria atrica C.L. Koch, 1843</name>
<description>
<![CDATA[
<tr>
<B>Locality: </B> Netherlands, Zuid-Holland, Leiden, zoology lab, binnen<br>
<B>Date: </B>04 October 1967<br>
<B>Collector: </B>J. Vreugdenhil<br>
<B>Specimen Code: </B>RMNH.ARA.16668<br>
<B>Collection: </B>RMNH<br>
1 male <br>
]]>
</description>
<Style><IconStyle><Icon><href>http://maps.google.com/mapfiles/kml/pal4/icon7.png</href></Icon></IconStyle></Style>
<Point>
<coordinates>
4.46958, 52.16628
</coordinates>
</Point>
</Placemark>

</Folder><Folder>
<name>Textrix denticulata (Olivier, 1789)</name>
<Placemark>
<name>Textrix denticulata (Olivier, 1789)</name>
<description>
<![CDATA[
<tr>
<B>Locality: </B> Netherlands, Zuid-Holland, Leiden<br>
<B>Date: </B>06 June 2012<br>
<B>Elevation: </B>5 m<br>
<B>Collector: </B>K. Beentjes<br>
<B>Specimen Code: </B>RMNH.ARA.14126<br>
<B>Collection: </B>RMNH<br>
1 male <br>
]]>
<A HREF="http://www.boldsystems.org/index.php/MAS_DataRetrieval_OpenSequence?selectedrecordid=2762429">Link to BOLD database</A>
</description>
<Style><IconStyle><Icon><href>http://maps.google.com/mapfiles/kml/pal4/icon7.png</href></Icon></IconStyle></Style>
<Point>
<coordinates>
4.46700, 52.16800
</coordinates>
</Point>
</Placemark>

</Folder></Folder><Folder>
<name>Amaurobiidae</name>
<Folder>
<name>Amaurobius fenestralis (Str�m, 1768)</name>
<Placemark>
<name>Amaurobius fenestralis (Str�m, 1768)</name>
<description>
<![CDATA[
<tr>
<B>Locality: </B> Netherlands, Overijssel, Vasse, Zuidelijke Vasserheide, Droge hei, bosrand langs hei<br>
<B>Date: </B>17 May 2012<br>
<B>Collector: </B>Steven IJland<br>
<B>Specimen Code: </B>RMNH.ARA.14255<br>
<B>Collection: </B>RMNH<br>
1 female <br>
]]>
<A HREF="http://www.boldsystems.org/index.php/MAS_DataRetrieval_OpenSequence?selectedrecordid=2762409">Link to BOLD database</A>
</description>
<Style><IconStyle><Icon><href>http://maps.google.com/mapfiles/kml/pal4/icon7.png</href></Icon></IconStyle></Style>
<Point>
<coordinates>
6.84974, 52.41474
</coordinates>
</Point>
</Placemark>

</Folder><Folder>
<name>Amaurobius ferox (Walckenaer, 1830)</name>
<Placemark>
<name>Amaurobius ferox (Walckenaer, 1830)</name>
<description>
<![CDATA[
<B>Locality: </B> Netherlands, Drenthe, Meppel, in schuur, handvangst<br>
<B>Date: </B>27 March 1999<br>
<B>Collector: </B>K. van der Veen<br>
<B>Specimen Code: </B>RMNH.ARA.14335<br>
<B>Collection: </B>RMNH<br>
<br>
]]>
</description>
<Style><IconStyle><Icon><href>http://maps.google.com/mapfiles/kml/pal4/icon7.png</href></Icon></IconStyle></Style>
<Point>
<coordinates>
6.19943, 52.70243
</coordinates>
</Point>
</Placemark>

<Placemark>
<name>Amaurobius ferox (Walckenaer, 1830)</name>
<description>
<![CDATA[
<tr>
<B>Locality: </B> Netherlands, Zuid-Holland, Oegstgeest, tussen gestaplede tegels<br>
<B>Date: </B>10 July 1988<br>
<B>Collector: </B>P.J. van Helsdingen<br>
<B>Specimen Code: </B>RMNH.ARA.14379<br>
<B>Collection: </B>RMNH<br>
1 female <br>
]]>
<A HREF="http://www.boldsystems.org/index.php/MAS_DataRetrieval_OpenSequence?selectedrecordid=2702799">Link to BOLD database</A>
</description>
<Style><IconStyle><Icon><href>http://maps.google.com/mapfiles/kml/pal4/icon7.png</href></Icon></IconStyle></Style>
<Point>
<coordinates>
4.46630, 52.16956
</coordinates>
</Point>
</Placemark>

<Placemark>
<name>Amaurobius ferox (Walckenaer, 1830)</name>
<description>
<![CDATA[
<tr>
<B>Locality: </B> Netherlands, Zuid-Holland, Oegstgeest, buiten<br>
<B>Date: </B>21 April 1994<br>
<B>Collector: </B>P.J. van Helsdingen<br>
<B>Specimen Code: </B>RMNH.ARA.14380<br>
<B>Collection: </B>RMNH<br>
1 male <br>
]]>
<A HREF="http://www.boldsystems.org/index.php/MAS_DataRetrieval_OpenSequence?selectedrecordid=2702800">Link to BOLD database</A>
</description>
<Style><IconStyle><Icon><href>http://maps.google.com/mapfiles/kml/pal4/icon7.png</href></Icon></IconStyle></Style>
<Point>
<coordinates>
4.46630, 52.16956
</coordinates>
</Point>
</Placemark>

<Placemark>
<name>Amaurobius ferox (Walckenaer, 1830)</name>
<description>
<![CDATA[
<tr>
<B>Locality: </B> Netherlands, Zuid-Holland, Oegstgeest, in schuur<br>
<B>Date: </B>15 December 2009<br>
<B>Collector: </B>P.J. van Helsdingen<br>
<B>Specimen Code: </B>RMNH.ARA.14381<br>
<B>Collection: </B>RMNH<br>
1 female <br>
]]>
<A HREF="http://www.boldsystems.org/index.php/MAS_DataRetrieval_OpenSequence?selectedrecordid=2702798">Link to BOLD database</A>
</description>
<Style><IconStyle><Icon><href>http://maps.google.com/mapfiles/kml/pal4/icon7.png</href></Icon></IconStyle></Style>
<Point>
<coordinates>
4.46630, 52.16956
</coordinates>
</Point>
</Placemark>

<Placemark>
<name>Amaurobius ferox (Walckenaer, 1830)</name>
<description>
<![CDATA[
<tr>
<B>Locality: </B> Netherlands, Zuid-Holland, Oegstgeest, schuur<br>
<B>Date: </B>20 October 1979<br>
<B>Collector: </B>P.J. van Helsdingen<br>
<B>Specimen Code: </B>RMNH.ARA.16252<br>
<B>Collection: </B>RMNH<br>
1 female <br>
]]>
<A HREF="http://www.boldsystems.org/index.php/MAS_DataRetrieval_OpenSequence?selectedrecordid=3475966">Link to BOLD database</A>
</description>
<Style><IconStyle><Icon><href>http://maps.google.com/mapfiles/kml/pal4/icon7.png</href></Icon></IconStyle></Style>
<Point>
<coordinates>
4.46611, 52.17854
</coordinates>
</Point>
</Placemark>

<Placemark>
<name>Amaurobius ferox (Walckenaer, 1830)</name>
<description>
<![CDATA[
<tr>
<B>Locality: </B> Netherlands, Zuid-Holland, Oegstgeest, buiten op huis<br>
<B>Date: </B>12 February 1974<br>
<B>Collector: </B>P.J. van Helsdingen<br>
<B>Specimen Code: </B>RMNH.ARA.16253<br>
<B>Collection: </B>RMNH<br>
1 male <br>
]]>
<A HREF="http://www.boldsystems.org/index.php/MAS_DataRetrieval_OpenSequence?selectedrecordid=3475967">Link to BOLD database</A>
</description>
<Style><IconStyle><Icon><href>http://maps.google.com/mapfiles/kml/pal4/icon7.png</href></Icon></IconStyle></Style>
<Point>
<coordinates>
4.46611, 52.17854
</coordinates>
</Point>
</Placemark>

</Folder><Folder>
<name>Amaurobius similis (Blackwall, 1861)</name>
<Placemark>
<name>Amaurobius similis (Blackwall, 1861)</name>
<description>
<![CDATA[
<tr>
<B>Locality: </B> Netherlands, Gelderland, Oegstgeest, in huis<br>
<B>Date: </B>20 December 2012<br>
<B>Collector: </B>P.J. van Helsdingen<br>
<B>Specimen Code: </B>RMNH.ARA.14365<br>
<B>Collection: </B>RMNH<br>
1 male <br>
]]>
<A HREF="http://www.boldsystems.org/index.php/MAS_DataRetrieval_OpenSequence?selectedrecordid=2702801">Link to BOLD database</A>
</description>
<Style><IconStyle><Icon><href>http://maps.google.com/mapfiles/kml/pal4/icon7.png</href></Icon></IconStyle></Style>
<Point>
<coordinates>
4.46611, 52.17854
</coordinates>
</Point>
</Placemark>

</Folder></Folder><Folder>
<name>Anyphaenidae</name>
<Folder>
<name>Anyphaena accentuata (Walckenaer, 1802)</name>
<Placemark>
<name>Anyphaena accentuata (Walckenaer, 1802)</name>
<description>
<![CDATA[
<tr>
<B>Locality: </B> Netherlands, Limburg, Eperheide, Onderste Bos, loofbos, strooisel<br>
<B>Date: </B>15 May 2011<br>
<B>Elevation: </B>50 m<br>
<B>Collector: </B>Peter van Helsdingen, Jeremy Miller, Steven Ijland<br>
<B>Specimen Code: </B>RMNH.ARA.12459<br>
<B>Collection: </B>RMNH<br>
1 male <br>
]]>
<A HREF="http://www.boldsystems.org/index.php/MAS_DataRetrieval_OpenSequence?selectedrecordid=2397830">Link to BOLD database</A>
</description>
<Style><IconStyle><Icon><href>http://maps.google.com/mapfiles/kml/pal4/icon7.png</href></Icon></IconStyle></Style>
<Point>
<coordinates>
5.89222, 50.76420
</coordinates>
</Point>
</Placemark>

<Placemark>
<name>Anyphaena accentuata (Walckenaer, 1802)</name>
<description>
<![CDATA[
<tr>
<B>Locality: </B> Netherlands, Overijssel, Losser, Oldenzaalsche Veen, Gemengd bos<br>
<B>Date: </B>18 May 2012<br>
<B>Collector: </B>Steven IJland<br>
<B>Specimen Code: </B>RMNH.ARA.14257<br>
<B>Collection: </B>RMNH<br>
1 female <br>
]]>
<A HREF="http://www.boldsystems.org/index.php/MAS_DataRetrieval_OpenSequence?selectedrecordid=2762417">Link to BOLD database</A>
</description>
<Style><IconStyle><Icon><href>http://maps.google.com/mapfiles/kml/pal4/icon7.png</href></Icon></IconStyle></Style>
<Point>
<coordinates>
6.95930, 52.26197
</coordinates>
</Point>
</Placemark>

</Folder></Folder><Folder>
<name>Araneidae</name>
<Folder>
<name>Agalenatea redii (Scopoli, 1763)</name>
<Placemark>
<name>Agalenatea redii (Scopoli, 1763)</name>
<description>
<![CDATA[
<tr>
<B>Locality: </B> Netherlands, Limburg, Schinveld, Breukberg<br>
<B>Date: </B>14 May 2011<br>
<B>Elevation: </B>50 m<br>
<B>Collector: </B>Peter van Helsdingen, Jeremy Miller, Steven Ijland<br>
<B>Specimen Code: </B>RMNH.ARA.12457<br>
<B>Collection: </B>RMNH<br>
1 female <br>
]]>
<A HREF="http://www.boldsystems.org/index.php/MAS_DataRetrieval_OpenSequence?selectedrecordid=2397828">Link to BOLD database</A>
</description>
<Style><IconStyle><Icon><href>http://maps.google.com/mapfiles/kml/pal4/icon7.png</href></Icon></IconStyle></Style>
<Point>
<coordinates>
5.98148, 50.96137
</coordinates>
</Point>
</Placemark>

</Folder><Folder>
<name>Araneus diadematus Clerck, 1757</name>
<Placemark>
<name>Araneus diadematus Clerck, 1757</name>
<description>
<![CDATA[
<tr>
<B>Locality: </B> Netherlands, Gelderland, Doorwerth, Doorwerthse Heide, Laag-Wolfheze<br>
<B>Date: </B>10 September 2011<br>
<B>Collector: </B>Steven IJland<br>
<B>Specimen Code: </B>RMNH.ARA.12623<br>
<B>Collection: </B>RMNH<br>
1 female <br>
]]>
<A HREF="http://www.boldsystems.org/index.php/MAS_DataRetrieval_OpenSequence?selectedrecordid=2762399">Link to BOLD database</A>
</description>
<Style><IconStyle><Icon><href>http://maps.google.com/mapfiles/kml/pal4/icon7.png</href></Icon></IconStyle></Style>
<Point>
<coordinates>
5.79235, 51.99093
</coordinates>
</Point>
</Placemark>

</Folder><Folder>
<name>Araneus quadratus Clerck, 1757</name>
<Placemark>
<name>Araneus quadratus Clerck, 1757</name>
<description>
<![CDATA[
<tr>
<B>Locality: </B> Netherlands, Overijssel, Ossenzijl, Weerribben, mos-rietland<br>
<B>Date: </B>27 August 2011<br>
<B>Collector: </B>P.J. van Helsdingen<br>
<B>Specimen Code: </B>RMNH.ARA.12586<br>
<B>Collection: </B>RMNH<br>
1 male <br>
]]>
<A HREF="http://www.boldsystems.org/index.php/MAS_DataRetrieval_OpenSequence?selectedrecordid=2762410">Link to BOLD database</A>
</description>
<Style><IconStyle><Icon><href>http://maps.google.com/mapfiles/kml/pal4/icon7.png</href></Icon></IconStyle></Style>
<Point>
<coordinates>
5.92960, 52.80783
</coordinates>
</Point>
</Placemark>

<Placemark>
<name>Araneus quadratus Clerck, 1757</name>
<description>
<![CDATA[
<B>Locality: </B> Netherlands, Limburg, Oost-Maarland<br>
<B>Date: </B>09 September 1988<br>
<B>Collector: </B>V. Lefeber<br>
<B>Specimen Code: </B>RMNH.ARA.14382<br>
<B>Collection: </B>RMNH<br>
<br>
]]>
</description>
<Style><IconStyle><Icon><href>http://maps.google.com/mapfiles/kml/pal4/icon7.png</href></Icon></IconStyle></Style>
<Point>
<coordinates>
5.69917, 50.78849
</coordinates>
</Point>
</Placemark>

<Placemark>
<name>Araneus quadratus Clerck, 1757</name>
<description>
<![CDATA[
<tr>
<B>Locality: </B> Netherlands, Overijssel, Ossenzijl, Weerribben, ZO v De Kluft<br>
<B>Date: </B>27 August 1991<br>
<B>Collector: </B>P.J. van Helsdingen<br>
<B>Specimen Code: </B>RMNH.ARA.14383<br>
<B>Collection: </B>RMNH<br>
1 female <br>
]]>
<A HREF="http://www.boldsystems.org/index.php/MAS_DataRetrieval_OpenSequence?selectedrecordid=2702845">Link to BOLD database</A>
</description>
<Style><IconStyle><Icon><href>http://maps.google.com/mapfiles/kml/pal4/icon7.png</href></Icon></IconStyle></Style>
<Point>
<coordinates>
5.93583, 52.80100
</coordinates>
</Point>
</Placemark>

<Placemark>
<name>Araneus quadratus Clerck, 1757</name>
<description>
<![CDATA[
<tr>
<B>Locality: </B> Netherlands, Overijssel, Giethoorn, phala aru, in verruigd hooiland, geklopt<br>
<B>Date: </B>05 August 1995<br>
<B>Collector: </B>K. van der Veen<br>
<B>Specimen Code: </B>RMNH.ARA.14384<br>
<B>Collection: </B>RMNH<br>
1 male <br>
]]>
<A HREF="http://www.boldsystems.org/index.php/MAS_DataRetrieval_OpenSequence?selectedrecordid=2702846">Link to BOLD database</A>
</description>
<Style><IconStyle><Icon><href>http://maps.google.com/mapfiles/kml/pal4/icon7.png</href></Icon></IconStyle></Style>
<Point>
<coordinates>
6.09802, 52.74397
</coordinates>
</Point>
</Placemark>

<Placemark>
<name>Araneus quadratus Clerck, 1757</name>
<description>
<![CDATA[
<tr>
<B>Locality: </B> Netherlands, Overijssel, Holten, Sprengenberg<br>
<B>Date: </B>29 September 1997<br>
<B>Collector: </B>P.J. van Helsdingen<br>
<B>Specimen Code: </B>RMNH.ARA.14385<br>
<B>Collection: </B>RMNH<br>
1 female <br>
]]>
<A HREF="http://www.boldsystems.org/index.php/MAS_DataRetrieval_OpenSequence?selectedrecordid=2702842">Link to BOLD database</A>
</description>
<Style><IconStyle><Icon><href>http://maps.google.com/mapfiles/kml/pal4/icon7.png</href></Icon></IconStyle></Style>
<Point>
<coordinates>
6.39927, 52.32161
</coordinates>
</Point>
</Placemark>

<Placemark>
<name>Araneus quadratus Clerck, 1757</name>
<description>
<![CDATA[
<B>Locality: </B> Netherlands, Limburg, Afferden, Duivelskuil<br>
<B>Date: </B>01 September 2001<br>
<B>Collector: </B>V. Kalkman<br>
<B>Specimen Code: </B>RMNH.ARA.14386<br>
<B>Collection: </B>RMNH<br>
<br>
]]>
<A HREF="http://www.boldsystems.org/index.php/MAS_DataRetrieval_OpenSequence?selectedrecordid=2702844">Link to BOLD database</A>
</description>
<Style><IconStyle><Icon><href>http://maps.google.com/mapfiles/kml/pal4/icon7.png</href></Icon></IconStyle></Style>
<Point>
<coordinates>
6.03704, 51.62306
</coordinates>
</Point>
</Placemark>

<Placemark>
<name>Araneus quadratus Clerck, 1757</name>
<description>
<![CDATA[
<tr>
<B>Locality: </B> Netherlands, Gelderland, Nunspeet, De Vennen<br>
<B>Date: </B>29 August 2004<br>
<B>Collector: </B>B. van Aartsen<br>
<B>Specimen Code: </B>RMNH.ARA.14387<br>
<B>Collection: </B>RMNH<br>
1 male <br>
]]>
<A HREF="http://www.boldsystems.org/index.php/MAS_DataRetrieval_OpenSequence?selectedrecordid=2702843">Link to BOLD database</A>
</description>
<Style><IconStyle><Icon><href>http://maps.google.com/mapfiles/kml/pal4/icon7.png</href></Icon></IconStyle></Style>
<Point>
<coordinates>
5.79809, 52.34320
</coordinates>
</Point>
</Placemark>

<Placemark>
<name>Araneus quadratus Clerck, 1757</name>
<description>
<![CDATA[
<tr>
<B>Locality: </B> Netherlands, Noord-Brabant, Tilburg, Kaaistoep, ruigte<br>
<B>Date: </B>23 August 2006<br>
<B>Collector: </B>P.J. van Helsdingen<br>
<B>Specimen Code: </B>RMNH.ARA.14388<br>
<B>Collection: </B>RMNH<br>
1 male <br>
]]>
<A HREF="http://www.boldsystems.org/index.php/MAS_DataRetrieval_OpenSequence?selectedrecordid=2702841">Link to BOLD database</A>
</description>
<Style><IconStyle><Icon><href>http://maps.google.com/mapfiles/kml/pal4/icon7.png</href></Icon></IconStyle></Style>
<Point>
<coordinates>
4.99799, 51.54332
</coordinates>
</Point>
</Placemark>

<Placemark>
<name>Araneus quadratus Clerck, 1757</name>
<description>
<![CDATA[
<tr>
<B>Locality: </B> Netherlands, Gelderland, Deelen, Deelerwoud, heide-Molinia<br>
<B>Date: </B>16 October 1979<br>
<B>Collector: </B>P.J. van Helsdingen<br>
<B>Specimen Code: </B>RMNH.ARA.16649<br>
<B>Collection: </B>RMNH<br>
1 female <br>
]]>
</description>
<Style><IconStyle><Icon><href>http://maps.google.com/mapfiles/kml/pal4/icon7.png</href></Icon></IconStyle></Style>
<Point>
<coordinates>
5.87777, 52.11743
</coordinates>
</Point>
</Placemark>

<Placemark>
<name>Araneus quadratus Clerck, 1757</name>
<description>
<![CDATA[
<tr>
<B>Locality: </B> Netherlands, Limburg, Griendtsveen, Griendtveense Peel<br>
<B>Date: </B>23 November 1976<br>
<B>Collector: </B>P.J. van Helsdingen<br>
<B>Specimen Code: </B>RMNH.ARA.16650<br>
<B>Collection: </B>RMNH<br>
1 female <br>
]]>
</description>
<Style><IconStyle><Icon><href>http://maps.google.com/mapfiles/kml/pal4/icon7.png</href></Icon></IconStyle></Style>
<Point>
<coordinates>
5.91667, 51.43333
</coordinates>
</Point>
</Placemark>

<Placemark>
<name>Araneus quadratus Clerck, 1757</name>
<description>
<![CDATA[
<tr>
<B>Locality: </B> Netherlands, Gelderland, Apeldoorn, Kootwijkerveen<br>
<B>Date: </B>03 September 1959<br>
<B>Collector: </B>P.J. van Helsdingen<br>
<B>Specimen Code: </B>RMNH.ARA.16651<br>
<B>Collection: </B>RMNH<br>
1 female <br>
]]>
<A HREF="http://www.boldsystems.org/index.php/MAS_DataRetrieval_OpenSequence?selectedrecordid=3475968">Link to BOLD database</A>
</description>
<Style><IconStyle><Icon><href>http://maps.google.com/mapfiles/kml/pal4/icon7.png</href></Icon></IconStyle></Style>
<Point>
<coordinates>
5.79676, 52.19940
</coordinates>
</Point>
</Placemark>

<Placemark>
<name>Araneus quadratus Clerck, 1757</name>
<description>
<![CDATA[
<tr>
<B>Locality: </B> Netherlands, Friesland, Terschelling, Boschplaat<br>
<B>Date: </B>08 September 1952<br>
<B>Collector: </B>G.L. Spoek<br>
<B>Specimen Code: </B>RMNH.ARA.16652<br>
<B>Collection: </B>RMNH<br>
1 female <br>
]]>
</description>
<Style><IconStyle><Icon><href>http://maps.google.com/mapfiles/kml/pal4/icon7.png</href></Icon></IconStyle></Style>
<Point>
<coordinates>
5.48333, 53.43333
</coordinates>
</Point>
</Placemark>

<Placemark>
<name>Araneus quadratus Clerck, 1757</name>
<description>
<![CDATA[
<tr>
<B>Locality: </B> Netherlands, Gelderland, Groesbeek, De Bruuk, schraalland ten N. nog aan te kopen<br>
<B>Date: </B>24 August 1982<br>
<B>Collector: </B>P.J. van Helsdingen<br>
<B>Specimen Code: </B>RMNH.ARA.16653<br>
<B>Collection: </B>RMNH<br>
1 female <br>
]]>
</description>
<Style><IconStyle><Icon><href>http://maps.google.com/mapfiles/kml/pal4/icon7.png</href></Icon></IconStyle></Style>
<Point>
<coordinates>
5.97165, 51.75893
</coordinates>
</Point>
</Placemark>

</Folder><Folder>
<name>Araneus triguttatus (Fabricius, 1793)</name>
<Placemark>
<name>Araneus triguttatus (Fabricius, 1793)</name>
<description>
<![CDATA[
<tr>
<B>Locality: </B> Netherlands, Overijssel, Losser, Oldenzaalsche Veen, Gemengd bos<br>
<B>Date: </B>18 May 2012<br>
<B>Collector: </B>Steven IJland<br>
<B>Specimen Code: </B>RMNH.ARA.14258<br>
<B>Collection: </B>RMNH<br>
1 male <br>
]]>
<A HREF="http://www.boldsystems.org/index.php/MAS_DataRetrieval_OpenSequence?selectedrecordid=2762390">Link to BOLD database</A>
</description>
<Style><IconStyle><Icon><href>http://maps.google.com/mapfiles/kml/pal4/icon7.png</href></Icon></IconStyle></Style>
<Point>
<coordinates>
6.95930, 52.26197
</coordinates>
</Point>
</Placemark>

</Folder><Folder>
<name>Araniella cucurbitina (Clerck, 1757)</name>
<Placemark>
<name>Araniella cucurbitina (Clerck, 1757)</name>
<description>
<![CDATA[
<tr>
<B>Locality: </B> Netherlands, Limburg, Schinveld, Breukberg, open terrein, nat<br>
<B>Date: </B>14 May 2011<br>
<B>Elevation: </B>220 m<br>
<B>Collector: </B>Peter van Helsdingen, Jeremy Miller, Steven Ijland<br>
<B>Specimen Code: </B>RMNH.ARA.12460<br>
<B>Collection: </B>RMNH<br>
2 females <br>
]]>
<A HREF="http://www.boldsystems.org/index.php/MAS_DataRetrieval_OpenSequence?selectedrecordid=2397831">Link to BOLD database</A>
</description>
<Style><IconStyle><Icon><href>http://maps.google.com/mapfiles/kml/pal4/icon7.png</href></Icon></IconStyle></Style>
<Point>
<coordinates>
5.98148, 50.96137
</coordinates>
</Point>
</Placemark>

</Folder><Folder>
<name>Araniella opisthographa (Kulczyn'ski, 1905)</name>
<Placemark>
<name>Araniella opisthographa (Kulczyn'ski, 1905)</name>
<description>
<![CDATA[
<tr>
<B>Locality: </B> Netherlands, Limburg, Brunssum, Brunssummer Heide, zuidhelling<br>
<B>Date: </B>14 May 2011<br>
<B>Elevation: </B>140 m<br>
<B>Collector: </B>Peter van Helsdingen, Jeremy Miller, Steven Ijland<br>
<B>Specimen Code: </B>RMNH.ARA.12461<br>
<B>Collection: </B>RMNH<br>
1 male <br>
]]>
<A HREF="http://www.boldsystems.org/index.php/MAS_DataRetrieval_OpenSequence?selectedrecordid=2397832">Link to BOLD database</A>
</description>
<Style><IconStyle><Icon><href>http://maps.google.com/mapfiles/kml/pal4/icon7.png</href></Icon></IconStyle></Style>
<Point>
<coordinates>
5.99881, 50.92863
</coordinates>
</Point>
</Placemark>

<Placemark>
<name>Araniella opisthographa (Kulczyn'ski, 1905)</name>
<description>
<![CDATA[
<tr>
<B>Locality: </B> Netherlands, Overijssel, Losser, Oldenzaalsche Veen, Gemengd bos<br>
<B>Date: </B>18 May 2012<br>
<B>Collector: </B>Steven IJland<br>
<B>Specimen Code: </B>RMNH.ARA.14259<br>
<B>Collection: </B>RMNH<br>
1 male <br>
]]>
<A HREF="http://www.boldsystems.org/index.php/MAS_DataRetrieval_OpenSequence?selectedrecordid=2762457">Link to BOLD database</A>
</description>
<Style><IconStyle><Icon><href>http://maps.google.com/mapfiles/kml/pal4/icon7.png</href></Icon></IconStyle></Style>
<Point>
<coordinates>
6.95930, 52.26197
</coordinates>
</Point>
</Placemark>

</Folder><Folder>
<name>Cercidia prominens (Westring, 1851)</name>
<Placemark>
<name>Cercidia prominens (Westring, 1851)</name>
<description>
<![CDATA[
<tr>
<B>Locality: </B> Netherlands, Gelderland, Doorwerth, Doorwerthse Heide, Laag-Wolfheze<br>
<B>Date: </B>10 September 2011<br>
<B>Collector: </B>Steven IJland<br>
<B>Specimen Code: </B>RMNH.ARA.12621<br>
<B>Collection: </B>RMNH<br>
1 female <br>
]]>
<A HREF="http://www.boldsystems.org/index.php/MAS_DataRetrieval_OpenSequence?selectedrecordid=2762401">Link to BOLD database</A>
</description>
<Style><IconStyle><Icon><href>http://maps.google.com/mapfiles/kml/pal4/icon7.png</href></Icon></IconStyle></Style>
<Point>
<coordinates>
5.79235, 51.99093
</coordinates>
</Point>
</Placemark>

</Folder><Folder>
<name>Cyclosa conica (Pallas, 1772)</name>
<Placemark>
<name>Cyclosa conica (Pallas, 1772)</name>
<description>
<![CDATA[
<tr>
<B>Locality: </B> Netherlands, Limburg, Schinveld, Breukberg<br>
<B>Date: </B>14 May 2011<br>
<B>Elevation: </B>50 m<br>
<B>Collector: </B>Peter van Helsdingen, Jeremy Miller, Steven Ijland<br>
<B>Specimen Code: </B>RMNH.ARA.12471<br>
<B>Collection: </B>RMNH<br>
1 male <br>
]]>
<A HREF="http://www.boldsystems.org/index.php/MAS_DataRetrieval_OpenSequence?selectedrecordid=2397842">Link to BOLD database</A>
</description>
<Style><IconStyle><Icon><href>http://maps.google.com/mapfiles/kml/pal4/icon7.png</href></Icon></IconStyle></Style>
<Point>
<coordinates>
5.98148, 50.96137
</coordinates>
</Point>
</Placemark>

</Folder><Folder>
<name>Gibbaranea gibbosa (Walckenaer, 1802)</name>
<Placemark>
<name>Gibbaranea gibbosa (Walckenaer, 1802)</name>
<description>
<![CDATA[
<tr>
<B>Locality: </B> Netherlands, Limburg, Schinveld, Breukberg<br>
<B>Date: </B>14 May 2011<br>
<B>Elevation: </B>50 m<br>
<B>Collector: </B>Peter van Helsdingen, Jeremy Miller, Steven Ijland<br>
<B>Specimen Code: </B>RMNH.ARA.12485<br>
<B>Collection: </B>RMNH<br>
1 male <br>
]]>
<A HREF="http://www.boldsystems.org/index.php/MAS_DataRetrieval_OpenSequence?selectedrecordid=2397856">Link to BOLD database</A>
</description>
<Style><IconStyle><Icon><href>http://maps.google.com/mapfiles/kml/pal4/icon7.png</href></Icon></IconStyle></Style>
<Point>
<coordinates>
5.98148, 50.96137
</coordinates>
</Point>
</Placemark>

</Folder><Folder>
<name>Hypsosinga pygmaea (Sundevall, 1832)</name>
<Placemark>
<name>Hypsosinga pygmaea (Sundevall, 1832)</name>
<description>
<![CDATA[
<tr>
<B>Locality: </B> Netherlands, Limburg, Schinveld, Breukberg<br>
<B>Date: </B>14 May 2011<br>
<B>Elevation: </B>50 m<br>
<B>Collector: </B>Peter van Helsdingen, Jeremy Miller, Steven Ijland<br>
<B>Specimen Code: </B>RMNH.ARA.12491<br>
<B>Collection: </B>RMNH<br>
1 male <br>
]]>
<A HREF="http://www.boldsystems.org/index.php/MAS_DataRetrieval_OpenSequence?selectedrecordid=2397862">Link to BOLD database</A>
</description>
<Style><IconStyle><Icon><href>http://maps.google.com/mapfiles/kml/pal4/icon7.png</href></Icon></IconStyle></Style>
<Point>
<coordinates>
5.98148, 50.96137
</coordinates>
</Point>
</Placemark>

</Folder><Folder>
<name>Hypsosinga sanguinea (C.L. Koch, 1844)</name>
<Placemark>
<name>Hypsosinga sanguinea (C.L. Koch, 1844)</name>
<description>
<![CDATA[
<tr>
<B>Locality: </B> Netherlands, Limburg, Schinveld, Breukberg<br>
<B>Date: </B>14 May 2011<br>
<B>Elevation: </B>50 m<br>
<B>Collector: </B>Peter van Helsdingen, Jeremy Miller, Steven Ijland<br>
<B>Specimen Code: </B>RMNH.ARA.12492<br>
<B>Collection: </B>RMNH<br>
1 female <br>
]]>
<A HREF="http://www.boldsystems.org/index.php/MAS_DataRetrieval_OpenSequence?selectedrecordid=2397863">Link to BOLD database</A>
</description>
<Style><IconStyle><Icon><href>http://maps.google.com/mapfiles/kml/pal4/icon7.png</href></Icon></IconStyle></Style>
<Point>
<coordinates>
5.98148, 50.96137
</coordinates>
</Point>
</Placemark>

</Folder><Folder>
<name>Larinioides cornutus (Clerck, 1757)</name>
<Placemark>
<name>Larinioides cornutus (Clerck, 1757)</name>
<description>
<![CDATA[
<tr>
<B>Locality: </B> Netherlands, Overijssel, Ossenzijl, Weerribben, mos-rietland<br>
<B>Date: </B>27 August 2011<br>
<B>Collector: </B>P.J. van Helsdingen<br>
<B>Specimen Code: </B>RMNH.ARA.12588<br>
<B>Collection: </B>RMNH<br>
1 male <br>
]]>
<A HREF="http://www.boldsystems.org/index.php/MAS_DataRetrieval_OpenSequence?selectedrecordid=2702847">Link to BOLD database</A>
</description>
<Style><IconStyle><Icon><href>http://maps.google.com/mapfiles/kml/pal4/icon7.png</href></Icon></IconStyle></Style>
<Point>
<coordinates>
5.92960, 52.80783
</coordinates>
</Point>
</Placemark>

<Placemark>
<name>Larinioides cornutus (Clerck, 1757)</name>
<description>
<![CDATA[
<tr>
<B>Locality: </B> Netherlands, Zeeland, Vrouwenpolder, Oranjezon, meadow and shallow pond<br>
<B>Date: </B>20 August 2011<br>
<B>Collector: </B>P. Chen & N. Nieser<br>
<B>Specimen Code: </B>RMNH.ARA.12637<br>
<B>Collection: </B>RMNH<br>
1 male <br>
]]>
<A HREF="http://www.boldsystems.org/index.php/MAS_DataRetrieval_OpenSequence?selectedrecordid=2702849">Link to BOLD database</A>
</description>
<Style><IconStyle><Icon><href>http://maps.google.com/mapfiles/kml/pal4/icon7.png</href></Icon></IconStyle></Style>
<Point>
<coordinates>
3.58208, 51.57980
</coordinates>
</Point>
</Placemark>

<Placemark>
<name>Larinioides cornutus (Clerck, 1757)</name>
<description>
<![CDATA[
<tr>
<B>Locality: </B> Netherlands, Noord-Brabant, Vlijmen, richting Moerse Putten, oevervegetatie sloot<br>
<B>Date: </B>23 August 2006<br>
<B>Collector: </B>P.J. van Helsdingen<br>
<B>Specimen Code: </B>RMNH.ARA.13630<br>
<B>Collection: </B>RMNH<br>
1 female <br>
]]>
<A HREF="http://www.boldsystems.org/index.php/MAS_DataRetrieval_OpenSequence?selectedrecordid=2397926">Link to BOLD database</A>
</description>
<Style><IconStyle><Icon><href>http://maps.google.com/mapfiles/kml/pal4/icon7.png</href></Icon></IconStyle></Style>
<Point>
<coordinates>
5.21190, 51.69512
</coordinates>
</Point>
</Placemark>

<Placemark>
<name>Larinioides cornutus (Clerck, 1757)</name>
<description>
<![CDATA[
<tr>
<B>Locality: </B> Netherlands, Zuid-Holland, Pijnacker, Ackerdijkse Plassen, oevervegetatie<br>
<B>Date: </B>13 June 2001<br>
<B>Collector: </B>P.J. van Helsdingen<br>
<B>Specimen Code: </B>RMNH.ARA.13631<br>
<B>Collection: </B>RMNH<br>
1 female <br>
]]>
<A HREF="http://www.boldsystems.org/index.php/MAS_DataRetrieval_OpenSequence?selectedrecordid=2397927">Link to BOLD database</A>
</description>
<Style><IconStyle><Icon><href>http://maps.google.com/mapfiles/kml/pal4/icon7.png</href></Icon></IconStyle></Style>
<Point>
<coordinates>
4.39740, 51.98024
</coordinates>
</Point>
</Placemark>

<Placemark>
<name>Larinioides cornutus (Clerck, 1757)</name>
<description>
<![CDATA[
<tr>
<B>Locality: </B> Netherlands, Noord-Holland, Kortenhoef, Kortenhoefse Plassen, oevervegetatie, schaduw<br>
<B>Date: </B>29 August 1995<br>
<B>Collector: </B>P.J. van Helsdingen<br>
<B>Specimen Code: </B>RMNH.ARA.13632<br>
<B>Collection: </B>RMNH<br>
1 female <br>
]]>
</description>
<Style><IconStyle><Icon><href>http://maps.google.com/mapfiles/kml/pal4/icon7.png</href></Icon></IconStyle></Style>
<Point>
<coordinates>
5.09283, 52.24010
</coordinates>
</Point>
</Placemark>

<Placemark>
<name>Larinioides cornutus (Clerck, 1757)</name>
<description>
<![CDATA[
<tr>
<B>Locality: </B> Netherlands, Overijssel, Denekamp, Stroothuizen, heide, gras<br>
<B>Date: </B>25 July 1990<br>
<B>Collector: </B>P.J. van Helsdingen<br>
<B>Specimen Code: </B>RMNH.ARA.13633<br>
<B>Collection: </B>RMNH<br>
1 female <br>
]]>
</description>
<Style><IconStyle><Icon><href>http://maps.google.com/mapfiles/kml/pal4/icon7.png</href></Icon></IconStyle></Style>
<Point>
<coordinates>
7.05692, 52.36552
</coordinates>
</Point>
</Placemark>

<Placemark>
<name>Larinioides cornutus (Clerck, 1757)</name>
<description>
<![CDATA[
<tr>
<B>Locality: </B> Netherlands, Gelderland, Groesbeek, De Bruuk, gesleept<br>
<B>Date: </B>31 May 1980<br>
<B>Collector: </B>Steven IJland<br>
<B>Specimen Code: </B>RMNH.ARA.13634<br>
<B>Collection: </B>RMNH<br>
1 female <br>
]]>
</description>
<Style><IconStyle><Icon><href>http://maps.google.com/mapfiles/kml/pal4/icon7.png</href></Icon></IconStyle></Style>
<Point>
<coordinates>
5.93019, 51.74495
</coordinates>
</Point>
</Placemark>

<Placemark>
<name>Larinioides cornutus (Clerck, 1757)</name>
<description>
<![CDATA[
<tr>
<B>Locality: </B> Netherlands, Zuid-Holland, Nieuwkoop, Nieuwkoopse Plassen & De Haeck<br>
<B>Date: </B>22 August 1971<br>
<B>Collector: </B>P.J. van Helsdingen<br>
<B>Specimen Code: </B>RMNH.ARA.13635<br>
<B>Collection: </B>RMNH<br>
1 male <br>
]]>
</description>
<Style><IconStyle><Icon><href>http://maps.google.com/mapfiles/kml/pal4/icon7.png</href></Icon></IconStyle></Style>
<Point>
<coordinates>
4.77725, 52.15010
</coordinates>
</Point>
</Placemark>

<Placemark>
<name>Larinioides cornutus (Clerck, 1757)</name>
<description>
<![CDATA[
<tr>
<B>Locality: </B> Netherlands, Gelderland, Apeldoorn, Kootwijkerveen<br>
<B>Date: </B>08 May 1961<br>
<B>Collector: </B>P.J. van Helsdingen<br>
<B>Specimen Code: </B>RMNH.ARA.13636<br>
<B>Collection: </B>RMNH<br>
1 female <br>
]]>
</description>
<Style><IconStyle><Icon><href>http://maps.google.com/mapfiles/kml/pal4/icon7.png</href></Icon></IconStyle></Style>
<Point>
<coordinates>
5.80005, 52.21598
</coordinates>
</Point>
</Placemark>

<Placemark>
<name>Larinioides cornutus (Clerck, 1757)</name>
<description>
<![CDATA[
<tr>
<B>Locality: </B> Netherlands, Noord-Brabant, Werkendam, Biesbosch<br>
<B>Date: </B>12 May 1951<br>
<B>Collector: </B>G.L. Spoek<br>
<B>Specimen Code: </B>RMNH.ARA.13637<br>
<B>Collection: </B>RMNH<br>
1 female <br>
]]>
</description>
<Style><IconStyle><Icon><href>http://maps.google.com/mapfiles/kml/pal4/icon7.png</href></Icon></IconStyle></Style>
<Point>
<coordinates>
4.72322, 51.74233
</coordinates>
</Point>
</Placemark>

<Placemark>
<name>Larinioides cornutus (Clerck, 1757)</name>
<description>
<![CDATA[
<tr>
<B>Locality: </B> Netherlands, Zuid-Holland, Tiengemeten, ruigte langs water<br>
<B>Date: </B>04 September 2010<br>
<B>Collector: </B>P.J. van Helsdingen<br>
<B>Specimen Code: </B>RMNH.ARA.13638<br>
<B>Collection: </B>RMNH<br>
1 female <br>
]]>
<A HREF="http://www.boldsystems.org/index.php/MAS_DataRetrieval_OpenSequence?selectedrecordid=2397928">Link to BOLD database</A>
</description>
<Style><IconStyle><Icon><href>http://maps.google.com/mapfiles/kml/pal4/icon7.png</href></Icon></IconStyle></Style>
<Point>
<coordinates>
4.31277, 51.73578
</coordinates>
</Point>
</Placemark>

<Placemark>
<name>Larinioides cornutus (Clerck, 1757)</name>
<description>
<![CDATA[
<tr>
<B>Locality: </B> Netherlands, Limburg, Maasband, Along Meuse<br>
<B>Date: </B>01 September 1998<br>
<B>Collector: </B>P.J. van Helsdingen<br>
<B>Specimen Code: </B>RMNH.ARA.14362<br>
<B>Collection: </B>RMNH<br>
1 female <br>
]]>
<A HREF="http://www.boldsystems.org/index.php/MAS_DataRetrieval_OpenSequence?selectedrecordid=2702848">Link to BOLD database</A>
</description>
<Style><IconStyle><Icon><href>http://maps.google.com/mapfiles/kml/pal4/icon7.png</href></Icon></IconStyle></Style>
<Point>
<coordinates>
5.72885, 50.96818
</coordinates>
</Point>
</Placemark>

</Folder><Folder>
<name>Mangora acalypha (Walckenaer, 1802)</name>
<Placemark>
<name>Mangora acalypha (Walckenaer, 1802)</name>
<description>
<![CDATA[
<tr>
<B>Locality: </B> Netherlands, Limburg, Brunssum, Brunssummer Heide, natte heide<br>
<B>Date: </B>14 May 2011<br>
<B>Elevation: </B>60 m<br>
<B>Collector: </B>Peter van Helsdingen, Jeremy Miller, Steven Ijland<br>
<B>Specimen Code: </B>RMNH.ARA.12498<br>
<B>Collection: </B>RMNH<br>
1 male <br>
]]>
<A HREF="http://www.boldsystems.org/index.php/MAS_DataRetrieval_OpenSequence?selectedrecordid=2397869">Link to BOLD database</A>
</description>
<Style><IconStyle><Icon><href>http://maps.google.com/mapfiles/kml/pal4/icon7.png</href></Icon></IconStyle></Style>
<Point>
<coordinates>
5.99828, 50.92675
</coordinates>
</Point>
</Placemark>

<Placemark>
<name>Mangora acalypha (Walckenaer, 1802)</name>
<description>
<![CDATA[
<tr>
<B>Locality: </B> Netherlands, Overijssel, Ootmarsum, Almelo-Nordhornkanaal, Oever langs kanaal<br>
<B>Date: </B>17 May 2012<br>
<B>Collector: </B>Steven IJland<br>
<B>Specimen Code: </B>RMNH.ARA.14287<br>
<B>Collection: </B>RMNH<br>
1 male <br>
]]>
</description>
<Style><IconStyle><Icon><href>http://maps.google.com/mapfiles/kml/pal4/icon7.png</href></Icon></IconStyle></Style>
<Point>
<coordinates>
6.89595, 52.37863
</coordinates>
</Point>
</Placemark>

</Folder><Folder>
<name>Nuctenea umbratica (Clerck, 1757)</name>
<Placemark>
<name>Nuctenea umbratica (Clerck, 1757)</name>
<description>
<![CDATA[
<tr>
<B>Locality: </B> Netherlands, Noord-Holland, Purmerend, in huis<br>
<B>Date: </B>22 August 2011<br>
<B>Collector: </B>E.de Zeeuw<br>
<B>Specimen Code: </B>RMNH.ARA.12593<br>
<B>Collection: </B>RMNH<br>
1 male <br>
]]>
<A HREF="http://www.boldsystems.org/index.php/MAS_DataRetrieval_OpenSequence?selectedrecordid=2762419">Link to BOLD database</A>
</description>
<Style><IconStyle><Icon><href>http://maps.google.com/mapfiles/kml/pal4/icon7.png</href></Icon></IconStyle></Style>
<Point>
<coordinates>
4.96382, 52.51377
</coordinates>
</Point>
</Placemark>

<Placemark>
<name>Nuctenea umbratica (Clerck, 1757)</name>
<description>
<![CDATA[
<tr>
<B>Locality: </B> Netherlands, Overijssel, Oldenzaal, Vondellaan, Garden<br>
<B>Date: </B>18 May 2012<br>
<B>Collector: </B>Steven IJland<br>
<B>Specimen Code: </B>RMNH.ARA.14301<br>
<B>Collection: </B>RMNH<br>
1 female <br>
]]>
<A HREF="http://www.boldsystems.org/index.php/MAS_DataRetrieval_OpenSequence?selectedrecordid=2762398">Link to BOLD database</A>
</description>
<Style><IconStyle><Icon><href>http://maps.google.com/mapfiles/kml/pal4/icon7.png</href></Icon></IconStyle></Style>
<Point>
<coordinates>
6.94709, 52.27254
</coordinates>
</Point>
</Placemark>

</Folder><Folder>
<name>Zilla diodia (Walckenaer, 1802)</name>
<Placemark>
<name>Zilla diodia (Walckenaer, 1802)</name>
<description>
<![CDATA[
<tr>
<B>Locality: </B> Netherlands, Limburg, Schinveld, Breukberg<br>
<B>Date: </B>14 May 2011<br>
<B>Elevation: </B>50 m<br>
<B>Collector: </B>Peter van Helsdingen, Jeremy Miller, Steven Ijland<br>
<B>Specimen Code: </B>RMNH.ARA.12549<br>
<B>Collection: </B>RMNH<br>
1 female <br>
]]>
<A HREF="http://www.boldsystems.org/index.php/MAS_DataRetrieval_OpenSequence?selectedrecordid=2397919">Link to BOLD database</A>
</description>
<Style><IconStyle><Icon><href>http://maps.google.com/mapfiles/kml/pal4/icon7.png</href></Icon></IconStyle></Style>
<Point>
<coordinates>
5.98148, 50.96137
</coordinates>
</Point>
</Placemark>

<Placemark>
<name>Zilla diodia (Walckenaer, 1802)</name>
<description>
<![CDATA[
<tr>
<B>Locality: </B> Netherlands, Overijssel, Hezingen, Springendal, Droge hei, bosrand langs hei<br>
<B>Date: </B>17 May 2012<br>
<B>Collector: </B>Steven IJland<br>
<B>Specimen Code: </B>RMNH.ARA.14131<br>
<B>Collection: </B>RMNH<br>
1 male <br>
]]>
<A HREF="http://www.boldsystems.org/index.php/MAS_DataRetrieval_OpenSequence?selectedrecordid=2762381">Link to BOLD database</A>
</description>
<Style><IconStyle><Icon><href>http://maps.google.com/mapfiles/kml/pal4/icon7.png</href></Icon></IconStyle></Style>
<Point>
<coordinates>
6.88261, 52.43931
</coordinates>
</Point>
</Placemark>

</Folder></Folder><Folder>
<name>Clubionidae</name>
<Folder>
<name>Clubiona brevipes (Blackwall, 1841)</name>
<Placemark>
<name>Clubiona brevipes (Blackwall, 1841)</name>
<description>
<![CDATA[
<tr>
<B>Locality: </B> Netherlands, Limburg, Schinveld, Breukberg<br>
<B>Date: </B>14 May 2011<br>
<B>Elevation: </B>50 m<br>
<B>Collector: </B>Peter van Helsdingen, Jeremy Miller, Steven Ijland<br>
<B>Specimen Code: </B>RMNH.ARA.12464<br>
<B>Collection: </B>RMNH<br>
1 male <br>
]]>
<A HREF="http://www.boldsystems.org/index.php/MAS_DataRetrieval_OpenSequence?selectedrecordid=2397835">Link to BOLD database</A>
</description>
<Style><IconStyle><Icon><href>http://maps.google.com/mapfiles/kml/pal4/icon7.png</href></Icon></IconStyle></Style>
<Point>
<coordinates>
5.98148, 50.96137
</coordinates>
</Point>
</Placemark>

</Folder><Folder>
<name>Clubiona comta C.L. Koch, 1839</name>
<Placemark>
<name>Clubiona comta C.L. Koch, 1839</name>
<description>
<![CDATA[
<tr>
<B>Locality: </B> Netherlands, Limburg, Schinveld, Breukberg<br>
<B>Date: </B>14 May 2011<br>
<B>Elevation: </B>50 m<br>
<B>Collector: </B>Peter van Helsdingen, Jeremy Miller, Steven Ijland<br>
<B>Specimen Code: </B>RMNH.ARA.12465<br>
<B>Collection: </B>RMNH<br>
1 female <br>
]]>
<A HREF="http://www.boldsystems.org/index.php/MAS_DataRetrieval_OpenSequence?selectedrecordid=2397836">Link to BOLD database</A>
</description>
<Style><IconStyle><Icon><href>http://maps.google.com/mapfiles/kml/pal4/icon7.png</href></Icon></IconStyle></Style>
<Point>
<coordinates>
5.98148, 50.96137
</coordinates>
</Point>
</Placemark>

<Placemark>
<name>Clubiona comta C.L. Koch, 1839</name>
<description>
<![CDATA[
<tr>
<B>Locality: </B> Netherlands, Overijssel, Oldenzaal, Garden<br>
<B>Date: </B>18 May 2012<br>
<B>Collector: </B>Steven IJland<br>
<B>Specimen Code: </B>RMNH.ARA.14262<br>
<B>Collection: </B>RMNH<br>
1 female <br>
]]>
<A HREF="http://www.boldsystems.org/index.php/MAS_DataRetrieval_OpenSequence?selectedrecordid=2762387">Link to BOLD database</A>
</description>
<Style><IconStyle><Icon><href>http://maps.google.com/mapfiles/kml/pal4/icon7.png</href></Icon></IconStyle></Style>
<Point>
<coordinates>
6.94709, 52.27254
</coordinates>
</Point>
</Placemark>

</Folder><Folder>
<name>Clubiona phragmitis C.L. Koch, 1843</name>
<Placemark>
<name>Clubiona phragmitis C.L. Koch, 1843</name>
<description>
<![CDATA[
<tr>
<B>Locality: </B> Netherlands, Flevoland, Kraggenburg, Waterloopbos, oevervegetatie kanaal<br>
<B>Date: </B>06 June 2007<br>
<B>Collector: </B>P.J. van Helsdingen<br>
<B>Specimen Code: </B>RMNH.ARA.13622<br>
<B>Collection: </B>RMNH<br>
1 male <br>
]]>
<A HREF="http://www.boldsystems.org/index.php/MAS_DataRetrieval_OpenSequence?selectedrecordid=2397921">Link to BOLD database</A>
</description>
<Style><IconStyle><Icon><href>http://maps.google.com/mapfiles/kml/pal4/icon7.png</href></Icon></IconStyle></Style>
<Point>
<coordinates>
5.90469, 52.67532
</coordinates>
</Point>
</Placemark>

<Placemark>
<name>Clubiona phragmitis C.L. Koch, 1843</name>
<description>
<![CDATA[
<tr>
<B>Locality: </B> Netherlands, Zuid-Holland, Pijnacker, Ackerdijkse Plassen, oevervegetatie<br>
<B>Date: </B>13 June 2001<br>
<B>Collector: </B>P.J. van Helsdingen<br>
<B>Specimen Code: </B>RMNH.ARA.13623<br>
<B>Collection: </B>RMNH<br>
1 female <br>
]]>
<A HREF="http://www.boldsystems.org/index.php/MAS_DataRetrieval_OpenSequence?selectedrecordid=2397922">Link to BOLD database</A>
</description>
<Style><IconStyle><Icon><href>http://maps.google.com/mapfiles/kml/pal4/icon7.png</href></Icon></IconStyle></Style>
<Point>
<coordinates>
4.39740, 51.98024
</coordinates>
</Point>
</Placemark>

<Placemark>
<name>Clubiona phragmitis C.L. Koch, 1843</name>
<description>
<![CDATA[
<tr>
<B>Locality: </B> Netherlands, Noord-Holland, Naarden, Naardermeer, oevervegetatie<br>
<B>Date: </B>26 May 1995<br>
<B>Collector: </B>P.J. van Helsdingen<br>
<B>Specimen Code: </B>RMNH.ARA.13624<br>
<B>Collection: </B>RMNH<br>
1 female <br>
]]>
<A HREF="http://www.boldsystems.org/index.php/MAS_DataRetrieval_OpenSequence?selectedrecordid=2397923">Link to BOLD database</A>
</description>
<Style><IconStyle><Icon><href>http://maps.google.com/mapfiles/kml/pal4/icon7.png</href></Icon></IconStyle></Style>
<Point>
<coordinates>
5.10, 52.29
</coordinates>
</Point>
</Placemark>

<Placemark>
<name>Clubiona phragmitis C.L. Koch, 1843</name>
<description>
<![CDATA[
<tr>
<B>Locality: </B> Netherlands, Overijssel, Wanneperveen, De Wieden, grasland t.o eendekooi<br>
<B>Date: </B>04 May 1990<br>
<B>Collector: </B>P.J. van Helsdingen<br>
<B>Specimen Code: </B>RMNH.ARA.13625<br>
<B>Collection: </B>RMNH<br>
1 female <br>
]]>
<A HREF="http://www.boldsystems.org/index.php/MAS_DataRetrieval_OpenSequence?selectedrecordid=2397924">Link to BOLD database</A>
</description>
<Style><IconStyle><Icon><href>http://maps.google.com/mapfiles/kml/pal4/icon7.png</href></Icon></IconStyle></Style>
<Point>
<coordinates>
6.11182, 52.68323
</coordinates>
</Point>
</Placemark>

<Placemark>
<name>Clubiona phragmitis C.L. Koch, 1843</name>
<description>
<![CDATA[
<tr>
<B>Locality: </B> Netherlands, Gelderland, Groesbeek, De Bruuk, schraalland<br>
<B>Date: </B>17 June 1980<br>
<B>Collector: </B>Steven IJland<br>
<B>Specimen Code: </B>RMNH.ARA.13626<br>
<B>Collection: </B>RMNH<br>
1 male <br>
]]>
<A HREF="http://www.boldsystems.org/index.php/MAS_DataRetrieval_OpenSequence?selectedrecordid=3475969">Link to BOLD database</A>
</description>
<Style><IconStyle><Icon><href>http://maps.google.com/mapfiles/kml/pal4/icon7.png</href></Icon></IconStyle></Style>
<Point>
<coordinates>
5.93019, 51.74495
</coordinates>
</Point>
</Placemark>

<Placemark>
<name>Clubiona phragmitis C.L. Koch, 1843</name>
<description>
<![CDATA[
<tr>
<B>Locality: </B> Netherlands, Zuid-Holland, Oegstgeest, tuin<br>
<B>Date: </B>16 June 1971<br>
<B>Collector: </B>P.J. van Helsdingen<br>
<B>Specimen Code: </B>RMNH.ARA.13627<br>
<B>Collection: </B>RMNH<br>
1 female <br>
]]>
</description>
<Style><IconStyle><Icon><href>http://maps.google.com/mapfiles/kml/pal4/icon7.png</href></Icon></IconStyle></Style>
<Point>
<coordinates>
4.46611, 52.17854
</coordinates>
</Point>
</Placemark>

<Placemark>
<name>Clubiona phragmitis C.L. Koch, 1843</name>
<description>
<![CDATA[
<tr>
<B>Locality: </B> Netherlands, Zuid-Holland, Woubrugge, Wijde Aa<br>
<B>Date: </B>19 July 1961<br>
<B>Collector: </B>P.J. van Helsdingen<br>
<B>Specimen Code: </B>RMNH.ARA.13628<br>
<B>Collection: </B>RMNH<br>
1 female <br>
]]>
</description>
<Style><IconStyle><Icon><href>http://maps.google.com/mapfiles/kml/pal4/icon7.png</href></Icon></IconStyle></Style>
<Point>
<coordinates>
4.63, 52.17
</coordinates>
</Point>
</Placemark>

<Placemark>
<name>Clubiona phragmitis C.L. Koch, 1843</name>
<description>
<![CDATA[
<tr>
<B>Locality: </B> Netherlands, Zuid-Holland, Tiengemeten, ruigte langs water<br>
<B>Date: </B>04 September 2010<br>
<B>Collector: </B>P.J. van Helsdingen<br>
<B>Specimen Code: </B>RMNH.ARA.13629<br>
<B>Collection: </B>RMNH<br>
1 female <br>
]]>
<A HREF="http://www.boldsystems.org/index.php/MAS_DataRetrieval_OpenSequence?selectedrecordid=2397925">Link to BOLD database</A>
</description>
<Style><IconStyle><Icon><href>http://maps.google.com/mapfiles/kml/pal4/icon7.png</href></Icon></IconStyle></Style>
<Point>
<coordinates>
4.31277, 51.73578
</coordinates>
</Point>
</Placemark>

<Placemark>
<name>Clubiona phragmitis C.L. Koch, 1843</name>
<description>
<![CDATA[
<B>Locality: </B> Netherlands, Limburg, Herkenbosch, De Meinweg, Roode Beek, Bronbos<br>
<B>Date: </B>09 June 2012<br>
<B>Collector: </B>Steven IJland<br>
<B>Specimen Code: </B>RMNH.ARA.14122<br>
<B>Collection: </B>RMNH<br>
<br>
]]>
<A HREF="http://www.boldsystems.org/index.php/MAS_DataRetrieval_OpenSequence?selectedrecordid=2762440">Link to BOLD database</A>
</description>
<Style><IconStyle><Icon><href>http://maps.google.com/mapfiles/kml/pal4/icon7.png</href></Icon></IconStyle></Style>
<Point>
<coordinates>
6.15948, 51.14933
</coordinates>
</Point>
</Placemark>

<Placemark>
<name>Clubiona phragmitis C.L. Koch, 1843</name>
<description>
<![CDATA[
<B>Locality: </B> Netherlands, Noord-Holland, Kortenhoef, Kortenhoefse Plassen, oevervegetatie<br>
<B>Date: </B>05 June 1982<br>
<B>Collector: </B>P.J. van Helsdingen<br>
<B>Specimen Code: </B>RMNH.ARA.14363<br>
<B>Collection: </B>RMNH<br>
<br>
]]>
<A HREF="http://www.boldsystems.org/index.php/MAS_DataRetrieval_OpenSequence?selectedrecordid=3475970">Link to BOLD database</A>
</description>
<Style><IconStyle><Icon><href>http://maps.google.com/mapfiles/kml/pal4/icon7.png</href></Icon></IconStyle></Style>
<Point>
<coordinates>
5.06528, 52.21765
</coordinates>
</Point>
</Placemark>

</Folder><Folder>
<name>Clubiona reclusa O.P.-Cambridge, 1863</name>
<Placemark>
<name>Clubiona reclusa O.P.-Cambridge, 1863</name>
<description>
<![CDATA[
<tr>
<B>Locality: </B> Netherlands, Overijssel, Oldenzaal, t Holthuis, Gemengd bos<br>
<B>Date: </B>19 May 2012<br>
<B>Collector: </B>Steven IJland<br>
<B>Specimen Code: </B>RMNH.ARA.14263<br>
<B>Collection: </B>RMNH<br>
1 male <br>
]]>
<A HREF="http://www.boldsystems.org/index.php/MAS_DataRetrieval_OpenSequence?selectedrecordid=2762385">Link to BOLD database</A>
</description>
<Style><IconStyle><Icon><href>http://maps.google.com/mapfiles/kml/pal4/icon7.png</href></Icon></IconStyle></Style>
<Point>
<coordinates>
6.89781, 52.28399
</coordinates>
</Point>
</Placemark>

</Folder><Folder>
<name>Clubiona stagnatilis Kulczyn'ski, 1897</name>
<Placemark>
<name>Clubiona stagnatilis Kulczyn'ski, 1897</name>
<description>
<![CDATA[
<tr>
<B>Locality: </B> Netherlands, Overijssel, Ossenzijl, Weerribben, mos-rietland<br>
<B>Date: </B>27 August 2011<br>
<B>Collector: </B>P.J. van Helsdingen<br>
<B>Specimen Code: </B>RMNH.ARA.12583<br>
<B>Collection: </B>RMNH<br>
1 male <br>
]]>
<A HREF="http://www.boldsystems.org/index.php/MAS_DataRetrieval_OpenSequence?selectedrecordid=2762441">Link to BOLD database</A>
</description>
<Style><IconStyle><Icon><href>http://maps.google.com/mapfiles/kml/pal4/icon7.png</href></Icon></IconStyle></Style>
<Point>
<coordinates>
5.92960, 52.80783
</coordinates>
</Point>
</Placemark>

<Placemark>
<name>Clubiona stagnatilis Kulczyn'ski, 1897</name>
<description>
<![CDATA[
<B>Locality: </B> Netherlands, Friesland, Terschelling<br>
<B>Date: </B>19 September 1952<br>
<B>Specimen Code: </B>RMNH.ARA.14439<br>
<B>Collection: </B>RMNH<br>
<br>
]]>
</description>
<Style><IconStyle><Icon><href>http://maps.google.com/mapfiles/kml/pal4/icon7.png</href></Icon></IconStyle></Style>
<Point>
<coordinates>
5.45, 53.40
</coordinates>
</Point>
</Placemark>

<Placemark>
<name>Clubiona stagnatilis Kulczyn'ski, 1897</name>
<description>
<![CDATA[
<B>Locality: </B> Netherlands, Zuid-Holland, Woubrugge, Wijde Aa<br>
<B>Date: </B>15 April 1961<br>
<B>Specimen Code: </B>RMNH.ARA.14440<br>
<B>Collection: </B>RMNH<br>
<br>
]]>
</description>
<Style><IconStyle><Icon><href>http://maps.google.com/mapfiles/kml/pal4/icon7.png</href></Icon></IconStyle></Style>
<Point>
<coordinates>
4.63, 52.17
</coordinates>
</Point>
</Placemark>

<Placemark>
<name>Clubiona stagnatilis Kulczyn'ski, 1897</name>
<description>
<![CDATA[
<B>Locality: </B> Netherlands, Drenthe, Dieverbrug<br>
<B>Date: </B>10 July 1971<br>
<B>Specimen Code: </B>RMNH.ARA.14441<br>
<B>Collection: </B>RMNH<br>
<br>
]]>
<A HREF="http://www.boldsystems.org/index.php/MAS_DataRetrieval_OpenSequence?selectedrecordid=3475971">Link to BOLD database</A>
</description>
<Style><IconStyle><Icon><href>http://maps.google.com/mapfiles/kml/pal4/icon7.png</href></Icon></IconStyle></Style>
<Point>
<coordinates>
6.33, 52.88
</coordinates>
</Point>
</Placemark>

<Placemark>
<name>Clubiona stagnatilis Kulczyn'ski, 1897</name>
<description>
<![CDATA[
<B>Locality: </B> Netherlands, Noord-Holland, Callantsoog, De Zijpe<br>
<B>Date: </B>07 June 1981<br>
<B>Specimen Code: </B>RMNH.ARA.14442<br>
<B>Collection: </B>RMNH<br>
<br>
]]>
<A HREF="http://www.boldsystems.org/index.php/MAS_DataRetrieval_OpenSequence?selectedrecordid=3475972">Link to BOLD database</A>
</description>
<Style><IconStyle><Icon><href>http://maps.google.com/mapfiles/kml/pal4/icon7.png</href></Icon></IconStyle></Style>
<Point>
<coordinates>
4.69, 52.82
</coordinates>
</Point>
</Placemark>

<Placemark>
<name>Clubiona stagnatilis Kulczyn'ski, 1897</name>
<description>
<![CDATA[
<B>Locality: </B> Netherlands, Overijssel, Ossenzijl, Weerribben<br>
<B>Date: </B>27 August 1991<br>
<B>Specimen Code: </B>RMNH.ARA.14443<br>
<B>Collection: </B>RMNH<br>
<br>
]]>
<A HREF="http://www.boldsystems.org/index.php/MAS_DataRetrieval_OpenSequence?selectedrecordid=2702795">Link to BOLD database</A>
</description>
<Style><IconStyle><Icon><href>http://maps.google.com/mapfiles/kml/pal4/icon7.png</href></Icon></IconStyle></Style>
<Point>
<coordinates>
5.95, 52.78
</coordinates>
</Point>
</Placemark>

<Placemark>
<name>Clubiona stagnatilis Kulczyn'ski, 1897</name>
<description>
<![CDATA[
<B>Locality: </B> Netherlands, Overijssel, Giethoorn<br>
<B>Date: </B>20 May 1995<br>
<B>Specimen Code: </B>RMNH.ARA.14444<br>
<B>Collection: </B>RMNH<br>
<br>
]]>
<A HREF="http://www.boldsystems.org/index.php/MAS_DataRetrieval_OpenSequence?selectedrecordid=2702796">Link to BOLD database</A>
</description>
<Style><IconStyle><Icon><href>http://maps.google.com/mapfiles/kml/pal4/icon7.png</href></Icon></IconStyle></Style>
<Point>
<coordinates>
6.09802, 52.74397
</coordinates>
</Point>
</Placemark>

<Placemark>
<name>Clubiona stagnatilis Kulczyn'ski, 1897</name>
<description>
<![CDATA[
<B>Locality: </B> Netherlands, Drenthe, Emmen, Bargerveen<br>
<B>Date: </B>24 May 2001<br>
<B>Specimen Code: </B>RMNH.ARA.14445<br>
<B>Collection: </B>RMNH<br>
<br>
]]>
<A HREF="http://www.boldsystems.org/index.php/MAS_DataRetrieval_OpenSequence?selectedrecordid=3475973">Link to BOLD database</A>
</description>
<Style><IconStyle><Icon><href>http://maps.google.com/mapfiles/kml/pal4/icon7.png</href></Icon></IconStyle></Style>
<Point>
<coordinates>
7.05, 52.69
</coordinates>
</Point>
</Placemark>

<Placemark>
<name>Clubiona stagnatilis Kulczyn'ski, 1897</name>
<description>
<![CDATA[
<B>Locality: </B> Netherlands, Overijssel, Wanneperveen<br>
<B>Date: </B>17 June 2004<br>
<B>Specimen Code: </B>RMNH.ARA.14446<br>
<B>Collection: </B>RMNH<br>
<br>
]]>
<A HREF="http://www.boldsystems.org/index.php/MAS_DataRetrieval_OpenSequence?selectedrecordid=2702793">Link to BOLD database</A>
</description>
<Style><IconStyle><Icon><href>http://maps.google.com/mapfiles/kml/pal4/icon7.png</href></Icon></IconStyle></Style>
<Point>
<coordinates>
6.11, 52.67
</coordinates>
</Point>
</Placemark>

<Placemark>
<name>Clubiona stagnatilis Kulczyn'ski, 1897</name>
<description>
<![CDATA[
<B>Locality: </B> Netherlands, Overijssel, Steenwijkerland<br>
<B>Date: </B>06 June 2007<br>
<B>Specimen Code: </B>RMNH.ARA.14447<br>
<B>Collection: </B>RMNH<br>
<br>
]]>
<A HREF="http://www.boldsystems.org/index.php/MAS_DataRetrieval_OpenSequence?selectedrecordid=2702794">Link to BOLD database</A>
</description>
<Style><IconStyle><Icon><href>http://maps.google.com/mapfiles/kml/pal4/icon7.png</href></Icon></IconStyle></Style>
<Point>
<coordinates>
6.04, 52.65
</coordinates>
</Point>
</Placemark>

<Placemark>
<name>Clubiona stagnatilis Kulczyn'ski, 1897</name>
<description>
<![CDATA[
<B>Locality: </B> Netherlands, Noord-Holland, Zaanstad<br>
<B>Date: </B>13 June 2001<br>
<B>Specimen Code: </B>RMNH.ARA.14509<br>
<B>Collection: </B>RMNH<br>
<br>
]]>
<A HREF="http://www.boldsystems.org/index.php/MAS_DataRetrieval_OpenSequence?selectedrecordid=2702797">Link to BOLD database</A>
</description>
<Style><IconStyle><Icon><href>http://maps.google.com/mapfiles/kml/pal4/icon7.png</href></Icon></IconStyle></Style>
<Point>
<coordinates>
4.40, 51.98
</coordinates>
</Point>
</Placemark>

</Folder><Folder>
<name>Clubiona subtilis L. Koch, 1867</name>
<Placemark>
<name>Clubiona subtilis L. Koch, 1867</name>
<description>
<![CDATA[
<tr>
<B>Locality: </B> Netherlands, Limburg, Brunssum, Brunssummer Heide, natte heide<br>
<B>Date: </B>14 May 2011<br>
<B>Elevation: </B>60 m<br>
<B>Collector: </B>Peter van Helsdingen, Jeremy Miller, Steven Ijland<br>
<B>Specimen Code: </B>RMNH.ARA.12466<br>
<B>Collection: </B>RMNH<br>
1 female <br>
]]>
</description>
<Style><IconStyle><Icon><href>http://maps.google.com/mapfiles/kml/pal4/icon7.png</href></Icon></IconStyle></Style>
<Point>
<coordinates>
5.99828, 50.92675
</coordinates>
</Point>
</Placemark>

<Placemark>
<name>Clubiona subtilis L. Koch, 1867</name>
<description>
<![CDATA[
<tr>
<B>Locality: </B> Netherlands, Limburg, Schinveld, Breukberg<br>
<B>Date: </B>14 May 2011<br>
<B>Elevation: </B>50 m<br>
<B>Collector: </B>Peter van Helsdingen, Jeremy Miller, Steven Ijland<br>
<B>Specimen Code: </B>RMNH.ARA.12468<br>
<B>Collection: </B>RMNH<br>
1 male <br>
]]>
</description>
<Style><IconStyle><Icon><href>http://maps.google.com/mapfiles/kml/pal4/icon7.png</href></Icon></IconStyle></Style>
<Point>
<coordinates>
5.98148, 50.96137
</coordinates>
</Point>
</Placemark>

<Placemark>
<name>Clubiona subtilis L. Koch, 1867</name>
<description>
<![CDATA[
<tr>
<B>Locality: </B> Netherlands, Limburg, Brunssum, Brunssummer Heide, natte heide<br>
<B>Date: </B>14 May 2011<br>
<B>Elevation: </B>60 m<br>
<B>Collector: </B>Peter van Helsdingen, Jeremy Miller, Steven Ijland<br>
<B>Specimen Code: </B>RMNH.ARA.12630<br>
<B>Collection: </B>RMNH<br>
1 female <br>
]]>
</description>
<Style><IconStyle><Icon><href>http://maps.google.com/mapfiles/kml/pal4/icon7.png</href></Icon></IconStyle></Style>
<Point>
<coordinates>
5.99828, 50.92675
</coordinates>
</Point>
</Placemark>

</Folder><Folder>
<name>Clubiona terrestris Westring, 1851</name>
<Placemark>
<name>Clubiona terrestris Westring, 1851</name>
<description>
<![CDATA[
<tr>
<B>Locality: </B> Netherlands, Gelderland, Doorwerth, Doorwerthse Heide, Laag-Wolfheze<br>
<B>Date: </B>10 September 2011<br>
<B>Collector: </B>Steven IJland<br>
<B>Specimen Code: </B>RMNH.ARA.12613<br>
<B>Collection: </B>RMNH<br>
1 female <br>
]]>
<A HREF="http://www.boldsystems.org/index.php/MAS_DataRetrieval_OpenSequence?selectedrecordid=2702791">Link to BOLD database</A>
</description>
<Style><IconStyle><Icon><href>http://maps.google.com/mapfiles/kml/pal4/icon7.png</href></Icon></IconStyle></Style>
<Point>
<coordinates>
5.79235, 51.99093
</coordinates>
</Point>
</Placemark>

<Placemark>
<name>Clubiona terrestris Westring, 1851</name>
<description>
<![CDATA[
<B>Locality: </B> Netherlands, Gelderland, Apeldoorn<br>
<B>Date: </B>08 September 1960<br>
<B>Specimen Code: </B>RMNH.ARA.14448<br>
<B>Collection: </B>RMNH<br>
<br>
]]>
<A HREF="http://www.boldsystems.org/index.php/MAS_DataRetrieval_OpenSequence?selectedrecordid=3475974">Link to BOLD database</A>
</description>
<Style><IconStyle><Icon><href>http://maps.google.com/mapfiles/kml/pal4/icon7.png</href></Icon></IconStyle></Style>
<Point>
<coordinates>
5.90, 52.26
</coordinates>
</Point>
</Placemark>

<Placemark>
<name>Clubiona terrestris Westring, 1851</name>
<description>
<![CDATA[
<B>Locality: </B> Netherlands, Gelderland, Apeldoorn<br>
<B>Date: </B>20 October 1971<br>
<B>Specimen Code: </B>RMNH.ARA.14449<br>
<B>Collection: </B>RMNH<br>
<br>
]]>
</description>
<Style><IconStyle><Icon><href>http://maps.google.com/mapfiles/kml/pal4/icon7.png</href></Icon></IconStyle></Style>
<Point>
<coordinates>
5.81, 52.20
</coordinates>
</Point>
</Placemark>

<Placemark>
<name>Clubiona terrestris Westring, 1851</name>
<description>
<![CDATA[
<B>Locality: </B> Netherlands, Limburg, Blitterswijk<br>
<B>Date: </B>25 February 1978<br>
<B>Specimen Code: </B>RMNH.ARA.14450<br>
<B>Collection: </B>RMNH<br>
<br>
]]>
<A HREF="http://www.boldsystems.org/index.php/MAS_DataRetrieval_OpenSequence?selectedrecordid=2702789">Link to BOLD database</A>
</description>
<Style><IconStyle><Icon><href>http://maps.google.com/mapfiles/kml/pal4/icon7.png</href></Icon></IconStyle></Style>
<Point>
<coordinates>
6.10, 51.52
</coordinates>
</Point>
</Placemark>

<Placemark>
<name>Clubiona terrestris Westring, 1851</name>
<description>
<![CDATA[
<B>Locality: </B> Netherlands, Limburg, Herkenbosch, De Meinweg<br>
<B>Date: </B>03 June 1989<br>
<B>Specimen Code: </B>RMNH.ARA.14451<br>
<B>Collection: </B>RMNH<br>
<br>
]]>
<A HREF="http://www.boldsystems.org/index.php/MAS_DataRetrieval_OpenSequence?selectedrecordid=3475975">Link to BOLD database</A>
</description>
<Style><IconStyle><Icon><href>http://maps.google.com/mapfiles/kml/pal4/icon7.png</href></Icon></IconStyle></Style>
<Point>
<coordinates>
6.13, 51.15
</coordinates>
</Point>
</Placemark>

<Placemark>
<name>Clubiona terrestris Westring, 1851</name>
<description>
<![CDATA[
<B>Locality: </B> Netherlands, Drenthe, Havelte<br>
<B>Date: </B>21 October 1995<br>
<B>Specimen Code: </B>RMNH.ARA.14452<br>
<B>Collection: </B>RMNH<br>
<br>
]]>
<A HREF="http://www.boldsystems.org/index.php/MAS_DataRetrieval_OpenSequence?selectedrecordid=2702790">Link to BOLD database</A>
</description>
<Style><IconStyle><Icon><href>http://maps.google.com/mapfiles/kml/pal4/icon7.png</href></Icon></IconStyle></Style>
<Point>
<coordinates>
6.24128, 52.80010
</coordinates>
</Point>
</Placemark>

<Placemark>
<name>Clubiona terrestris Westring, 1851</name>
<description>
<![CDATA[
<B>Locality: </B> Netherlands, Zuid-Holland, Oegstgeest<br>
<B>Date: </B>20 June 2000<br>
<B>Specimen Code: </B>RMNH.ARA.14453<br>
<B>Collection: </B>RMNH<br>
<br>
]]>
<A HREF="http://www.boldsystems.org/index.php/MAS_DataRetrieval_OpenSequence?selectedrecordid=2702792">Link to BOLD database</A>
</description>
<Style><IconStyle><Icon><href>http://maps.google.com/mapfiles/kml/pal4/icon7.png</href></Icon></IconStyle></Style>
<Point>
<coordinates>
4.46611, 52.17854
</coordinates>
</Point>
</Placemark>

<Placemark>
<name>Clubiona terrestris Westring, 1851</name>
<description>
<![CDATA[
<B>Locality: </B> Netherlands, Zuid-Holland, Oegstgeest<br>
<B>Date: </B>14 August 2007<br>
<B>Specimen Code: </B>RMNH.ARA.14454<br>
<B>Collection: </B>RMNH<br>
<br>
]]>
<A HREF="http://www.boldsystems.org/index.php/MAS_DataRetrieval_OpenSequence?selectedrecordid=2702788">Link to BOLD database</A>
</description>
<Style><IconStyle><Icon><href>http://maps.google.com/mapfiles/kml/pal4/icon7.png</href></Icon></IconStyle></Style>
<Point>
<coordinates>
4.46611, 52.17854
</coordinates>
</Point>
</Placemark>

<Placemark>
<name>Clubiona terrestris Westring, 1851</name>
<description>
<![CDATA[
<B>Locality: </B> Netherlands, Zuid-Holland, Oegstgeest<br>
<B>Date: </B>11 August 2010<br>
<B>Specimen Code: </B>RMNH.ARA.14455<br>
<B>Collection: </B>RMNH<br>
<br>
]]>
<A HREF="http://www.boldsystems.org/index.php/MAS_DataRetrieval_OpenSequence?selectedrecordid=2702787">Link to BOLD database</A>
</description>
<Style><IconStyle><Icon><href>http://maps.google.com/mapfiles/kml/pal4/icon7.png</href></Icon></IconStyle></Style>
<Point>
<coordinates>
4.46611, 52.17854
</coordinates>
</Point>
</Placemark>

</Folder><Folder>
<name>Clubiona trivialis C.L. Koch, 1843</name>
<Placemark>
<name>Clubiona trivialis C.L. Koch, 1843</name>
<description>
<![CDATA[
<tr>
<B>Locality: </B> Netherlands, Limburg, Brunssum, Brunssummer Heide, zuidhelling<br>
<B>Date: </B>14 May 2011<br>
<B>Elevation: </B>140 m<br>
<B>Collector: </B>Peter van Helsdingen, Jeremy Miller, Steven Ijland<br>
<B>Specimen Code: </B>RMNH.ARA.12467<br>
<B>Collection: </B>RMNH<br>
1 male <br>
]]>
<A HREF="http://www.boldsystems.org/index.php/MAS_DataRetrieval_OpenSequence?selectedrecordid=2397838">Link to BOLD database</A>
</description>
<Style><IconStyle><Icon><href>http://maps.google.com/mapfiles/kml/pal4/icon7.png</href></Icon></IconStyle></Style>
<Point>
<coordinates>
5.99881, 50.92863
</coordinates>
</Point>
</Placemark>

</Folder></Folder><Folder>
<name>Corinnidae</name>
<Folder>
<name>Phrurolithus festivus (C.L. Koch, 1835)</name>
<Placemark>
<name>Phrurolithus festivus (C.L. Koch, 1835)</name>
<description>
<![CDATA[
<tr>
<B>Locality: </B> Netherlands, Limburg, Brunssum, Brunssummer Heide, natte heide<br>
<B>Date: </B>14 May 2011<br>
<B>Elevation: </B>60 m<br>
<B>Collector: </B>Peter van Helsdingen, Jeremy Miller, Steven Ijland<br>
<B>Specimen Code: </B>RMNH.ARA.12529<br>
<B>Collection: </B>RMNH<br>
1 female <br>
]]>
<A HREF="http://www.boldsystems.org/index.php/MAS_DataRetrieval_OpenSequence?selectedrecordid=2397900">Link to BOLD database</A>
</description>
<Style><IconStyle><Icon><href>http://maps.google.com/mapfiles/kml/pal4/icon7.png</href></Icon></IconStyle></Style>
<Point>
<coordinates>
5.99828, 50.92675
</coordinates>
</Point>
</Placemark>

<Placemark>
<name>Phrurolithus festivus (C.L. Koch, 1835)</name>
<description>
<![CDATA[
<tr>
<B>Locality: </B> Netherlands, Overijssel, Hezingen, Springendal, Droge hei, bosrand langs hei<br>
<B>Date: </B>17 May 2012<br>
<B>Collector: </B>Steven IJland<br>
<B>Specimen Code: </B>RMNH.ARA.14313<br>
<B>Collection: </B>RMNH<br>
1 female <br>
]]>
<A HREF="http://www.boldsystems.org/index.php/MAS_DataRetrieval_OpenSequence?selectedrecordid=2762426">Link to BOLD database</A>
</description>
<Style><IconStyle><Icon><href>http://maps.google.com/mapfiles/kml/pal4/icon7.png</href></Icon></IconStyle></Style>
<Point>
<coordinates>
6.88261, 52.43931
</coordinates>
</Point>
</Placemark>

<Placemark>
<name>Phrurolithus festivus (C.L. Koch, 1835)</name>
<description>
<![CDATA[
<B>Locality: </B> Netherlands, Limburg, Herkenbosch, De Meinweg, vochtige heide, Molinia<br>
<B>Date: </B>03 June 1989<br>
<B>Collector: </B>P.J. van Helsdingen<br>
<B>Specimen Code: </B>RMNH.ARA.14340<br>
<B>Collection: </B>RMNH<br>
<br>
]]>
</description>
<Style><IconStyle><Icon><href>http://maps.google.com/mapfiles/kml/pal4/icon7.png</href></Icon></IconStyle></Style>
<Point>
<coordinates>
6.13032, 51.14609
</coordinates>
</Point>
</Placemark>

<Placemark>
<name>Phrurolithus festivus (C.L. Koch, 1835)</name>
<description>
<![CDATA[
<B>Locality: </B> Netherlands, Zeeland, Rilland, Markiezaatsmeer, open rietland<br>
<B>Date: </B>29 July 1996<br>
<B>Collector: </B>P.J. van Helsdingen<br>
<B>Specimen Code: </B>RMNH.ARA.14341<br>
<B>Collection: </B>RMNH<br>
<br>
]]>
</description>
<Style><IconStyle><Icon><href>http://maps.google.com/mapfiles/kml/pal4/icon7.png</href></Icon></IconStyle></Style>
<Point>
<coordinates>
4.24362, 51.44399
</coordinates>
</Point>
</Placemark>

<Placemark>
<name>Phrurolithus festivus (C.L. Koch, 1835)</name>
<description>
<![CDATA[
<B>Locality: </B> Netherlands, Limburg, Maastricht, ENCI groeve, kalkgrasland<br>
<B>Date: </B>27 May 1999<br>
<B>Collector: </B>P.J. van Helsdingen<br>
<B>Specimen Code: </B>RMNH.ARA.14342<br>
<B>Collection: </B>RMNH<br>
<br>
]]>
</description>
<Style><IconStyle><Icon><href>http://maps.google.com/mapfiles/kml/pal4/icon7.png</href></Icon></IconStyle></Style>
<Point>
<coordinates>
5.68283, 50.85125
</coordinates>
</Point>
</Placemark>

<Placemark>
<name>Phrurolithus festivus (C.L. Koch, 1835)</name>
<description>
<![CDATA[
<B>Locality: </B> Netherlands, Noord-Holland, Overveen, Kennemerduinen, omgeving 't Wed<br>
<B>Date: </B>22 May 2005<br>
<B>Collector: </B>P.J. van Helsdingen<br>
<B>Specimen Code: </B>RMNH.ARA.14343<br>
<B>Collection: </B>RMNH<br>
<br>
]]>
<A HREF="http://www.boldsystems.org/index.php/MAS_DataRetrieval_OpenSequence?selectedrecordid=3475976">Link to BOLD database</A>
</description>
<Style><IconStyle><Icon><href>http://maps.google.com/mapfiles/kml/pal4/icon7.png</href></Icon></IconStyle></Style>
<Point>
<coordinates>
4.57915, 52.39509
</coordinates>
</Point>
</Placemark>

</Folder></Folder><Folder>
<name>Dictynidae</name>
<Folder>
<name>Dictyna arundinacea (Linnaeus, 1758)</name>
<Placemark>
<name>Dictyna arundinacea (Linnaeus, 1758)</name>
<description>
<![CDATA[
<tr>
<B>Locality: </B> Netherlands, Limburg, Schinveld, Breukberg<br>
<B>Date: </B>14 May 2011<br>
<B>Elevation: </B>50 m<br>
<B>Collector: </B>Peter van Helsdingen, Jeremy Miller, Steven Ijland<br>
<B>Specimen Code: </B>RMNH.ARA.12472<br>
<B>Collection: </B>RMNH<br>
1 female <br>
]]>
<A HREF="http://www.boldsystems.org/index.php/MAS_DataRetrieval_OpenSequence?selectedrecordid=2397843">Link to BOLD database</A>
</description>
<Style><IconStyle><Icon><href>http://maps.google.com/mapfiles/kml/pal4/icon7.png</href></Icon></IconStyle></Style>
<Point>
<coordinates>
5.98148, 50.96137
</coordinates>
</Point>
</Placemark>

</Folder><Folder>
<name>Dictyna uncinata Thorell, 1856</name>
<Placemark>
<name>Dictyna uncinata Thorell, 1856</name>
<description>
<![CDATA[
<tr>
<B>Locality: </B> Netherlands, Limburg, Schinveld, Breukberg<br>
<B>Date: </B>14 May 2011<br>
<B>Elevation: </B>50 m<br>
<B>Collector: </B>Peter van Helsdingen, Jeremy Miller, Steven Ijland<br>
<B>Specimen Code: </B>RMNH.ARA.12473<br>
<B>Collection: </B>RMNH<br>
1 male <br>
]]>
<A HREF="http://www.boldsystems.org/index.php/MAS_DataRetrieval_OpenSequence?selectedrecordid=2397844">Link to BOLD database</A>
</description>
<Style><IconStyle><Icon><href>http://maps.google.com/mapfiles/kml/pal4/icon7.png</href></Icon></IconStyle></Style>
<Point>
<coordinates>
5.98148, 50.96137
</coordinates>
</Point>
</Placemark>

<Placemark>
<name>Dictyna uncinata Thorell, 1856</name>
<description>
<![CDATA[
<tr>
<B>Locality: </B> Netherlands, Overijssel, Oldenzaal, t Holthuis, Gemengd bos<br>
<B>Date: </B>19 May 2012<br>
<B>Collector: </B>Steven IJland<br>
<B>Specimen Code: </B>RMNH.ARA.14266<br>
<B>Collection: </B>RMNH<br>
1 male <br>
]]>
<A HREF="http://www.boldsystems.org/index.php/MAS_DataRetrieval_OpenSequence?selectedrecordid=2762384">Link to BOLD database</A>
</description>
<Style><IconStyle><Icon><href>http://maps.google.com/mapfiles/kml/pal4/icon7.png</href></Icon></IconStyle></Style>
<Point>
<coordinates>
6.89781, 52.28399
</coordinates>
</Point>
</Placemark>

</Folder><Folder>
<name>Lathys humilis (Blackwall, 1855)</name>
<Placemark>
<name>Lathys humilis (Blackwall, 1855)</name>
<description>
<![CDATA[
<tr>
<B>Locality: </B> Netherlands, Limburg, Schinveld, Breukberg<br>
<B>Date: </B>14 May 2011<br>
<B>Elevation: </B>50 m<br>
<B>Collector: </B>Peter van Helsdingen, Jeremy Miller, Steven Ijland<br>
<B>Specimen Code: </B>RMNH.ARA.12494<br>
<B>Collection: </B>RMNH<br>
1 female <br>
]]>
<A HREF="http://www.boldsystems.org/index.php/MAS_DataRetrieval_OpenSequence?selectedrecordid=2397865">Link to BOLD database</A>
</description>
<Style><IconStyle><Icon><href>http://maps.google.com/mapfiles/kml/pal4/icon7.png</href></Icon></IconStyle></Style>
<Point>
<coordinates>
5.98148, 50.96137
</coordinates>
</Point>
</Placemark>

<Placemark>
<name>Lathys humilis (Blackwall, 1855)</name>
<description>
<![CDATA[
<tr>
<B>Locality: </B> Netherlands, Overijssel, Losser, Oldenzaalsche Veen, Gemengd bos<br>
<B>Date: </B>18 May 2012<br>
<B>Collector: </B>Steven IJland<br>
<B>Specimen Code: </B>RMNH.ARA.14284<br>
<B>Collection: </B>RMNH<br>
1 female <br>
]]>
<A HREF="http://www.boldsystems.org/index.php/MAS_DataRetrieval_OpenSequence?selectedrecordid=2762386">Link to BOLD database</A>
</description>
<Style><IconStyle><Icon><href>http://maps.google.com/mapfiles/kml/pal4/icon7.png</href></Icon></IconStyle></Style>
<Point>
<coordinates>
6.95930, 52.26197
</coordinates>
</Point>
</Placemark>

</Folder><Folder>
<name>Nigma flavescens (Walckenaer, 1825)</name>
<Placemark>
<name>Nigma flavescens (Walckenaer, 1825)</name>
<description>
<![CDATA[
<tr>
<B>Locality: </B> Netherlands, Limburg, Schinveld, Breukberg<br>
<B>Date: </B>14 May 2011<br>
<B>Elevation: </B>50 m<br>
<B>Collector: </B>Peter van Helsdingen, Jeremy Miller, Steven Ijland<br>
<B>Specimen Code: </B>RMNH.ARA.12510<br>
<B>Collection: </B>RMNH<br>
1 male <br>
]]>
<A HREF="http://www.boldsystems.org/index.php/MAS_DataRetrieval_OpenSequence?selectedrecordid=2397881">Link to BOLD database</A>
</description>
<Style><IconStyle><Icon><href>http://maps.google.com/mapfiles/kml/pal4/icon7.png</href></Icon></IconStyle></Style>
<Point>
<coordinates>
5.98148, 50.96137
</coordinates>
</Point>
</Placemark>

<Placemark>
<name>Nigma flavescens (Walckenaer, 1825)</name>
<description>
<![CDATA[
<tr>
<B>Locality: </B> Netherlands, Overijssel, Oldenzaal, t Holthuis, Gemengd bos<br>
<B>Date: </B>19 May 2012<br>
<B>Collector: </B>Steven IJland<br>
<B>Specimen Code: </B>RMNH.ARA.14303<br>
<B>Collection: </B>RMNH<br>
1 male <br>
]]>
<A HREF="http://www.boldsystems.org/index.php/MAS_DataRetrieval_OpenSequence?selectedrecordid=2762438">Link to BOLD database</A>
</description>
<Style><IconStyle><Icon><href>http://maps.google.com/mapfiles/kml/pal4/icon7.png</href></Icon></IconStyle></Style>
<Point>
<coordinates>
6.89781, 52.28399
</coordinates>
</Point>
</Placemark>

</Folder><Folder>
<name>Nigma walckenaeri (Roewer, 1951)</name>
<Placemark>
<name>Nigma walckenaeri (Roewer, 1951)</name>
<description>
<![CDATA[
<tr>
<B>Locality: </B> Netherlands, Noord-Holland, Oegstgeest, op huis<br>
<B>Date: </B>16 September 2011<br>
<B>Collector: </B>P.J. van Helsdingen<br>
<B>Specimen Code: </B>RMNH.ARA.12594<br>
<B>Collection: </B>RMNH<br>
1 male <br>
]]>
<A HREF="http://www.boldsystems.org/index.php/MAS_DataRetrieval_OpenSequence?selectedrecordid=2702831">Link to BOLD database</A>
</description>
<Style><IconStyle><Icon><href>http://maps.google.com/mapfiles/kml/pal4/icon7.png</href></Icon></IconStyle></Style>
<Point>
<coordinates>
4.46611, 52.17854
</coordinates>
</Point>
</Placemark>

</Folder></Folder><Folder>
<name>Dysderidae</name>
<Folder>
<name>Harpactea hombergi (Scopoli, 1763)</name>
<Placemark>
<name>Harpactea hombergi (Scopoli, 1763)</name>
<description>
<![CDATA[
<tr>
<B>Locality: </B> Netherlands, Limburg, Eperheide, Bovenste Bos<br>
<B>Date: </B>15 May 2011<br>
<B>Elevation: </B>185 m<br>
<B>Collector: </B>Peter van Helsdingen, Jeremy Miller, Steven Ijland<br>
<B>Specimen Code: </B>RMNH.ARA.12488<br>
<B>Collection: </B>RMNH<br>
1 male <br>
]]>
</description>
<Style><IconStyle><Icon><href>http://maps.google.com/mapfiles/kml/pal4/icon7.png</href></Icon></IconStyle></Style>
<Point>
<coordinates>
5.89324, 50.75561
</coordinates>
</Point>
</Placemark>

<Placemark>
<name>Harpactea hombergi (Scopoli, 1763)</name>
<description>
<![CDATA[
<tr>
<B>Locality: </B> Netherlands, Limburg, Eperheide, Bovenste Bos<br>
<B>Date: </B>15 May 2011<br>
<B>Elevation: </B>185 m<br>
<B>Collector: </B>Peter van Helsdingen, Jeremy Miller, Steven Ijland<br>
<B>Specimen Code: </B>RMNH.ARA.12635<br>
<B>Collection: </B>RMNH<br>
1 female <br>
]]>
</description>
<Style><IconStyle><Icon><href>http://maps.google.com/mapfiles/kml/pal4/icon7.png</href></Icon></IconStyle></Style>
<Point>
<coordinates>
5.89324, 50.75561
</coordinates>
</Point>
</Placemark>

</Folder></Folder><Folder>
<name>Gnaphosidae</name>
<Folder>
<name>Callilepis nocturna (Linnaeus, 1758)</name>
<Placemark>
<name>Callilepis nocturna (Linnaeus, 1758)</name>
<description>
<![CDATA[
<tr>
<B>Locality: </B> Netherlands, Limburg, Brunssum, Brunssummer Heide, natte heide<br>
<B>Date: </B>14 May 2011<br>
<B>Elevation: </B>60 m<br>
<B>Collector: </B>Peter van Helsdingen, Jeremy Miller, Steven Ijland<br>
<B>Specimen Code: </B>RMNH.ARA.12463<br>
<B>Collection: </B>RMNH<br>
1 female <br>
]]>
<A HREF="http://www.boldsystems.org/index.php/MAS_DataRetrieval_OpenSequence?selectedrecordid=2397834">Link to BOLD database</A>
</description>
<Style><IconStyle><Icon><href>http://maps.google.com/mapfiles/kml/pal4/icon7.png</href></Icon></IconStyle></Style>
<Point>
<coordinates>
5.99828, 50.92675
</coordinates>
</Point>
</Placemark>

</Folder><Folder>
<name>Haplodrassus signifer (C.L. Koch, 1839)</name>
<Placemark>
<name>Haplodrassus signifer (C.L. Koch, 1839)</name>
<description>
<![CDATA[
<tr>
<B>Locality: </B> Netherlands, Overijssel, Hezingen, Springendal, Droge hei, bosrand langs hei<br>
<B>Date: </B>17 May 2012<br>
<B>Collector: </B>Steven IJland<br>
<B>Specimen Code: </B>RMNH.ARA.14280<br>
<B>Collection: </B>RMNH<br>
1 female <br>
]]>
<A HREF="http://www.boldsystems.org/index.php/MAS_DataRetrieval_OpenSequence?selectedrecordid=2762406">Link to BOLD database</A>
</description>
<Style><IconStyle><Icon><href>http://maps.google.com/mapfiles/kml/pal4/icon7.png</href></Icon></IconStyle></Style>
<Point>
<coordinates>
6.88261, 52.43931
</coordinates>
</Point>
</Placemark>

</Folder><Folder>
<name>Haplodrassus silvestris (Blackwall, 1833)</name>
<Placemark>
<name>Haplodrassus silvestris (Blackwall, 1833)</name>
<description>
<![CDATA[
<tr>
<B>Locality: </B> Netherlands, Limburg, Schinveld, Breukberg<br>
<B>Date: </B>14 May 2011<br>
<B>Elevation: </B>50 m<br>
<B>Collector: </B>Peter van Helsdingen, Jeremy Miller, Steven Ijland<br>
<B>Specimen Code: </B>RMNH.ARA.12487<br>
<B>Collection: </B>RMNH<br>
1 male <br>
]]>
</description>
<Style><IconStyle><Icon><href>http://maps.google.com/mapfiles/kml/pal4/icon7.png</href></Icon></IconStyle></Style>
<Point>
<coordinates>
5.98148, 50.96137
</coordinates>
</Point>
</Placemark>

<Placemark>
<name>Haplodrassus silvestris (Blackwall, 1833)</name>
<description>
<![CDATA[
<tr>
<B>Locality: </B> Netherlands, Limburg, Brunssum, Brunssummer Heide, natte heide<br>
<B>Date: </B>14 May 2011<br>
<B>Elevation: </B>60 m<br>
<B>Collector: </B>Peter van Helsdingen, Jeremy Miller, Steven Ijland<br>
<B>Specimen Code: </B>RMNH.ARA.12628<br>
<B>Collection: </B>RMNH<br>
1 male <br>
]]>
</description>
<Style><IconStyle><Icon><href>http://maps.google.com/mapfiles/kml/pal4/icon7.png</href></Icon></IconStyle></Style>
<Point>
<coordinates>
5.99828, 50.92675
</coordinates>
</Point>
</Placemark>

</Folder><Folder>
<name>Micaria pulicaria (Sundevall, 1831)</name>
<Placemark>
<name>Micaria pulicaria (Sundevall, 1831)</name>
<description>
<![CDATA[
<tr>
<B>Locality: </B> Netherlands, Gelderland, Doorwerth, Doorwerthse Heide, Laag-Wolfheze<br>
<B>Date: </B>10 September 2011<br>
<B>Collector: </B>Steven IJland<br>
<B>Specimen Code: </B>RMNH.ARA.12614<br>
<B>Collection: </B>RMNH<br>
1 male <br>
]]>
<A HREF="http://www.boldsystems.org/index.php/MAS_DataRetrieval_OpenSequence?selectedrecordid=2702830">Link to BOLD database</A>
</description>
<Style><IconStyle><Icon><href>http://maps.google.com/mapfiles/kml/pal4/icon7.png</href></Icon></IconStyle></Style>
<Point>
<coordinates>
5.79235, 51.99093
</coordinates>
</Point>
</Placemark>

</Folder><Folder>
<name>Micaria subopaca Westring, 1861</name>
<Placemark>
<name>Micaria subopaca Westring, 1861</name>
<description>
<![CDATA[
<tr>
<B>Locality: </B> Netherlands, Limburg, Schinveld, Breukberg<br>
<B>Date: </B>14 May 2011<br>
<B>Elevation: </B>50 m<br>
<B>Collector: </B>Peter van Helsdingen, Jeremy Miller, Steven Ijland<br>
<B>Specimen Code: </B>RMNH.ARA.12502<br>
<B>Collection: </B>RMNH<br>
1 female <br>
]]>
<A HREF="http://www.boldsystems.org/index.php/MAS_DataRetrieval_OpenSequence?selectedrecordid=2397873">Link to BOLD database</A>
</description>
<Style><IconStyle><Icon><href>http://maps.google.com/mapfiles/kml/pal4/icon7.png</href></Icon></IconStyle></Style>
<Point>
<coordinates>
5.98148, 50.96137
</coordinates>
</Point>
</Placemark>

</Folder><Folder>
<name>Zelotes latreillei (Simon, 1878)</name>
<Placemark>
<name>Zelotes latreillei (Simon, 1878)</name>
<description>
<![CDATA[
<tr>
<B>Locality: </B> Netherlands, Limburg, Schinveld, Breukberg<br>
<B>Date: </B>14 May 2011<br>
<B>Elevation: </B>50 m<br>
<B>Collector: </B>Peter van Helsdingen, Jeremy Miller, Steven Ijland<br>
<B>Specimen Code: </B>RMNH.ARA.12548<br>
<B>Collection: </B>RMNH<br>
1 female <br>
]]>
<A HREF="http://www.boldsystems.org/index.php/MAS_DataRetrieval_OpenSequence?selectedrecordid=2397918">Link to BOLD database</A>
</description>
<Style><IconStyle><Icon><href>http://maps.google.com/mapfiles/kml/pal4/icon7.png</href></Icon></IconStyle></Style>
<Point>
<coordinates>
5.98148, 50.96137
</coordinates>
</Point>
</Placemark>

</Folder><Folder>
<name>Zelotes subterraneus (C.L. Koch, 1833)</name>
<Placemark>
<name>Zelotes subterraneus (C.L. Koch, 1833)</name>
<description>
<![CDATA[
<tr>
<B>Locality: </B> Netherlands, Gelderland, Doorwerth, Doorwerthse Heide, Laag-Wolfheze<br>
<B>Date: </B>10 September 2011<br>
<B>Collector: </B>Steven IJland<br>
<B>Specimen Code: </B>RMNH.ARA.12624<br>
<B>Collection: </B>RMNH<br>
1 male <br>
]]>
<A HREF="http://www.boldsystems.org/index.php/MAS_DataRetrieval_OpenSequence?selectedrecordid=2762389">Link to BOLD database</A>
</description>
<Style><IconStyle><Icon><href>http://maps.google.com/mapfiles/kml/pal4/icon7.png</href></Icon></IconStyle></Style>
<Point>
<coordinates>
5.79235, 51.99093
</coordinates>
</Point>
</Placemark>

</Folder></Folder><Folder>
<name>Hahniidae</name>
<Folder>
<name>Cryphoeca silvicola (C.L. Koch, 1834)</name>
<Placemark>
<name>Cryphoeca silvicola (C.L. Koch, 1834)</name>
<description>
<![CDATA[
<tr>
<B>Locality: </B> Netherlands, Overijssel, Vasse, Zuidelijke Vasserheide, Droge hei, bosrand langs hei<br>
<B>Date: </B>17 May 2012<br>
<B>Collector: </B>Steven IJland<br>
<B>Specimen Code: </B>RMNH.ARA.14265<br>
<B>Collection: </B>RMNH<br>
1 female <br>
]]>
<A HREF="http://www.boldsystems.org/index.php/MAS_DataRetrieval_OpenSequence?selectedrecordid=2762427">Link to BOLD database</A>
</description>
<Style><IconStyle><Icon><href>http://maps.google.com/mapfiles/kml/pal4/icon7.png</href></Icon></IconStyle></Style>
<Point>
<coordinates>
6.84974, 52.41474
</coordinates>
</Point>
</Placemark>

</Folder><Folder>
<name>Hahnia montana (Blackwall, 1841)</name>
<Placemark>
<name>Hahnia montana (Blackwall, 1841)</name>
<description>
<![CDATA[
<tr>
<B>Locality: </B> Netherlands, Limburg, Schinveld, Breukberg<br>
<B>Date: </B>14 May 2011<br>
<B>Elevation: </B>50 m<br>
<B>Collector: </B>Peter van Helsdingen, Jeremy Miller, Steven Ijland<br>
<B>Specimen Code: </B>RMNH.ARA.12486<br>
<B>Collection: </B>RMNH<br>
1 female <br>
]]>
<A HREF="http://www.boldsystems.org/index.php/MAS_DataRetrieval_OpenSequence?selectedrecordid=2397857">Link to BOLD database</A>
</description>
<Style><IconStyle><Icon><href>http://maps.google.com/mapfiles/kml/pal4/icon7.png</href></Icon></IconStyle></Style>
<Point>
<coordinates>
5.98148, 50.96137
</coordinates>
</Point>
</Placemark>

</Folder></Folder><Folder>
<name>Linyphiidae</name>
<Folder>
<name>Bathyphantes approximatus (O.P.-Cambridge, 1871)</name>
<Placemark>
<name>Bathyphantes approximatus (O.P.-Cambridge, 1871)</name>
<description>
<![CDATA[
<B>Locality: </B> Netherlands, Limburg, Herkenbosch, De Meinweg, Roode Beek, Bronbos<br>
<B>Date: </B>09 June 2012<br>
<B>Collector: </B>Steven IJland<br>
<B>Specimen Code: </B>RMNH.ARA.14116<br>
<B>Collection: </B>RMNH<br>
<br>
]]>
<A HREF="http://www.boldsystems.org/index.php/MAS_DataRetrieval_OpenSequence?selectedrecordid=3475978">Link to BOLD database</A>
</description>
<Style><IconStyle><Icon><href>http://maps.google.com/mapfiles/kml/pal4/icon7.png</href></Icon></IconStyle></Style>
<Point>
<coordinates>
6.15948, 51.14933
</coordinates>
</Point>
</Placemark>

<Placemark>
<name>Bathyphantes approximatus (O.P.-Cambridge, 1871)</name>
<description>
<![CDATA[
<B>Locality: </B> Netherlands, Zuid-Holland, Woubrugge, Braassemermeer<br>
<B>Date: </B>03 May 1960<br>
<B>Specimen Code: </B>RMNH.ARA.14424<br>
<B>Collection: </B>RMNH<br>
<br>
]]>
</description>
<Style><IconStyle><Icon><href>http://maps.google.com/mapfiles/kml/pal4/icon7.png</href></Icon></IconStyle></Style>
<Point>
<coordinates>
4.63, 52.17
</coordinates>
</Point>
</Placemark>

<Placemark>
<name>Bathyphantes approximatus (O.P.-Cambridge, 1871)</name>
<description>
<![CDATA[
<B>Locality: </B> Netherlands, Friesland, Ameland, Hollum<br>
<B>Date: </B>31 May 1971<br>
<B>Specimen Code: </B>RMNH.ARA.14425<br>
<B>Collection: </B>RMNH<br>
<br>
]]>
</description>
<Style><IconStyle><Icon><href>http://maps.google.com/mapfiles/kml/pal4/icon7.png</href></Icon></IconStyle></Style>
<Point>
<coordinates>
5.63, 53.45
</coordinates>
</Point>
</Placemark>

<Placemark>
<name>Bathyphantes approximatus (O.P.-Cambridge, 1871)</name>
<description>
<![CDATA[
<B>Locality: </B> Netherlands, Gelderland, Groesbeek<br>
<B>Date: </B>17 June 1980<br>
<B>Specimen Code: </B>RMNH.ARA.14426<br>
<B>Collection: </B>RMNH<br>
<br>
]]>
</description>
<Style><IconStyle><Icon><href>http://maps.google.com/mapfiles/kml/pal4/icon7.png</href></Icon></IconStyle></Style>
<Point>
<coordinates>
5.97, 51.76
</coordinates>
</Point>
</Placemark>

<Placemark>
<name>Bathyphantes approximatus (O.P.-Cambridge, 1871)</name>
<description>
<![CDATA[
<B>Locality: </B> Netherlands, Utrecht, Tienhoven, Tienhovensche Plassen<br>
<B>Date: </B>22 June 1992<br>
<B>Specimen Code: </B>RMNH.ARA.14427<br>
<B>Collection: </B>RMNH<br>
<br>
]]>
<A HREF="http://www.boldsystems.org/index.php/MAS_DataRetrieval_OpenSequence?selectedrecordid=3475977">Link to BOLD database</A>
</description>
<Style><IconStyle><Icon><href>http://maps.google.com/mapfiles/kml/pal4/icon7.png</href></Icon></IconStyle></Style>
<Point>
<coordinates>
5.10, 52.16
</coordinates>
</Point>
</Placemark>

<Placemark>
<name>Bathyphantes approximatus (O.P.-Cambridge, 1871)</name>
<description>
<![CDATA[
<B>Locality: </B> Netherlands, Noord-Holland, Denekamp, Kortenhoefse Plassen<br>
<B>Date: </B>06 June 1995<br>
<B>Specimen Code: </B>RMNH.ARA.14428<br>
<B>Collection: </B>RMNH<br>
<br>
]]>
</description>
<Style><IconStyle><Icon><href>http://maps.google.com/mapfiles/kml/pal4/icon7.png</href></Icon></IconStyle></Style>
<Point>
<coordinates>
5.10, 52.22
</coordinates>
</Point>
</Placemark>

<Placemark>
<name>Bathyphantes approximatus (O.P.-Cambridge, 1871)</name>
<description>
<![CDATA[
<B>Locality: </B> Netherlands, Zuid-Holland, Pijnacker, Ackerdijkse Plassen<br>
<B>Date: </B>21 May 2001<br>
<B>Specimen Code: </B>RMNH.ARA.14429<br>
<B>Collection: </B>RMNH<br>
<br>
]]>
</description>
<Style><IconStyle><Icon><href>http://maps.google.com/mapfiles/kml/pal4/icon7.png</href></Icon></IconStyle></Style>
<Point>
<coordinates>
4.39740, 51.98024
</coordinates>
</Point>
</Placemark>

</Folder><Folder>
<name>Bathyphantes gracilis (Blackwall, 1841)</name>
<Placemark>
<name>Bathyphantes gracilis (Blackwall, 1841)</name>
<description>
<![CDATA[
<tr>
<B>Locality: </B> Netherlands, Overijssel, Oldenzaal, t Holthuis, Gemengd bos<br>
<B>Date: </B>19 May 2012<br>
<B>Collector: </B>Steven IJland<br>
<B>Specimen Code: </B>RMNH.ARA.14260<br>
<B>Collection: </B>RMNH<br>
1 female <br>
]]>
<A HREF="http://www.boldsystems.org/index.php/MAS_DataRetrieval_OpenSequence?selectedrecordid=2762397">Link to BOLD database</A>
</description>
<Style><IconStyle><Icon><href>http://maps.google.com/mapfiles/kml/pal4/icon7.png</href></Icon></IconStyle></Style>
<Point>
<coordinates>
6.89781, 52.28399
</coordinates>
</Point>
</Placemark>

<Placemark>
<name>Bathyphantes gracilis (Blackwall, 1841)</name>
<description>
<![CDATA[
<B>Locality: </B> Netherlands, Gelderland, Apeldoorn<br>
<B>Date: </B>31 July 1960<br>
<B>Specimen Code: </B>RMNH.ARA.14416<br>
<B>Collection: </B>RMNH<br>
<br>
]]>
</description>
<Style><IconStyle><Icon><href>http://maps.google.com/mapfiles/kml/pal4/icon7.png</href></Icon></IconStyle></Style>
<Point>
<coordinates>
5.90, 52.26
</coordinates>
</Point>
</Placemark>

<Placemark>
<name>Bathyphantes gracilis (Blackwall, 1841)</name>
<description>
<![CDATA[
<B>Locality: </B> Netherlands, Gelderland, Epe<br>
<B>Date: </B>14 May 1971<br>
<B>Specimen Code: </B>RMNH.ARA.14417<br>
<B>Collection: </B>RMNH<br>
<br>
]]>
</description>
<Style><IconStyle><Icon><href>http://maps.google.com/mapfiles/kml/pal4/icon7.png</href></Icon></IconStyle></Style>
<Point>
<coordinates>
5.99, 52.37
</coordinates>
</Point>
</Placemark>

<Placemark>
<name>Bathyphantes gracilis (Blackwall, 1841)</name>
<description>
<![CDATA[
<B>Locality: </B> Netherlands, Gelderland, Groesbeek<br>
<B>Date: </B>31 May 1980<br>
<B>Specimen Code: </B>RMNH.ARA.14418<br>
<B>Collection: </B>RMNH<br>
<br>
]]>
</description>
<Style><IconStyle><Icon><href>http://maps.google.com/mapfiles/kml/pal4/icon7.png</href></Icon></IconStyle></Style>
<Point>
<coordinates>
5.97, 51.76
</coordinates>
</Point>
</Placemark>

<Placemark>
<name>Bathyphantes gracilis (Blackwall, 1841)</name>
<description>
<![CDATA[
<B>Locality: </B> Netherlands, Gelderland, Ubbergen<br>
<B>Date: </B>26 May 1989<br>
<B>Specimen Code: </B>RMNH.ARA.14419<br>
<B>Collection: </B>RMNH<br>
<br>
]]>
</description>
<Style><IconStyle><Icon><href>http://maps.google.com/mapfiles/kml/pal4/icon7.png</href></Icon></IconStyle></Style>
<Point>
<coordinates>
5.94, 51.81
</coordinates>
</Point>
</Placemark>

<Placemark>
<name>Bathyphantes gracilis (Blackwall, 1841)</name>
<description>
<![CDATA[
<B>Locality: </B> Netherlands, Friesland, Veenhuizen, Fochteloerveen<br>
<B>Date: </B>30 May 1995<br>
<B>Specimen Code: </B>RMNH.ARA.14420<br>
<B>Collection: </B>RMNH<br>
<br>
]]>
</description>
<Style><IconStyle><Icon><href>http://maps.google.com/mapfiles/kml/pal4/icon7.png</href></Icon></IconStyle></Style>
<Point>
<coordinates>
6.39, 53.00
</coordinates>
</Point>
</Placemark>

<Placemark>
<name>Bathyphantes gracilis (Blackwall, 1841)</name>
<description>
<![CDATA[
<B>Locality: </B> Netherlands, Limburg, Maastricht<br>
<B>Date: </B>27 May 1999<br>
<B>Specimen Code: </B>RMNH.ARA.14421<br>
<B>Collection: </B>RMNH<br>
<br>
]]>
</description>
<Style><IconStyle><Icon><href>http://maps.google.com/mapfiles/kml/pal4/icon7.png</href></Icon></IconStyle></Style>
<Point>
<coordinates>
5.68283, 50.85125
</coordinates>
</Point>
</Placemark>

<Placemark>
<name>Bathyphantes gracilis (Blackwall, 1841)</name>
<description>
<![CDATA[
<B>Locality: </B> Netherlands, Zuid-Holland, Pijnacker, Ackerdijkse Plassen<br>
<B>Date: </B>21 May 2001<br>
<B>Specimen Code: </B>RMNH.ARA.14422<br>
<B>Collection: </B>RMNH<br>
<br>
]]>
</description>
<Style><IconStyle><Icon><href>http://maps.google.com/mapfiles/kml/pal4/icon7.png</href></Icon></IconStyle></Style>
<Point>
<coordinates>
4.39740, 51.98024
</coordinates>
</Point>
</Placemark>

<Placemark>
<name>Bathyphantes gracilis (Blackwall, 1841)</name>
<description>
<![CDATA[
<B>Locality: </B> Netherlands, Flevoland, Kuinre, Kuinderbos<br>
<B>Date: </B>06 June 2009<br>
<B>Specimen Code: </B>RMNH.ARA.14423<br>
<B>Collection: </B>RMNH<br>
<br>
]]>
<A HREF="http://www.boldsystems.org/index.php/MAS_DataRetrieval_OpenSequence?selectedrecordid=2702786">Link to BOLD database</A>
</description>
<Style><IconStyle><Icon><href>http://maps.google.com/mapfiles/kml/pal4/icon7.png</href></Icon></IconStyle></Style>
<Point>
<coordinates>
5.79, 52.78
</coordinates>
</Point>
</Placemark>

</Folder><Folder>
<name>Bathyphantes nigrinus (Westring, 1851)</name>
<Placemark>
<name>Bathyphantes nigrinus (Westring, 1851)</name>
<description>
<![CDATA[
<tr>
<B>Locality: </B> Netherlands, Overijssel, Oldenzaal, t Holthuis, Gemengd bos<br>
<B>Date: </B>19 May 2012<br>
<B>Collector: </B>Steven IJland<br>
<B>Specimen Code: </B>RMNH.ARA.14261<br>
<B>Collection: </B>RMNH<br>
1 female <br>
]]>
<A HREF="http://www.boldsystems.org/index.php/MAS_DataRetrieval_OpenSequence?selectedrecordid=2762458">Link to BOLD database</A>
</description>
<Style><IconStyle><Icon><href>http://maps.google.com/mapfiles/kml/pal4/icon7.png</href></Icon></IconStyle></Style>
<Point>
<coordinates>
6.89781, 52.28399
</coordinates>
</Point>
</Placemark>

</Folder><Folder>
<name>Cnephalocotes obscurus (Blackwall, 1834)</name>
<Placemark>
<name>Cnephalocotes obscurus (Blackwall, 1834)</name>
<description>
<![CDATA[
<tr>
<B>Locality: </B> Netherlands, Overijssel, Ootmarsum, Springendal, Gemengd bos, grasveld in bos<br>
<B>Date: </B>17 May 2012<br>
<B>Collector: </B>Steven IJland<br>
<B>Specimen Code: </B>RMNH.ARA.14264<br>
<B>Collection: </B>RMNH<br>
1 male <br>
]]>
</description>
<Style><IconStyle><Icon><href>http://maps.google.com/mapfiles/kml/pal4/icon7.png</href></Icon></IconStyle></Style>
<Point>
<coordinates>
6.89523, 52.43306
</coordinates>
</Point>
</Placemark>

</Folder><Folder>
<name>Diplocephalus picinus (Blackwall, 1841)</name>
<Placemark>
<name>Diplocephalus picinus (Blackwall, 1841)</name>
<description>
<![CDATA[
<tr>
<B>Locality: </B> Netherlands, Limburg, Schinveld, Breukberg<br>
<B>Date: </B>14 May 2011<br>
<B>Elevation: </B>50 m<br>
<B>Collector: </B>Peter van Helsdingen, Jeremy Miller, Steven Ijland<br>
<B>Specimen Code: </B>RMNH.ARA.12474<br>
<B>Collection: </B>RMNH<br>
1 male <br>
]]>
<A HREF="http://www.boldsystems.org/index.php/MAS_DataRetrieval_OpenSequence?selectedrecordid=2397845">Link to BOLD database</A>
</description>
<Style><IconStyle><Icon><href>http://maps.google.com/mapfiles/kml/pal4/icon7.png</href></Icon></IconStyle></Style>
<Point>
<coordinates>
5.98148, 50.96137
</coordinates>
</Point>
</Placemark>

<Placemark>
<name>Diplocephalus picinus (Blackwall, 1841)</name>
<description>
<![CDATA[
<tr>
<B>Locality: </B> Netherlands, Overijssel, Vasse, Zuidelijke Vasserheide, Droge hei, bosrand langs hei<br>
<B>Date: </B>17 May 2012<br>
<B>Collector: </B>Steven IJland<br>
<B>Specimen Code: </B>RMNH.ARA.14268<br>
<B>Collection: </B>RMNH<br>
1 male <br>
]]>
<A HREF="http://www.boldsystems.org/index.php/MAS_DataRetrieval_OpenSequence?selectedrecordid=2762408">Link to BOLD database</A>
</description>
<Style><IconStyle><Icon><href>http://maps.google.com/mapfiles/kml/pal4/icon7.png</href></Icon></IconStyle></Style>
<Point>
<coordinates>
6.84974, 52.41474
</coordinates>
</Point>
</Placemark>

</Folder><Folder>
<name>Diplostyla concolor (Wider, 1834)</name>
<Placemark>
<name>Diplostyla concolor (Wider, 1834)</name>
<description>
<![CDATA[
<tr>
<B>Locality: </B> Netherlands, Overijssel, Ootmarsum, Springendal, Gemengd bos, grasveld in bos<br>
<B>Date: </B>17 May 2012<br>
<B>Collector: </B>Steven IJland<br>
<B>Specimen Code: </B>RMNH.ARA.14269<br>
<B>Collection: </B>RMNH<br>
1 female <br>
]]>
<A HREF="http://www.boldsystems.org/index.php/MAS_DataRetrieval_OpenSequence?selectedrecordid=2762445">Link to BOLD database</A>
</description>
<Style><IconStyle><Icon><href>http://maps.google.com/mapfiles/kml/pal4/icon7.png</href></Icon></IconStyle></Style>
<Point>
<coordinates>
6.89523, 52.43306
</coordinates>
</Point>
</Placemark>

</Folder><Folder>
<name>Dismodicus elevatus (C.L. Koch, 1838)</name>
<Placemark>
<name>Dismodicus elevatus (C.L. Koch, 1838)</name>
<description>
<![CDATA[
<tr>
<B>Locality: </B> Netherlands, Overijssel, Losser, Oldenzaalsche Veen, Gemengd bos<br>
<B>Date: </B>18 May 2012<br>
<B>Collector: </B>Steven IJland<br>
<B>Specimen Code: </B>RMNH.ARA.14270<br>
<B>Collection: </B>RMNH<br>
1 female <br>
]]>
</description>
<Style><IconStyle><Icon><href>http://maps.google.com/mapfiles/kml/pal4/icon7.png</href></Icon></IconStyle></Style>
<Point>
<coordinates>
6.95930, 52.26197
</coordinates>
</Point>
</Placemark>

</Folder><Folder>
<name>Drapetisca socialis (Sundevall, 1833)</name>
<Placemark>
<name>Drapetisca socialis (Sundevall, 1833)</name>
<description>
<![CDATA[
<tr>
<B>Locality: </B> Netherlands, Gelderland, Doorwerth, Doorwerthse Heide, Laag-Wolfheze<br>
<B>Date: </B>10 September 2011<br>
<B>Collector: </B>Steven IJland<br>
<B>Specimen Code: </B>RMNH.ARA.12622<br>
<B>Collection: </B>RMNH<br>
1 male <br>
]]>
<A HREF="http://www.boldsystems.org/index.php/MAS_DataRetrieval_OpenSequence?selectedrecordid=2762400">Link to BOLD database</A>
</description>
<Style><IconStyle><Icon><href>http://maps.google.com/mapfiles/kml/pal4/icon7.png</href></Icon></IconStyle></Style>
<Point>
<coordinates>
5.79235, 51.99093
</coordinates>
</Point>
</Placemark>

</Folder><Folder>
<name>Entelecara congenera (O.P.-Cambridge, 1879)</name>
<Placemark>
<name>Entelecara congenera (O.P.-Cambridge, 1879)</name>
<description>
<![CDATA[
<tr>
<B>Locality: </B> Netherlands, Limburg, Brunssum, Brunssummer Heide, natte heide<br>
<B>Date: </B>14 May 2011<br>
<B>Elevation: </B>60 m<br>
<B>Collector: </B>Peter van Helsdingen, Jeremy Miller, Steven Ijland<br>
<B>Specimen Code: </B>RMNH.ARA.12477<br>
<B>Collection: </B>RMNH<br>
1 female <br>
]]>
</description>
<Style><IconStyle><Icon><href>http://maps.google.com/mapfiles/kml/pal4/icon7.png</href></Icon></IconStyle></Style>
<Point>
<coordinates>
5.99828, 50.92675
</coordinates>
</Point>
</Placemark>

</Folder><Folder>
<name>Erigone dentipalpis (Wider, 1834)</name>
<Placemark>
<name>Erigone dentipalpis (Wider, 1834)</name>
<description>
<![CDATA[
<tr>
<B>Locality: </B> Netherlands, Overijssel, Oldenzaal, Vondellaan, Garden<br>
<B>Date: </B>18 May 2012<br>
<B>Collector: </B>Steven IJland<br>
<B>Specimen Code: </B>RMNH.ARA.14274<br>
<B>Collection: </B>RMNH<br>
1 female <br>
]]>
</description>
<Style><IconStyle><Icon><href>http://maps.google.com/mapfiles/kml/pal4/icon7.png</href></Icon></IconStyle></Style>
<Point>
<coordinates>
6.94709, 52.27254
</coordinates>
</Point>
</Placemark>

</Folder><Folder>
<name>Floronia bucculenta (Clerck, 1757)</name>
<Placemark>
<name>Floronia bucculenta (Clerck, 1757)</name>
<description>
<![CDATA[
<tr>
<B>Locality: </B> Netherlands, Overijssel, Ossenzijl, Weerribben, broekbos<br>
<B>Date: </B>27 August 2011<br>
<B>Collector: </B>P.J. van Helsdingen<br>
<B>Specimen Code: </B>RMNH.ARA.12592<br>
<B>Collection: </B>RMNH<br>
1 female <br>
]]>
<A HREF="http://www.boldsystems.org/index.php/MAS_DataRetrieval_OpenSequence?selectedrecordid=2762411">Link to BOLD database</A>
</description>
<Style><IconStyle><Icon><href>http://maps.google.com/mapfiles/kml/pal4/icon7.png</href></Icon></IconStyle></Style>
<Point>
<coordinates>
5.92960, 52.80783
</coordinates>
</Point>
</Placemark>

</Folder><Folder>
<name>Gnathonarium dentatum (Wider, 1834)</name>
<Placemark>
<name>Gnathonarium dentatum (Wider, 1834)</name>
<description>
<![CDATA[
<tr>
<B>Locality: </B> Netherlands, Zeeland, Vrouwenpolder, Oranjezon, meadow and shallow pond<br>
<B>Date: </B>20 August 2011<br>
<B>Collector: </B>P. Chen & N. Nieser<br>
<B>Specimen Code: </B>RMNH.ARA.12638<br>
<B>Collection: </B>RMNH<br>
1 female <br>
]]>
</description>
<Style><IconStyle><Icon><href>http://maps.google.com/mapfiles/kml/pal4/icon7.png</href></Icon></IconStyle></Style>
<Point>
<coordinates>
3.58208, 51.57980
</coordinates>
</Point>
</Placemark>

</Folder><Folder>
<name>Gonatium rubens (Blackwall, 1833)</name>
<Placemark>
<name>Gonatium rubens (Blackwall, 1833)</name>
<description>
<![CDATA[
<tr>
<B>Locality: </B> Netherlands, Gelderland, Doorwerth, Doorwerthse Heide, Laag-Wolfheze<br>
<B>Date: </B>10 September 2011<br>
<B>Collector: </B>Steven IJland<br>
<B>Specimen Code: </B>RMNH.ARA.12612<br>
<B>Collection: </B>RMNH<br>
1 male <br>
]]>
<A HREF="http://www.boldsystems.org/index.php/MAS_DataRetrieval_OpenSequence?selectedrecordid=2702779">Link to BOLD database</A>
</description>
<Style><IconStyle><Icon><href>http://maps.google.com/mapfiles/kml/pal4/icon7.png</href></Icon></IconStyle></Style>
<Point>
<coordinates>
5.79235, 51.99093
</coordinates>
</Point>
</Placemark>

<Placemark>
<name>Gonatium rubens (Blackwall, 1833)</name>
<description>
<![CDATA[
<B>Locality: </B> Netherlands, Limburg, Maastricht<br>
<B>Date: </B>20 August 1950<br>
<B>Specimen Code: </B>RMNH.ARA.14463<br>
<B>Collection: </B>RMNH<br>
<br>
]]>
</description>
<Style><IconStyle><Icon><href>http://maps.google.com/mapfiles/kml/pal4/icon7.png</href></Icon></IconStyle></Style>
<Point>
<coordinates>
5.68283, 50.85125
</coordinates>
</Point>
</Placemark>

<Placemark>
<name>Gonatium rubens (Blackwall, 1833)</name>
<description>
<![CDATA[
<B>Locality: </B> Netherlands, Gelderland, Hall<br>
<B>Date: </B>26 August 1959<br>
<B>Specimen Code: </B>RMNH.ARA.14464<br>
<B>Collection: </B>RMNH<br>
<br>
]]>
</description>
<Style><IconStyle><Icon><href>http://maps.google.com/mapfiles/kml/pal4/icon7.png</href></Icon></IconStyle></Style>
<Point>
<coordinates>
6.09, 52.13
</coordinates>
</Point>
</Placemark>

<Placemark>
<name>Gonatium rubens (Blackwall, 1833)</name>
<description>
<![CDATA[
<B>Locality: </B> Netherlands, Drenthe, Dwingeloo<br>
<B>Date: </B>24 May 1970<br>
<B>Specimen Code: </B>RMNH.ARA.14465<br>
<B>Collection: </B>RMNH<br>
<br>
]]>
</description>
<Style><IconStyle><Icon><href>http://maps.google.com/mapfiles/kml/pal4/icon7.png</href></Icon></IconStyle></Style>
<Point>
<coordinates>
6.37, 52.81
</coordinates>
</Point>
</Placemark>

<Placemark>
<name>Gonatium rubens (Blackwall, 1833)</name>
<description>
<![CDATA[
<B>Locality: </B> Netherlands, Gelderland, Groesbeek<br>
<B>Date: </B>02 April 1981<br>
<B>Specimen Code: </B>RMNH.ARA.14466<br>
<B>Collection: </B>RMNH<br>
<br>
]]>
</description>
<Style><IconStyle><Icon><href>http://maps.google.com/mapfiles/kml/pal4/icon7.png</href></Icon></IconStyle></Style>
<Point>
<coordinates>
5.97, 51.76
</coordinates>
</Point>
</Placemark>

<Placemark>
<name>Gonatium rubens (Blackwall, 1833)</name>
<description>
<![CDATA[
<B>Locality: </B> Netherlands, Overijssel, Ossenzijl, Weerribben<br>
<B>Date: </B>14 May 1992<br>
<B>Specimen Code: </B>RMNH.ARA.14467<br>
<B>Collection: </B>RMNH<br>
<br>
]]>
</description>
<Style><IconStyle><Icon><href>http://maps.google.com/mapfiles/kml/pal4/icon7.png</href></Icon></IconStyle></Style>
<Point>
<coordinates>
6.00, 52.78
</coordinates>
</Point>
</Placemark>

<Placemark>
<name>Gonatium rubens (Blackwall, 1833)</name>
<description>
<![CDATA[
<B>Locality: </B> Netherlands, Overijssel, Steenwijk<br>
<B>Date: </B>28 October 1995<br>
<B>Specimen Code: </B>RMNH.ARA.14468<br>
<B>Collection: </B>RMNH<br>
<br>
]]>
<A HREF="http://www.boldsystems.org/index.php/MAS_DataRetrieval_OpenSequence?selectedrecordid=3475979">Link to BOLD database</A>
</description>
<Style><IconStyle><Icon><href>http://maps.google.com/mapfiles/kml/pal4/icon7.png</href></Icon></IconStyle></Style>
<Point>
<coordinates>
6.11092, 52.80815
</coordinates>
</Point>
</Placemark>

<Placemark>
<name>Gonatium rubens (Blackwall, 1833)</name>
<description>
<![CDATA[
<B>Locality: </B> Netherlands, Overijssel, Ossenzijl<br>
<B>Date: </B>06 April 1997<br>
<B>Specimen Code: </B>RMNH.ARA.14469<br>
<B>Collection: </B>RMNH<br>
<br>
]]>
<A HREF="http://www.boldsystems.org/index.php/MAS_DataRetrieval_OpenSequence?selectedrecordid=3475980">Link to BOLD database</A>
</description>
<Style><IconStyle><Icon><href>http://maps.google.com/mapfiles/kml/pal4/icon7.png</href></Icon></IconStyle></Style>
<Point>
<coordinates>
5.92103, 52.80867
</coordinates>
</Point>
</Placemark>

<Placemark>
<name>Gonatium rubens (Blackwall, 1833)</name>
<description>
<![CDATA[
<B>Locality: </B> Netherlands, Drenthe, Echten, Echtener Veld<br>
<B>Date: </B>18 September 2005<br>
<B>Specimen Code: </B>RMNH.ARA.14470<br>
<B>Collection: </B>RMNH<br>
<br>
]]>
<A HREF="http://www.boldsystems.org/index.php/MAS_DataRetrieval_OpenSequence?selectedrecordid=3475981">Link to BOLD database</A>
</description>
<Style><IconStyle><Icon><href>http://maps.google.com/mapfiles/kml/pal4/icon7.png</href></Icon></IconStyle></Style>
<Point>
<coordinates>
6.38, 52.72
</coordinates>
</Point>
</Placemark>

</Folder><Folder>
<name>Gongylidium rufipes (Linnaeus, 1758)</name>
<Placemark>
<name>Gongylidium rufipes (Linnaeus, 1758)</name>
<description>
<![CDATA[
<tr>
<B>Locality: </B> Netherlands, Overijssel, Ootmarsum, Springendal, Gemengd bos, grasveld in bos<br>
<B>Date: </B>17 May 2012<br>
<B>Collector: </B>Steven IJland<br>
<B>Specimen Code: </B>RMNH.ARA.14279<br>
<B>Collection: </B>RMNH<br>
1 female <br>
]]>
</description>
<Style><IconStyle><Icon><href>http://maps.google.com/mapfiles/kml/pal4/icon7.png</href></Icon></IconStyle></Style>
<Point>
<coordinates>
6.89523, 52.43306
</coordinates>
</Point>
</Placemark>

</Folder><Folder>
<name>Hypomma bituberculatum (Wider, 1834)</name>
<Placemark>
<name>Hypomma bituberculatum (Wider, 1834)</name>
<description>
<![CDATA[
<B>Locality: </B> Netherlands, Zuid-Holland, Woubrugge, Braassemermeer<br>
<B>Date: </B>03 May 1960<br>
<B>Specimen Code: </B>RMNH.ARA.14471<br>
<B>Collection: </B>RMNH<br>
<br>
]]>
</description>
<Style><IconStyle><Icon><href>http://maps.google.com/mapfiles/kml/pal4/icon7.png</href></Icon></IconStyle></Style>
<Point>
<coordinates>
4.63, 52.17
</coordinates>
</Point>
</Placemark>

<Placemark>
<name>Hypomma bituberculatum (Wider, 1834)</name>
<description>
<![CDATA[
<B>Locality: </B> Netherlands, Friesland, Ameland<br>
<B>Date: </B>16 May 1970<br>
<B>Specimen Code: </B>RMNH.ARA.14472<br>
<B>Collection: </B>RMNH<br>
<br>
]]>
</description>
<Style><IconStyle><Icon><href>http://maps.google.com/mapfiles/kml/pal4/icon7.png</href></Icon></IconStyle></Style>
<Point>
<coordinates>
5.83, 53.44
</coordinates>
</Point>
</Placemark>

<Placemark>
<name>Hypomma bituberculatum (Wider, 1834)</name>
<description>
<![CDATA[
<B>Locality: </B> Netherlands, Gelderland, Groesbeek<br>
<B>Date: </B>17 June 1980<br>
<B>Specimen Code: </B>RMNH.ARA.14473<br>
<B>Collection: </B>RMNH<br>
<br>
]]>
</description>
<Style><IconStyle><Icon><href>http://maps.google.com/mapfiles/kml/pal4/icon7.png</href></Icon></IconStyle></Style>
<Point>
<coordinates>
5.97, 51.76
</coordinates>
</Point>
</Placemark>

<Placemark>
<name>Hypomma bituberculatum (Wider, 1834)</name>
<description>
<![CDATA[
<B>Locality: </B> Netherlands, Utrecht, Tienhoven, Tienhovensche Plassen<br>
<B>Date: </B>22 June 1992<br>
<B>Specimen Code: </B>RMNH.ARA.14474<br>
<B>Collection: </B>RMNH<br>
<br>
]]>
</description>
<Style><IconStyle><Icon><href>http://maps.google.com/mapfiles/kml/pal4/icon7.png</href></Icon></IconStyle></Style>
<Point>
<coordinates>
5.10, 52.17
</coordinates>
</Point>
</Placemark>

<Placemark>
<name>Hypomma bituberculatum (Wider, 1834)</name>
<description>
<![CDATA[
<B>Locality: </B> Netherlands, Noord-Holland, Ankeveen, Ankeveense Plassen<br>
<B>Date: </B>22 May 1995<br>
<B>Specimen Code: </B>RMNH.ARA.14475<br>
<B>Collection: </B>RMNH<br>
<br>
]]>
</description>
<Style><IconStyle><Icon><href>http://maps.google.com/mapfiles/kml/pal4/icon7.png</href></Icon></IconStyle></Style>
<Point>
<coordinates>
5.07, 52.26
</coordinates>
</Point>
</Placemark>

<Placemark>
<name>Hypomma bituberculatum (Wider, 1834)</name>
<description>
<![CDATA[
<B>Locality: </B> Netherlands, Zuid-Holland, Pijnacker, Ackerdijkse Plassen<br>
<B>Date: </B>13 June 2001<br>
<B>Specimen Code: </B>RMNH.ARA.14476<br>
<B>Collection: </B>RMNH<br>
<br>
]]>
</description>
<Style><IconStyle><Icon><href>http://maps.google.com/mapfiles/kml/pal4/icon7.png</href></Icon></IconStyle></Style>
<Point>
<coordinates>
4.39740, 51.98024
</coordinates>
</Point>
</Placemark>

<Placemark>
<name>Hypomma bituberculatum (Wider, 1834)</name>
<description>
<![CDATA[
<B>Locality: </B> Netherlands, Noord-Holland, Naarden, Naardermeer<br>
<B>Date: </B>15 June 2004<br>
<B>Specimen Code: </B>RMNH.ARA.14477<br>
<B>Collection: </B>RMNH<br>
<br>
]]>
</description>
<Style><IconStyle><Icon><href>http://maps.google.com/mapfiles/kml/pal4/icon7.png</href></Icon></IconStyle></Style>
<Point>
<coordinates>
5.10, 52.29
</coordinates>
</Point>
</Placemark>

<Placemark>
<name>Hypomma bituberculatum (Wider, 1834)</name>
<description>
<![CDATA[
<B>Locality: </B> Netherlands, Noord-Holland, Zaanstad<br>
<B>Date: </B>29 May 2010<br>
<B>Specimen Code: </B>RMNH.ARA.14510<br>
<B>Collection: </B>RMNH<br>
<br>
]]>
<A HREF="http://www.boldsystems.org/index.php/MAS_DataRetrieval_OpenSequence?selectedrecordid=2702778">Link to BOLD database</A>
</description>
<Style><IconStyle><Icon><href>http://maps.google.com/mapfiles/kml/pal4/icon7.png</href></Icon></IconStyle></Style>
<Point>
<coordinates>
4.71, 52.43
</coordinates>
</Point>
</Placemark>

<Placemark>
<name>Hypomma bituberculatum (Wider, 1834)</name>
<description>
<![CDATA[
<B>Locality: </B> Netherlands, Limburg, Herkenbosch, De Meinweg, Roode Beek, Bronbos<br>
<B>Date: </B>09 June 2012<br>
<B>Collector: </B>Steven IJland<br>
<B>Specimen Code: </B>RMNH.ARA.16255<br>
<B>Collection: </B>RMNH<br>
<br>
]]>
<A HREF="http://www.boldsystems.org/index.php/MAS_DataRetrieval_OpenSequence?selectedrecordid=3475982">Link to BOLD database</A>
</description>
<Style><IconStyle><Icon><href>http://maps.google.com/mapfiles/kml/pal4/icon7.png</href></Icon></IconStyle></Style>
<Point>
<coordinates>
6.15948, 51.14933
</coordinates>
</Point>
</Placemark>

</Folder><Folder>
<name>Hypomma cornutum (Blackwall, 1833)</name>
<Placemark>
<name>Hypomma cornutum (Blackwall, 1833)</name>
<description>
<![CDATA[
<tr>
<B>Locality: </B> Netherlands, Overijssel, Oldenzaal, Haagse Bos, Veendijk, Grasland<br>
<B>Date: </B>18 May 2012<br>
<B>Collector: </B>Steven IJland<br>
<B>Specimen Code: </B>RMNH.ARA.14282<br>
<B>Collection: </B>RMNH<br>
1 male <br>
]]>
<A HREF="http://www.boldsystems.org/index.php/MAS_DataRetrieval_OpenSequence?selectedrecordid=2762444">Link to BOLD database</A>
</description>
<Style><IconStyle><Icon><href>http://maps.google.com/mapfiles/kml/pal4/icon7.png</href></Icon></IconStyle></Style>
<Point>
<coordinates>
6.94709, 52.27254
</coordinates>
</Point>
</Placemark>

</Folder><Folder>
<name>Lepthyphantes minutus (Blackwall, 1833)</name>
<Placemark>
<name>Lepthyphantes minutus (Blackwall, 1833)</name>
<description>
<![CDATA[
<tr>
<B>Locality: </B> Netherlands, Gelderland, Oegstgeest, in huis<br>
<B>Date: </B>25 January 2010<br>
<B>Collector: </B>P.J. van Helsdingen<br>
<B>Specimen Code: </B>RMNH.ARA.14364<br>
<B>Collection: </B>RMNH<br>
1 male <br>
]]>
<A HREF="http://www.boldsystems.org/index.php/MAS_DataRetrieval_OpenSequence?selectedrecordid=2702777">Link to BOLD database</A>
</description>
<Style><IconStyle><Icon><href>http://maps.google.com/mapfiles/kml/pal4/icon7.png</href></Icon></IconStyle></Style>
<Point>
<coordinates>
4.46611, 52.17854
</coordinates>
</Point>
</Placemark>

</Folder><Folder>
<name>Linyphia hortensis Sundevall, 1830</name>
<Placemark>
<name>Linyphia hortensis Sundevall, 1830</name>
<description>
<![CDATA[
<tr>
<B>Locality: </B> Netherlands, Limburg, Eperheide, Bovenste Bos<br>
<B>Date: </B>15 May 2011<br>
<B>Elevation: </B>185 m<br>
<B>Collector: </B>Peter van Helsdingen, Jeremy Miller, Steven Ijland<br>
<B>Specimen Code: </B>RMNH.ARA.12495<br>
<B>Collection: </B>RMNH<br>
1 female <br>
]]>
<A HREF="http://www.boldsystems.org/index.php/MAS_DataRetrieval_OpenSequence?selectedrecordid=2397866">Link to BOLD database</A>
</description>
<Style><IconStyle><Icon><href>http://maps.google.com/mapfiles/kml/pal4/icon7.png</href></Icon></IconStyle></Style>
<Point>
<coordinates>
5.89324, 50.75561
</coordinates>
</Point>
</Placemark>

<Placemark>
<name>Linyphia hortensis Sundevall, 1830</name>
<description>
<![CDATA[
<tr>
<B>Locality: </B> Netherlands, Overijssel, Losser, Oldenzaalsche Veen, Gemengd bos<br>
<B>Date: </B>18 May 2012<br>
<B>Collector: </B>Steven IJland<br>
<B>Specimen Code: </B>RMNH.ARA.14286<br>
<B>Collection: </B>RMNH<br>
1 female <br>
]]>
<A HREF="http://www.boldsystems.org/index.php/MAS_DataRetrieval_OpenSequence?selectedrecordid=2762392">Link to BOLD database</A>
</description>
<Style><IconStyle><Icon><href>http://maps.google.com/mapfiles/kml/pal4/icon7.png</href></Icon></IconStyle></Style>
<Point>
<coordinates>
6.95930, 52.26197
</coordinates>
</Point>
</Placemark>

</Folder><Folder>
<name>Linyphia triangularis (Clerck, 1757)</name>
<Placemark>
<name>Linyphia triangularis (Clerck, 1757)</name>
<description>
<![CDATA[
<tr>
<B>Locality: </B> Netherlands, Overijssel, Ossenzijl, Weerribben, broekbos<br>
<B>Date: </B>27 August 2011<br>
<B>Collector: </B>P.J. van Helsdingen<br>
<B>Specimen Code: </B>RMNH.ARA.12590<br>
<B>Collection: </B>RMNH<br>
1 male <br>
]]>
<A HREF="http://www.boldsystems.org/index.php/MAS_DataRetrieval_OpenSequence?selectedrecordid=2702781">Link to BOLD database</A>
</description>
<Style><IconStyle><Icon><href>http://maps.google.com/mapfiles/kml/pal4/icon7.png</href></Icon></IconStyle></Style>
<Point>
<coordinates>
5.92960, 52.80783
</coordinates>
</Point>
</Placemark>

<Placemark>
<name>Linyphia triangularis (Clerck, 1757)</name>
<description>
<![CDATA[
<tr>
<B>Locality: </B> Netherlands, Gelderland, Doorwerth, Doorwerthse Heide, Laag-Wolfheze<br>
<B>Date: </B>10 September 2011<br>
<B>Collector: </B>Steven IJland<br>
<B>Specimen Code: </B>RMNH.ARA.12625<br>
<B>Collection: </B>RMNH<br>
1 female <br>
]]>
<A HREF="http://www.boldsystems.org/index.php/MAS_DataRetrieval_OpenSequence?selectedrecordid=2702783">Link to BOLD database</A>
</description>
<Style><IconStyle><Icon><href>http://maps.google.com/mapfiles/kml/pal4/icon7.png</href></Icon></IconStyle></Style>
<Point>
<coordinates>
5.79235, 51.99093
</coordinates>
</Point>
</Placemark>

<Placemark>
<name>Linyphia triangularis (Clerck, 1757)</name>
<description>
<![CDATA[
<B>Locality: </B> Netherlands, Zuid-Holland, Den Haag<br>
<B>Date: </B>09 August 1951<br>
<B>Specimen Code: </B>RMNH.ARA.14478<br>
<B>Collection: </B>RMNH<br>
<br>
]]>
</description>
<Style><IconStyle><Icon><href>http://maps.google.com/mapfiles/kml/pal4/icon7.png</href></Icon></IconStyle></Style>
<Point>
<coordinates>
4.32, 52.09
</coordinates>
</Point>
</Placemark>

<Placemark>
<name>Linyphia triangularis (Clerck, 1757)</name>
<description>
<![CDATA[
<B>Locality: </B> Netherlands, Gelderland, Apeldoorn<br>
<B>Date: </B>27 September 1961<br>
<B>Specimen Code: </B>RMNH.ARA.14479<br>
<B>Collection: </B>RMNH<br>
<br>
]]>
</description>
<Style><IconStyle><Icon><href>http://maps.google.com/mapfiles/kml/pal4/icon7.png</href></Icon></IconStyle></Style>
<Point>
<coordinates>
5.80, 52.20
</coordinates>
</Point>
</Placemark>

<Placemark>
<name>Linyphia triangularis (Clerck, 1757)</name>
<description>
<![CDATA[
<B>Locality: </B> Netherlands, Zuid-Holland, Warmond<br>
<B>Date: </B>05 October 1969<br>
<B>Specimen Code: </B>RMNH.ARA.14480<br>
<B>Collection: </B>RMNH<br>
<br>
]]>
<A HREF="http://www.boldsystems.org/index.php/MAS_DataRetrieval_OpenSequence?selectedrecordid=3475983">Link to BOLD database</A>
</description>
<Style><IconStyle><Icon><href>http://maps.google.com/mapfiles/kml/pal4/icon7.png</href></Icon></IconStyle></Style>
<Point>
<coordinates>
4.76, 52.12
</coordinates>
</Point>
</Placemark>

<Placemark>
<name>Linyphia triangularis (Clerck, 1757)</name>
<description>
<![CDATA[
<B>Locality: </B> Netherlands, Noord-Holland, Texel<br>
<B>Date: </B>12 August 1980<br>
<B>Specimen Code: </B>RMNH.ARA.14481<br>
<B>Collection: </B>RMNH<br>
<br>
]]>
<A HREF="http://www.boldsystems.org/index.php/MAS_DataRetrieval_OpenSequence?selectedrecordid=3475984">Link to BOLD database</A>
</description>
<Style><IconStyle><Icon><href>http://maps.google.com/mapfiles/kml/pal4/icon7.png</href></Icon></IconStyle></Style>
<Point>
<coordinates>
4.82, 53.12
</coordinates>
</Point>
</Placemark>

<Placemark>
<name>Linyphia triangularis (Clerck, 1757)</name>
<description>
<![CDATA[
<B>Locality: </B> Netherlands, Overijssel, Denekamp<br>
<B>Date: </B>25 July 1990<br>
<B>Specimen Code: </B>RMNH.ARA.14482<br>
<B>Collection: </B>RMNH<br>
<br>
]]>
<A HREF="http://www.boldsystems.org/index.php/MAS_DataRetrieval_OpenSequence?selectedrecordid=3475985">Link to BOLD database</A>
</description>
<Style><IconStyle><Icon><href>http://maps.google.com/mapfiles/kml/pal4/icon7.png</href></Icon></IconStyle></Style>
<Point>
<coordinates>
7.05, 52.37
</coordinates>
</Point>
</Placemark>

<Placemark>
<name>Linyphia triangularis (Clerck, 1757)</name>
<description>
<![CDATA[
<B>Locality: </B> Netherlands, Overijssel, Dwarsgracht<br>
<B>Date: </B>16 September 1995<br>
<B>Specimen Code: </B>RMNH.ARA.14483<br>
<B>Collection: </B>RMNH<br>
<br>
]]>
<A HREF="http://www.boldsystems.org/index.php/MAS_DataRetrieval_OpenSequence?selectedrecordid=2702782">Link to BOLD database</A>
</description>
<Style><IconStyle><Icon><href>http://maps.google.com/mapfiles/kml/pal4/icon7.png</href></Icon></IconStyle></Style>
<Point>
<coordinates>
6.03747, 52.72277
</coordinates>
</Point>
</Placemark>

<Placemark>
<name>Linyphia triangularis (Clerck, 1757)</name>
<description>
<![CDATA[
<B>Locality: </B> Netherlands, Flevoland, Noordoostpolder<br>
<B>Date: </B>09 October 2010<br>
<B>Specimen Code: </B>RMNH.ARA.14484<br>
<B>Collection: </B>RMNH<br>
<br>
]]>
<A HREF="http://www.boldsystems.org/index.php/MAS_DataRetrieval_OpenSequence?selectedrecordid=2702780">Link to BOLD database</A>
</description>
<Style><IconStyle><Icon><href>http://maps.google.com/mapfiles/kml/pal4/icon7.png</href></Icon></IconStyle></Style>
<Point>
<coordinates>
5.92, 52.67
</coordinates>
</Point>
</Placemark>

</Folder><Folder>
<name>Macrargus rufus (Wider, 1834)</name>
<Placemark>
<name>Macrargus rufus (Wider, 1834)</name>
<description>
<![CDATA[
<tr>
<B>Locality: </B> Netherlands, Limburg, Schinveld, Breukberg<br>
<B>Date: </B>14 May 2011<br>
<B>Elevation: </B>50 m<br>
<B>Collector: </B>Peter van Helsdingen, Jeremy Miller, Steven Ijland<br>
<B>Specimen Code: </B>RMNH.ARA.12496<br>
<B>Collection: </B>RMNH<br>
1 female <br>
]]>
</description>
<Style><IconStyle><Icon><href>http://maps.google.com/mapfiles/kml/pal4/icon7.png</href></Icon></IconStyle></Style>
<Point>
<coordinates>
5.98148, 50.96137
</coordinates>
</Point>
</Placemark>

</Folder><Folder>
<name>Maso sundevalli (Westring, 1851)</name>
<Placemark>
<name>Maso sundevalli (Westring, 1851)</name>
<description>
<![CDATA[
<tr>
<B>Locality: </B> Netherlands, Limburg, Schinveld, Breukberg<br>
<B>Date: </B>14 May 2011<br>
<B>Elevation: </B>50 m<br>
<B>Collector: </B>Peter van Helsdingen, Jeremy Miller, Steven Ijland<br>
<B>Specimen Code: </B>RMNH.ARA.12500<br>
<B>Collection: </B>RMNH<br>
1 male <br>
]]>
<A HREF="http://www.boldsystems.org/index.php/MAS_DataRetrieval_OpenSequence?selectedrecordid=2397871">Link to BOLD database</A>
</description>
<Style><IconStyle><Icon><href>http://maps.google.com/mapfiles/kml/pal4/icon7.png</href></Icon></IconStyle></Style>
<Point>
<coordinates>
5.98148, 50.96137
</coordinates>
</Point>
</Placemark>

<Placemark>
<name>Maso sundevalli (Westring, 1851)</name>
<description>
<![CDATA[
<tr>
<B>Locality: </B> Netherlands, Overijssel, Oldenzaal, t Holthuis, Gemengd bos<br>
<B>Date: </B>19 May 2012<br>
<B>Collector: </B>Steven IJland<br>
<B>Specimen Code: </B>RMNH.ARA.14289<br>
<B>Collection: </B>RMNH<br>
1 female <br>
]]>
</description>
<Style><IconStyle><Icon><href>http://maps.google.com/mapfiles/kml/pal4/icon7.png</href></Icon></IconStyle></Style>
<Point>
<coordinates>
6.89781, 52.28399
</coordinates>
</Point>
</Placemark>

<Placemark>
<name>Maso sundevalli (Westring, 1851)</name>
<description>
<![CDATA[
<tr>
<B>Locality: </B> Netherlands, Overijssel, Oldenzaal, t Holthuis, Gemengd bos<br>
<B>Date: </B>19 May 2012<br>
<B>Collector: </B>Steven IJland<br>
<B>Specimen Code: </B>RMNH.ARA.14290<br>
<B>Collection: </B>RMNH<br>
1 female <br>
]]>
</description>
<Style><IconStyle><Icon><href>http://maps.google.com/mapfiles/kml/pal4/icon7.png</href></Icon></IconStyle></Style>
<Point>
<coordinates>
6.89781, 52.28399
</coordinates>
</Point>
</Placemark>

</Folder><Folder>
<name>Microlinyphia impigra (O.P.-Cambridge, 1871)</name>
<Placemark>
<name>Microlinyphia impigra (O.P.-Cambridge, 1871)</name>
<description>
<![CDATA[
<tr>
<B>Locality: </B> Netherlands, Zuid-Holland, Meije, schraal grassland<br>
<B>Date: </B>12 May 2008<br>
<B>Collector: </B>Steven IJland<br>
<B>Specimen Code: </B>RMNH.ARA.14117<br>
<B>Collection: </B>RMNH<br>
1 female <br>
]]>
<A HREF="http://www.boldsystems.org/index.php/MAS_DataRetrieval_OpenSequence?selectedrecordid=3475989">Link to BOLD database</A>
</description>
<Style><IconStyle><Icon><href>http://maps.google.com/mapfiles/kml/pal4/icon7.png</href></Icon></IconStyle></Style>
<Point>
<coordinates>
4.80833, 52.13333
</coordinates>
</Point>
</Placemark>

<Placemark>
<name>Microlinyphia impigra (O.P.-Cambridge, 1871)</name>
<description>
<![CDATA[
<B>Locality: </B> Netherlands, Gelderland, Groesbeek, De Bruuk, bosrand, slootkant<br>
<B>Date: </B>02 April 1981<br>
<B>Collector: </B>P.J. van Helsdingen<br>
<B>Specimen Code: </B>RMNH.ARA.14404<br>
<B>Collection: </B>RMNH<br>
<br>
]]>
</description>
<Style><IconStyle><Icon><href>http://maps.google.com/mapfiles/kml/pal4/icon7.png</href></Icon></IconStyle></Style>
<Point>
<coordinates>
5.96656, 51.75826
</coordinates>
</Point>
</Placemark>

<Placemark>
<name>Microlinyphia impigra (O.P.-Cambridge, 1871)</name>
<description>
<![CDATA[
<B>Locality: </B> Netherlands, Drenthe, Rolde, Grolloerveen, Molinia, sphagnum<br>
<B>Date: </B>10 September 1992<br>
<B>Collector: </B>P.J. van Helsdingen<br>
<B>Specimen Code: </B>RMNH.ARA.14405<br>
<B>Collection: </B>RMNH<br>
<br>
]]>
<A HREF="http://www.boldsystems.org/index.php/MAS_DataRetrieval_OpenSequence?selectedrecordid=3475986">Link to BOLD database</A>
</description>
<Style><IconStyle><Icon><href>http://maps.google.com/mapfiles/kml/pal4/icon7.png</href></Icon></IconStyle></Style>
<Point>
<coordinates>
6.65082, 52.91240
</coordinates>
</Point>
</Placemark>

<Placemark>
<name>Microlinyphia impigra (O.P.-Cambridge, 1871)</name>
<description>
<![CDATA[
<B>Locality: </B> Netherlands, Zuid-Holland, Reeuwijk, Reeuwijkse Plassen, s-Gravenkoop<br>
<B>Date: </B>16 May 1995<br>
<B>Collector: </B>P.J. van Helsdingen<br>
<B>Specimen Code: </B>RMNH.ARA.14406<br>
<B>Collection: </B>RMNH<br>
<br>
]]>
<A HREF="http://www.boldsystems.org/index.php/MAS_DataRetrieval_OpenSequence?selectedrecordid=3475987">Link to BOLD database</A>
</description>
<Style><IconStyle><Icon><href>http://maps.google.com/mapfiles/kml/pal4/icon7.png</href></Icon></IconStyle></Style>
<Point>
<coordinates>
4.76052, 52.03666
</coordinates>
</Point>
</Placemark>

<Placemark>
<name>Microlinyphia impigra (O.P.-Cambridge, 1871)</name>
<description>
<![CDATA[
<B>Locality: </B> Netherlands, Zuid-Holland, Pijnacker, Ackerdijkse Plassen, oevervegetatie<br>
<B>Date: </B>21 May 2001<br>
<B>Collector: </B>P.J. van Helsdingen<br>
<B>Specimen Code: </B>RMNH.ARA.14407<br>
<B>Collection: </B>RMNH<br>
<br>
]]>
<A HREF="http://www.boldsystems.org/index.php/MAS_DataRetrieval_OpenSequence?selectedrecordid=3475988">Link to BOLD database</A>
</description>
<Style><IconStyle><Icon><href>http://maps.google.com/mapfiles/kml/pal4/icon7.png</href></Icon></IconStyle></Style>
<Point>
<coordinates>
4.39740, 51.98024
</coordinates>
</Point>
</Placemark>

</Folder><Folder>
<name>Microlinyphia pusilla (Sundevall, 1830)</name>
<Placemark>
<name>Microlinyphia pusilla (Sundevall, 1830)</name>
<description>
<![CDATA[
<tr>
<B>Locality: </B> Netherlands, Overijssel, Oldenzaal, t Holthuis, Gemengd bos<br>
<B>Date: </B>19 May 2012<br>
<B>Collector: </B>Steven IJland<br>
<B>Specimen Code: </B>RMNH.ARA.14302<br>
<B>Collection: </B>RMNH<br>
1 male <br>
]]>
<A HREF="http://www.boldsystems.org/index.php/MAS_DataRetrieval_OpenSequence?selectedrecordid=2762437">Link to BOLD database</A>
</description>
<Style><IconStyle><Icon><href>http://maps.google.com/mapfiles/kml/pal4/icon7.png</href></Icon></IconStyle></Style>
<Point>
<coordinates>
6.89781, 52.28399
</coordinates>
</Point>
</Placemark>

<Placemark>
<name>Microlinyphia pusilla (Sundevall, 1830)</name>
<description>
<![CDATA[
<B>Locality: </B> Netherlands, Limburg, Maastricht<br>
<B>Date: </B>15 August 1950<br>
<B>Specimen Code: </B>RMNH.ARA.14485<br>
<B>Collection: </B>RMNH<br>
<br>
]]>
</description>
<Style><IconStyle><Icon><href>http://maps.google.com/mapfiles/kml/pal4/icon7.png</href></Icon></IconStyle></Style>
<Point>
<coordinates>
5.68283, 50.85125
</coordinates>
</Point>
</Placemark>

<Placemark>
<name>Microlinyphia pusilla (Sundevall, 1830)</name>
<description>
<![CDATA[
<B>Locality: </B> Netherlands, Gelderland, Hall<br>
<B>Date: </B>05 August 1960<br>
<B>Specimen Code: </B>RMNH.ARA.14486<br>
<B>Collection: </B>RMNH<br>
<br>
]]>
</description>
<Style><IconStyle><Icon><href>http://maps.google.com/mapfiles/kml/pal4/icon7.png</href></Icon></IconStyle></Style>
<Point>
<coordinates>
6.09, 52.13
</coordinates>
</Point>
</Placemark>

<Placemark>
<name>Microlinyphia pusilla (Sundevall, 1830)</name>
<description>
<![CDATA[
<B>Locality: </B> Netherlands, Gelderland, Apeldoorn<br>
<B>Date: </B>05 May 1971<br>
<B>Specimen Code: </B>RMNH.ARA.14487<br>
<B>Collection: </B>RMNH<br>
<br>
]]>
</description>
<Style><IconStyle><Icon><href>http://maps.google.com/mapfiles/kml/pal4/icon7.png</href></Icon></IconStyle></Style>
<Point>
<coordinates>
5.80, 52.20
</coordinates>
</Point>
</Placemark>

<Placemark>
<name>Microlinyphia pusilla (Sundevall, 1830)</name>
<description>
<![CDATA[
<B>Locality: </B> Netherlands, Gelderland, Groesbeek<br>
<B>Date: </B>31 May 1980<br>
<B>Specimen Code: </B>RMNH.ARA.14488<br>
<B>Collection: </B>RMNH<br>
<br>
]]>
</description>
<Style><IconStyle><Icon><href>http://maps.google.com/mapfiles/kml/pal4/icon7.png</href></Icon></IconStyle></Style>
<Point>
<coordinates>
5.97, 51.76
</coordinates>
</Point>
</Placemark>

<Placemark>
<name>Microlinyphia pusilla (Sundevall, 1830)</name>
<description>
<![CDATA[
<B>Locality: </B> Netherlands, Overijssel, Volthe<br>
<B>Date: </B>01 July 1990<br>
<B>Specimen Code: </B>RMNH.ARA.14489<br>
<B>Collection: </B>RMNH<br>
<br>
]]>
</description>
<Style><IconStyle><Icon><href>http://maps.google.com/mapfiles/kml/pal4/icon7.png</href></Icon></IconStyle></Style>
<Point>
<coordinates>
6.96551, 52.36483
</coordinates>
</Point>
</Placemark>

<Placemark>
<name>Microlinyphia pusilla (Sundevall, 1830)</name>
<description>
<![CDATA[
<B>Locality: </B> Netherlands, Friesland, Veenhuizen, Fochteloerveen<br>
<B>Date: </B>30 May 1995<br>
<B>Specimen Code: </B>RMNH.ARA.14490<br>
<B>Collection: </B>RMNH<br>
<br>
]]>
</description>
<Style><IconStyle><Icon><href>http://maps.google.com/mapfiles/kml/pal4/icon7.png</href></Icon></IconStyle></Style>
<Point>
<coordinates>
6.39, 53.00
</coordinates>
</Point>
</Placemark>

<Placemark>
<name>Microlinyphia pusilla (Sundevall, 1830)</name>
<description>
<![CDATA[
<B>Locality: </B> Netherlands, Gelderland, Otterlo, Hoge Veluwe<br>
<B>Date: </B>03 June 1999<br>
<B>Specimen Code: </B>RMNH.ARA.14491<br>
<B>Collection: </B>RMNH<br>
<br>
]]>
<A HREF="http://www.boldsystems.org/index.php/MAS_DataRetrieval_OpenSequence?selectedrecordid=2702784">Link to BOLD database</A>
</description>
<Style><IconStyle><Icon><href>http://maps.google.com/mapfiles/kml/pal4/icon7.png</href></Icon></IconStyle></Style>
<Point>
<coordinates>
5.80, 52.06
</coordinates>
</Point>
</Placemark>

<Placemark>
<name>Microlinyphia pusilla (Sundevall, 1830)</name>
<description>
<![CDATA[
<B>Locality: </B> Netherlands, Gelderland, Stroe<br>
<B>Date: </B>19 May 2004<br>
<B>Specimen Code: </B>RMNH.ARA.14492<br>
<B>Collection: </B>RMNH<br>
<br>
]]>
<A HREF="http://www.boldsystems.org/index.php/MAS_DataRetrieval_OpenSequence?selectedrecordid=3475990">Link to BOLD database</A>
</description>
<Style><IconStyle><Icon><href>http://maps.google.com/mapfiles/kml/pal4/icon7.png</href></Icon></IconStyle></Style>
<Point>
<coordinates>
5.70, 52.19
</coordinates>
</Point>
</Placemark>

<Placemark>
<name>Microlinyphia pusilla (Sundevall, 1830)</name>
<description>
<![CDATA[
<B>Locality: </B> Netherlands, Gelderland, Hulshorst<br>
<B>Date: </B>20 May 2008<br>
<B>Specimen Code: </B>RMNH.ARA.14493<br>
<B>Collection: </B>RMNH<br>
<br>
]]>
<A HREF="http://www.boldsystems.org/index.php/MAS_DataRetrieval_OpenSequence?selectedrecordid=2702785">Link to BOLD database</A>
</description>
<Style><IconStyle><Icon><href>http://maps.google.com/mapfiles/kml/pal4/icon7.png</href></Icon></IconStyle></Style>
<Point>
<coordinates>
5.73, 52.33
</coordinates>
</Point>
</Placemark>

</Folder><Folder>
<name>Microneta viaria (Blackwall, 1841)</name>
<Placemark>
<name>Microneta viaria (Blackwall, 1841)</name>
<description>
<![CDATA[
<tr>
<B>Locality: </B> Netherlands, Limburg, Schinveld, Breukberg<br>
<B>Date: </B>14 May 2011<br>
<B>Elevation: </B>50 m<br>
<B>Collector: </B>Peter van Helsdingen, Jeremy Miller, Steven Ijland<br>
<B>Specimen Code: </B>RMNH.ARA.12503<br>
<B>Collection: </B>RMNH<br>
1 female <br>
]]>
<A HREF="http://www.boldsystems.org/index.php/MAS_DataRetrieval_OpenSequence?selectedrecordid=2397874">Link to BOLD database</A>
</description>
<Style><IconStyle><Icon><href>http://maps.google.com/mapfiles/kml/pal4/icon7.png</href></Icon></IconStyle></Style>
<Point>
<coordinates>
5.98148, 50.96137
</coordinates>
</Point>
</Placemark>

<Placemark>
<name>Microneta viaria (Blackwall, 1841)</name>
<description>
<![CDATA[
<tr>
<B>Locality: </B> Netherlands, Overijssel, Oldenzaal, t Holthuis, Gemengd bos<br>
<B>Date: </B>19 May 2012<br>
<B>Collector: </B>Steven IJland<br>
<B>Specimen Code: </B>RMNH.ARA.14293<br>
<B>Collection: </B>RMNH<br>
1 female <br>
]]>
<A HREF="http://www.boldsystems.org/index.php/MAS_DataRetrieval_OpenSequence?selectedrecordid=2762413">Link to BOLD database</A>
</description>
<Style><IconStyle><Icon><href>http://maps.google.com/mapfiles/kml/pal4/icon7.png</href></Icon></IconStyle></Style>
<Point>
<coordinates>
6.89781, 52.28399
</coordinates>
</Point>
</Placemark>

</Folder><Folder>
<name>Moebelia penicillata (Westring, 1851)</name>
<Placemark>
<name>Moebelia penicillata (Westring, 1851)</name>
<description>
<![CDATA[
<tr>
<B>Locality: </B> Netherlands, Overijssel, Vasse, Zuidelijke Vasserheide, Droge hei, bosrand langs hei<br>
<B>Date: </B>17 May 2012<br>
<B>Collector: </B>Steven IJland<br>
<B>Specimen Code: </B>RMNH.ARA.14295<br>
<B>Collection: </B>RMNH<br>
1 male <br>
]]>
<A HREF="http://www.boldsystems.org/index.php/MAS_DataRetrieval_OpenSequence?selectedrecordid=2762455">Link to BOLD database</A>
</description>
<Style><IconStyle><Icon><href>http://maps.google.com/mapfiles/kml/pal4/icon7.png</href></Icon></IconStyle></Style>
<Point>
<coordinates>
6.84974, 52.41474
</coordinates>
</Point>
</Placemark>

</Folder><Folder>
<name>Neriene clathrata (Sundevall, 1830)</name>
<Placemark>
<name>Neriene clathrata (Sundevall, 1830)</name>
<description>
<![CDATA[
<tr>
<B>Locality: </B> Netherlands, Limburg, Schinveld, Breukberg<br>
<B>Date: </B>14 May 2011<br>
<B>Elevation: </B>50 m<br>
<B>Collector: </B>Peter van Helsdingen, Jeremy Miller, Steven Ijland<br>
<B>Specimen Code: </B>RMNH.ARA.12507<br>
<B>Collection: </B>RMNH<br>
1 female <br>
]]>
<A HREF="http://www.boldsystems.org/index.php/MAS_DataRetrieval_OpenSequence?selectedrecordid=2397878">Link to BOLD database</A>
</description>
<Style><IconStyle><Icon><href>http://maps.google.com/mapfiles/kml/pal4/icon7.png</href></Icon></IconStyle></Style>
<Point>
<coordinates>
5.98148, 50.96137
</coordinates>
</Point>
</Placemark>

<Placemark>
<name>Neriene clathrata (Sundevall, 1830)</name>
<description>
<![CDATA[
<tr>
<B>Locality: </B> Netherlands, Gelderland, Doorwerth, Doorwerthse Heide, Laag-Wolfheze<br>
<B>Date: </B>10 September 2011<br>
<B>Collector: </B>Steven IJland<br>
<B>Specimen Code: </B>RMNH.ARA.12606<br>
<B>Collection: </B>RMNH<br>
1 male <br>
]]>
<A HREF="http://www.boldsystems.org/index.php/MAS_DataRetrieval_OpenSequence?selectedrecordid=2702773">Link to BOLD database</A>
</description>
<Style><IconStyle><Icon><href>http://maps.google.com/mapfiles/kml/pal4/icon7.png</href></Icon></IconStyle></Style>
<Point>
<coordinates>
5.79235, 51.99093
</coordinates>
</Point>
</Placemark>

<Placemark>
<name>Neriene clathrata (Sundevall, 1830)</name>
<description>
<![CDATA[
<tr>
<B>Locality: </B> Netherlands, Overijssel, Oldenzaal, t Holthuis, Gemengd bos<br>
<B>Date: </B>19 May 2012<br>
<B>Collector: </B>Steven IJland<br>
<B>Specimen Code: </B>RMNH.ARA.14298<br>
<B>Collection: </B>RMNH<br>
1 female <br>
]]>
<A HREF="http://www.boldsystems.org/index.php/MAS_DataRetrieval_OpenSequence?selectedrecordid=2762414">Link to BOLD database</A>
</description>
<Style><IconStyle><Icon><href>http://maps.google.com/mapfiles/kml/pal4/icon7.png</href></Icon></IconStyle></Style>
<Point>
<coordinates>
6.89781, 52.28399
</coordinates>
</Point>
</Placemark>

<Placemark>
<name>Neriene clathrata (Sundevall, 1830)</name>
<description>
<![CDATA[
<B>Locality: </B> Netherlands, Limburg, Maastricht<br>
<B>Date: </B>20 May 1950<br>
<B>Specimen Code: </B>RMNH.ARA.14503<br>
<B>Collection: </B>RMNH<br>
<br>
]]>
</description>
<Style><IconStyle><Icon><href>http://maps.google.com/mapfiles/kml/pal4/icon7.png</href></Icon></IconStyle></Style>
<Point>
<coordinates>
5.68283, 50.85125
</coordinates>
</Point>
</Placemark>

<Placemark>
<name>Neriene clathrata (Sundevall, 1830)</name>
<description>
<![CDATA[
<B>Locality: </B> Netherlands, Noord-Holland, Texel<br>
<B>Date: </B>13 July 1960<br>
<B>Specimen Code: </B>RMNH.ARA.14504<br>
<B>Collection: </B>RMNH<br>
<br>
]]>
</description>
<Style><IconStyle><Icon><href>http://maps.google.com/mapfiles/kml/pal4/icon7.png</href></Icon></IconStyle></Style>
<Point>
<coordinates>
4.79, 53.12
</coordinates>
</Point>
</Placemark>

<Placemark>
<name>Neriene clathrata (Sundevall, 1830)</name>
<description>
<![CDATA[
<B>Locality: </B> Netherlands, Drenthe, Norg<br>
<B>Date: </B>22 March 1970<br>
<B>Specimen Code: </B>RMNH.ARA.14505<br>
<B>Collection: </B>RMNH<br>
<br>
]]>
</description>
<Style><IconStyle><Icon><href>http://maps.google.com/mapfiles/kml/pal4/icon7.png</href></Icon></IconStyle></Style>
<Point>
<coordinates>
6.46, 53.08
</coordinates>
</Point>
</Placemark>

<Placemark>
<name>Neriene clathrata (Sundevall, 1830)</name>
<description>
<![CDATA[
<B>Locality: </B> Netherlands, Gelderland, Groesbeek<br>
<B>Date: </B>31 May 1980<br>
<B>Specimen Code: </B>RMNH.ARA.14506<br>
<B>Collection: </B>RMNH<br>
<br>
]]>
<A HREF="http://www.boldsystems.org/index.php/MAS_DataRetrieval_OpenSequence?selectedrecordid=3475991">Link to BOLD database</A>
</description>
<Style><IconStyle><Icon><href>http://maps.google.com/mapfiles/kml/pal4/icon7.png</href></Icon></IconStyle></Style>
<Point>
<coordinates>
5.97, 51.76
</coordinates>
</Point>
</Placemark>

<Placemark>
<name>Neriene clathrata (Sundevall, 1830)</name>
<description>
<![CDATA[
<B>Locality: </B> Netherlands, Overijssel, Saasveld<br>
<B>Date: </B>11 July 1990<br>
<B>Specimen Code: </B>RMNH.ARA.14507<br>
<B>Collection: </B>RMNH<br>
<br>
]]>
</description>
<Style><IconStyle><Icon><href>http://maps.google.com/mapfiles/kml/pal4/icon7.png</href></Icon></IconStyle></Style>
<Point>
<coordinates>
6.78, 52.32
</coordinates>
</Point>
</Placemark>

<Placemark>
<name>Neriene clathrata (Sundevall, 1830)</name>
<description>
<![CDATA[
<B>Locality: </B> Netherlands, Overijssel, Giethoorn<br>
<B>Date: </B>03 September 1995<br>
<B>Specimen Code: </B>RMNH.ARA.14508<br>
<B>Collection: </B>RMNH<br>
<br>
]]>
<A HREF="http://www.boldsystems.org/index.php/MAS_DataRetrieval_OpenSequence?selectedrecordid=2702772">Link to BOLD database</A>
</description>
<Style><IconStyle><Icon><href>http://maps.google.com/mapfiles/kml/pal4/icon7.png</href></Icon></IconStyle></Style>
<Point>
<coordinates>
6.09802, 52.74397
</coordinates>
</Point>
</Placemark>

<Placemark>
<name>Neriene clathrata (Sundevall, 1830)</name>
<description>
<![CDATA[
<B>Locality: </B> Netherlands, Flevoland, Kuinre, Kuinderbos<br>
<B>Date: </B>06 June 2009<br>
<B>Specimen Code: </B>RMNH.ARA.14511<br>
<B>Collection: </B>RMNH<br>
<br>
]]>
<A HREF="http://www.boldsystems.org/index.php/MAS_DataRetrieval_OpenSequence?selectedrecordid=2702774">Link to BOLD database</A>
</description>
<Style><IconStyle><Icon><href>http://maps.google.com/mapfiles/kml/pal4/icon7.png</href></Icon></IconStyle></Style>
<Point>
<coordinates>
5.79, 52.78
</coordinates>
</Point>
</Placemark>

<Placemark>
<name>Neriene clathrata (Sundevall, 1830)</name>
<description>
<![CDATA[
<tr>
<B>Locality: </B> Netherlands, Drenthe, Mantinge, Balingerzand, eikenbos<br>
<B>Date: </B>10 May 2002<br>
<B>Collector: </B>G.L. Spoek<br>
<B>Specimen Code: </B>RMNH.ARA.16256<br>
<B>Collection: </B>RMNH<br>
1 male <br>
]]>
</description>
<Style><IconStyle><Icon><href>http://maps.google.com/mapfiles/kml/pal4/icon7.png</href></Icon></IconStyle></Style>
<Point>
<coordinates>
6.62390, 52.79278
</coordinates>
</Point>
</Placemark>

</Folder><Folder>
<name>Neriene furtiva (O.P.-Cambridge, 1871)</name>
<Placemark>
<name>Neriene furtiva (O.P.-Cambridge, 1871)</name>
<description>
<![CDATA[
<tr>
<B>Locality: </B> Netherlands, Limburg, Brunssum, Brunssummer Heide, zuidhelling<br>
<B>Date: </B>14 May 2011<br>
<B>Elevation: </B>140 m<br>
<B>Collector: </B>Peter van Helsdingen, Jeremy Miller, Steven Ijland<br>
<B>Specimen Code: </B>RMNH.ARA.12508<br>
<B>Collection: </B>RMNH<br>
1 male <br>
]]>
<A HREF="http://www.boldsystems.org/index.php/MAS_DataRetrieval_OpenSequence?selectedrecordid=2397879">Link to BOLD database</A>
</description>
<Style><IconStyle><Icon><href>http://maps.google.com/mapfiles/kml/pal4/icon7.png</href></Icon></IconStyle></Style>
<Point>
<coordinates>
5.99881, 50.92863
</coordinates>
</Point>
</Placemark>

</Folder><Folder>
<name>Neriene peltata (Wider, 1834)</name>
<Placemark>
<name>Neriene peltata (Wider, 1834)</name>
<description>
<![CDATA[
<tr>
<B>Locality: </B> Netherlands, Limburg, Eperheide, Bovenste Bos<br>
<B>Date: </B>15 May 2011<br>
<B>Elevation: </B>185 m<br>
<B>Collector: </B>Peter van Helsdingen, Jeremy Miller, Steven Ijland<br>
<B>Specimen Code: </B>RMNH.ARA.12509<br>
<B>Collection: </B>RMNH<br>
1 male <br>
]]>
<A HREF="http://www.boldsystems.org/index.php/MAS_DataRetrieval_OpenSequence?selectedrecordid=2397880">Link to BOLD database</A>
</description>
<Style><IconStyle><Icon><href>http://maps.google.com/mapfiles/kml/pal4/icon7.png</href></Icon></IconStyle></Style>
<Point>
<coordinates>
5.89324, 50.75561
</coordinates>
</Point>
</Placemark>

<Placemark>
<name>Neriene peltata (Wider, 1834)</name>
<description>
<![CDATA[
<tr>
<B>Locality: </B> Netherlands, Overijssel, Losser, Oldenzaalsche Veen, Gemengd bos<br>
<B>Date: </B>18 May 2012<br>
<B>Collector: </B>Steven IJland<br>
<B>Specimen Code: </B>RMNH.ARA.14299<br>
<B>Collection: </B>RMNH<br>
1 female <br>
]]>
<A HREF="http://www.boldsystems.org/index.php/MAS_DataRetrieval_OpenSequence?selectedrecordid=2762434">Link to BOLD database</A>
</description>
<Style><IconStyle><Icon><href>http://maps.google.com/mapfiles/kml/pal4/icon7.png</href></Icon></IconStyle></Style>
<Point>
<coordinates>
6.95930, 52.26197
</coordinates>
</Point>
</Placemark>

</Folder><Folder>
<name>Obscuriphantes obscurus (Blackwall, 1841)</name>
<Placemark>
<name>Obscuriphantes obscurus (Blackwall, 1841)</name>
<description>
<![CDATA[
<tr>
<B>Locality: </B> Netherlands, Limburg, Eperheide, Bovenste Bos<br>
<B>Date: </B>15 May 2011<br>
<B>Elevation: </B>185 m<br>
<B>Collector: </B>Peter van Helsdingen, Jeremy Miller, Steven Ijland<br>
<B>Specimen Code: </B>RMNH.ARA.12511<br>
<B>Collection: </B>RMNH<br>
1 male <br>
]]>
<A HREF="http://www.boldsystems.org/index.php/MAS_DataRetrieval_OpenSequence?selectedrecordid=2397882">Link to BOLD database</A>
</description>
<Style><IconStyle><Icon><href>http://maps.google.com/mapfiles/kml/pal4/icon7.png</href></Icon></IconStyle></Style>
<Point>
<coordinates>
5.89324, 50.75561
</coordinates>
</Point>
</Placemark>

</Folder><Folder>
<name>Palliduphantes insignis (O.P.-Cambridge, 1913)</name>
<Placemark>
<name>Palliduphantes insignis (O.P.-Cambridge, 1913)</name>
<description>
<![CDATA[
<tr>
<B>Locality: </B> Netherlands, Limburg, Brunssum, Brunssummer Heide, natte heide<br>
<B>Date: </B>14 May 2011<br>
<B>Elevation: </B>60 m<br>
<B>Collector: </B>Peter van Helsdingen, Jeremy Miller, Steven Ijland<br>
<B>Specimen Code: </B>RMNH.ARA.12516<br>
<B>Collection: </B>RMNH<br>
1 female <br>
]]>
<A HREF="http://www.boldsystems.org/index.php/MAS_DataRetrieval_OpenSequence?selectedrecordid=2397887">Link to BOLD database</A>
</description>
<Style><IconStyle><Icon><href>http://maps.google.com/mapfiles/kml/pal4/icon7.png</href></Icon></IconStyle></Style>
<Point>
<coordinates>
5.99828, 50.92675
</coordinates>
</Point>
</Placemark>

</Folder><Folder>
<name>Pocadicnemis pumila (Blackwall, 1841)</name>
<Placemark>
<name>Pocadicnemis pumila (Blackwall, 1841)</name>
<description>
<![CDATA[
<tr>
<B>Locality: </B> Netherlands, Limburg, Schinveld, Breukberg<br>
<B>Date: </B>14 May 2011<br>
<B>Elevation: </B>50 m<br>
<B>Collector: </B>Peter van Helsdingen, Jeremy Miller, Steven Ijland<br>
<B>Specimen Code: </B>RMNH.ARA.12535<br>
<B>Collection: </B>RMNH<br>
1 male <br>
]]>
<A HREF="http://www.boldsystems.org/index.php/MAS_DataRetrieval_OpenSequence?selectedrecordid=2397906">Link to BOLD database</A>
</description>
<Style><IconStyle><Icon><href>http://maps.google.com/mapfiles/kml/pal4/icon7.png</href></Icon></IconStyle></Style>
<Point>
<coordinates>
5.98148, 50.96137
</coordinates>
</Point>
</Placemark>

<Placemark>
<name>Pocadicnemis pumila (Blackwall, 1841)</name>
<description>
<![CDATA[
<tr>
<B>Locality: </B> Netherlands, Limburg, Schinveld, Breukberg<br>
<B>Date: </B>14 May 2011<br>
<B>Elevation: </B>50 m<br>
<B>Collector: </B>Peter van Helsdingen, Jeremy Miller, Steven Ijland<br>
<B>Specimen Code: </B>RMNH.ARA.12634<br>
<B>Collection: </B>RMNH<br>
1 female <br>
]]>
<A HREF="http://www.boldsystems.org/index.php/MAS_DataRetrieval_OpenSequence?selectedrecordid=3475992">Link to BOLD database</A>
</description>
<Style><IconStyle><Icon><href>http://maps.google.com/mapfiles/kml/pal4/icon7.png</href></Icon></IconStyle></Style>
<Point>
<coordinates>
5.98148, 50.96137
</coordinates>
</Point>
</Placemark>

<Placemark>
<name>Pocadicnemis pumila (Blackwall, 1841)</name>
<description>
<![CDATA[
<tr>
<B>Locality: </B> Netherlands, Overijssel, Losser, Oldenzaalsche Veen, Gemengd bos<br>
<B>Date: </B>18 May 2012<br>
<B>Collector: </B>Steven IJland<br>
<B>Specimen Code: </B>RMNH.ARA.14320<br>
<B>Collection: </B>RMNH<br>
1 male <br>
]]>
<A HREF="http://www.boldsystems.org/index.php/MAS_DataRetrieval_OpenSequence?selectedrecordid=2762452">Link to BOLD database</A>
</description>
<Style><IconStyle><Icon><href>http://maps.google.com/mapfiles/kml/pal4/icon7.png</href></Icon></IconStyle></Style>
<Point>
<coordinates>
6.95930, 52.26197
</coordinates>
</Point>
</Placemark>

<Placemark>
<name>Pocadicnemis pumila (Blackwall, 1841)</name>
<description>
<![CDATA[
<B>Locality: </B> Netherlands, Limburg, Herkenbosch, De Meinweg, vochtige heide, Molinia<br>
<B>Date: </B>03 June 1989<br>
<B>Collector: </B>P.J. van Helsdingen<br>
<B>Specimen Code: </B>RMNH.ARA.14344<br>
<B>Collection: </B>RMNH<br>
<br>
]]>
</description>
<Style><IconStyle><Icon><href>http://maps.google.com/mapfiles/kml/pal4/icon7.png</href></Icon></IconStyle></Style>
<Point>
<coordinates>
6.13032, 51.14609
</coordinates>
</Point>
</Placemark>

<Placemark>
<name>Pocadicnemis pumila (Blackwall, 1841)</name>
<description>
<![CDATA[
<B>Locality: </B> Netherlands, Drenthe, Westerbork, De Reitma, schraalland, natte greppel<br>
<B>Date: </B>27 May 1992<br>
<B>Collector: </B>P.J. van Helsdingen<br>
<B>Specimen Code: </B>RMNH.ARA.14345<br>
<B>Collection: </B>RMNH<br>
<br>
]]>
</description>
<Style><IconStyle><Icon><href>http://maps.google.com/mapfiles/kml/pal4/icon7.png</href></Icon></IconStyle></Style>
<Point>
<coordinates>
6.64952, 52.86747
</coordinates>
</Point>
</Placemark>

<Placemark>
<name>Pocadicnemis pumila (Blackwall, 1841)</name>
<description>
<![CDATA[
<B>Locality: </B> Netherlands, Overijssel, Steenwijk, Grens schraal hooiland en boswal, Desch fle en blad, uitgeschud<br>
<B>Date: </B>28 October 1995<br>
<B>Collector: </B>K. van der Veen<br>
<B>Specimen Code: </B>RMNH.ARA.14346<br>
<B>Collection: </B>RMNH<br>
<br>
]]>
</description>
<Style><IconStyle><Icon><href>http://maps.google.com/mapfiles/kml/pal4/icon7.png</href></Icon></IconStyle></Style>
<Point>
<coordinates>
6.11092, 52.80815
</coordinates>
</Point>
</Placemark>

<Placemark>
<name>Pocadicnemis pumila (Blackwall, 1841)</name>
<description>
<![CDATA[
<B>Locality: </B> Netherlands, Friesland, Veenhuizen, Fochteloerveen, Molinia-Calluna nat<br>
<B>Date: </B>15 July 1997<br>
<B>Collector: </B>P.J. van Helsdingen<br>
<B>Specimen Code: </B>RMNH.ARA.14347<br>
<B>Collection: </B>RMNH<br>
<br>
]]>
</description>
<Style><IconStyle><Icon><href>http://maps.google.com/mapfiles/kml/pal4/icon7.png</href></Icon></IconStyle></Style>
<Point>
<coordinates>
6.38513, 52.99580
</coordinates>
</Point>
</Placemark>

<Placemark>
<name>Pocadicnemis pumila (Blackwall, 1841)</name>
<description>
<![CDATA[
<B>Locality: </B> Netherlands, Gelderland, Kootwijk, Kootwijkerduinen<br>
<B>Date: </B>19 May 2004<br>
<B>Collector: </B>P.J. van Helsdingen<br>
<B>Specimen Code: </B>RMNH.ARA.14348<br>
<B>Collection: </B>RMNH<br>
<br>
]]>
</description>
<Style><IconStyle><Icon><href>http://maps.google.com/mapfiles/kml/pal4/icon7.png</href></Icon></IconStyle></Style>
<Point>
<coordinates>
5.76743, 52.19051
</coordinates>
</Point>
</Placemark>

<Placemark>
<name>Pocadicnemis pumila (Blackwall, 1841)</name>
<description>
<![CDATA[
<B>Locality: </B> Netherlands, Flevoland, Kraggenburg, Waterloopbos, oevervegetatie kanaal<br>
<B>Date: </B>06 June 2007<br>
<B>Collector: </B>P.J. van Helsdingen<br>
<B>Specimen Code: </B>RMNH.ARA.14349<br>
<B>Collection: </B>RMNH<br>
<br>
]]>
</description>
<Style><IconStyle><Icon><href>http://maps.google.com/mapfiles/kml/pal4/icon7.png</href></Icon></IconStyle></Style>
<Point>
<coordinates>
5.90469, 52.67532
</coordinates>
</Point>
</Placemark>

</Folder><Folder>
<name>Stemonyphantes lineatus (Linnaeus, 1758)</name>
<Placemark>
<name>Stemonyphantes lineatus (Linnaeus, 1758)</name>
<description>
<![CDATA[
<B>Locality: </B> Netherlands, Drenthe, Echten, Echtener Veld, Echtener veld, droge heide<br>
<B>Date: </B>17 June 2012<br>
<B>Collector: </B>Steven IJland<br>
<B>Specimen Code: </B>RMNH.ARA.14123<br>
<B>Collection: </B>RMNH<br>
<br>
]]>
<A HREF="http://www.boldsystems.org/index.php/MAS_DataRetrieval_OpenSequence?selectedrecordid=2762421">Link to BOLD database</A>
</description>
<Style><IconStyle><Icon><href>http://maps.google.com/mapfiles/kml/pal4/icon7.png</href></Icon></IconStyle></Style>
<Point>
<coordinates>
6.38499, 52.72073
</coordinates>
</Point>
</Placemark>

</Folder><Folder>
<name>Tenuiphantes flavipes (Blackwall, 1854)</name>
<Placemark>
<name>Tenuiphantes flavipes (Blackwall, 1854)</name>
<description>
<![CDATA[
<tr>
<B>Locality: </B> Netherlands, Limburg, Schinveld, Breukberg<br>
<B>Date: </B>14 May 2011<br>
<B>Elevation: </B>50 m<br>
<B>Collector: </B>Peter van Helsdingen, Jeremy Miller, Steven Ijland<br>
<B>Specimen Code: </B>RMNH.ARA.12537<br>
<B>Collection: </B>RMNH<br>
1 female <br>
]]>
<A HREF="http://www.boldsystems.org/index.php/MAS_DataRetrieval_OpenSequence?selectedrecordid=2397908">Link to BOLD database</A>
</description>
<Style><IconStyle><Icon><href>http://maps.google.com/mapfiles/kml/pal4/icon7.png</href></Icon></IconStyle></Style>
<Point>
<coordinates>
5.98148, 50.96137
</coordinates>
</Point>
</Placemark>

<Placemark>
<name>Tenuiphantes flavipes (Blackwall, 1854)</name>
<description>
<![CDATA[
<tr>
<B>Locality: </B> Netherlands, Limburg, Schinveld, Breukberg<br>
<B>Date: </B>14 May 2011<br>
<B>Elevation: </B>50 m<br>
<B>Collector: </B>Peter van Helsdingen, Jeremy Miller, Steven Ijland<br>
<B>Specimen Code: </B>RMNH.ARA.12539<br>
<B>Collection: </B>RMNH<br>
1 female <br>
]]>
<A HREF="http://www.boldsystems.org/index.php/MAS_DataRetrieval_OpenSequence?selectedrecordid=2397910">Link to BOLD database</A>
</description>
<Style><IconStyle><Icon><href>http://maps.google.com/mapfiles/kml/pal4/icon7.png</href></Icon></IconStyle></Style>
<Point>
<coordinates>
5.98148, 50.96137
</coordinates>
</Point>
</Placemark>

<Placemark>
<name>Tenuiphantes flavipes (Blackwall, 1854)</name>
<description>
<![CDATA[
<tr>
<B>Locality: </B> Netherlands, Gelderland, Doorwerth, Doorwerthse Heide, Laag-Wolfheze<br>
<B>Date: </B>10 September 2011<br>
<B>Collector: </B>Steven IJland<br>
<B>Specimen Code: </B>RMNH.ARA.12627<br>
<B>Collection: </B>RMNH<br>
1 female <br>
]]>
<A HREF="http://www.boldsystems.org/index.php/MAS_DataRetrieval_OpenSequence?selectedrecordid=2702775">Link to BOLD database</A>
</description>
<Style><IconStyle><Icon><href>http://maps.google.com/mapfiles/kml/pal4/icon7.png</href></Icon></IconStyle></Style>
<Point>
<coordinates>
5.79235, 51.99093
</coordinates>
</Point>
</Placemark>

</Folder><Folder>
<name>Tenuiphantes mengei (Kulczyn'ski, 1887)</name>
<Placemark>
<name>Tenuiphantes mengei (Kulczyn'ski, 1887)</name>
<description>
<![CDATA[
<tr>
<B>Locality: </B> Netherlands, Limburg, Brunssum, Brunssummer Heide, natte heide<br>
<B>Date: </B>14 May 2011<br>
<B>Elevation: </B>60 m<br>
<B>Collector: </B>Peter van Helsdingen, Jeremy Miller, Steven Ijland<br>
<B>Specimen Code: </B>RMNH.ARA.12538<br>
<B>Collection: </B>RMNH<br>
1 female <br>
]]>
<A HREF="http://www.boldsystems.org/index.php/MAS_DataRetrieval_OpenSequence?selectedrecordid=2397909">Link to BOLD database</A>
</description>
<Style><IconStyle><Icon><href>http://maps.google.com/mapfiles/kml/pal4/icon7.png</href></Icon></IconStyle></Style>
<Point>
<coordinates>
5.99828, 50.92675
</coordinates>
</Point>
</Placemark>

</Folder><Folder>
<name>Tenuiphantes tenuis (Blackwall, 1852)</name>
<Placemark>
<name>Tenuiphantes tenuis (Blackwall, 1852)</name>
<description>
<![CDATA[
<tr>
<B>Locality: </B> Netherlands, Gelderland, Doorwerth, Doorwerthse Heide, Laag-Wolfheze<br>
<B>Date: </B>10 September 2011<br>
<B>Collector: </B>Steven IJland<br>
<B>Specimen Code: </B>RMNH.ARA.12603<br>
<B>Collection: </B>RMNH<br>
1 male <br>
]]>
<A HREF="http://www.boldsystems.org/index.php/MAS_DataRetrieval_OpenSequence?selectedrecordid=2702776">Link to BOLD database</A>
</description>
<Style><IconStyle><Icon><href>http://maps.google.com/mapfiles/kml/pal4/icon7.png</href></Icon></IconStyle></Style>
<Point>
<coordinates>
5.79235, 51.99093
</coordinates>
</Point>
</Placemark>

<Placemark>
<name>Tenuiphantes tenuis (Blackwall, 1852)</name>
<description>
<![CDATA[
<tr>
<B>Locality: </B> Netherlands, Groningen, Finsterwolde, op kerkmuur<br>
<B>Date: </B>22 May 2000<br>
<B>Collector: </B>P.J. van Helsdingen<br>
<B>Specimen Code: </B>RMNH.ARA.13615<br>
<B>Collection: </B>RMNH<br>
1 male <br>
]]>
<A HREF="http://www.boldsystems.org/index.php/MAS_DataRetrieval_OpenSequence?selectedrecordid=3566532">Link to BOLD database</A>
</description>
<Style><IconStyle><Icon><href>http://maps.google.com/mapfiles/kml/pal4/icon7.png</href></Icon></IconStyle></Style>
<Point>
<coordinates>
7.09997, 53.19445
</coordinates>
</Point>
</Placemark>

<Placemark>
<name>Tenuiphantes tenuis (Blackwall, 1852)</name>
<description>
<![CDATA[
<tr>
<B>Locality: </B> Netherlands, Overijssel, Giethoorn, riet en zeggenstrooisel, voedselrijke kragge<br>
<B>Date: </B>9 September 1995<br>
<B>Collector: </B>K. van der Veen<br>
<B>Specimen Code: </B>RMNH.ARA.13616<br>
<B>Collection: </B>RMNH<br>
1 female <br>
]]>
<A HREF="http://www.boldsystems.org/index.php/MAS_DataRetrieval_OpenSequence?selectedrecordid=3566533">Link to BOLD database</A>
</description>
<Style><IconStyle><Icon><href>http://maps.google.com/mapfiles/kml/pal4/icon7.png</href></Icon></IconStyle></Style>
<Point>
<coordinates>
6.09802, 52.74397
</coordinates>
</Point>
</Placemark>

<Placemark>
<name>Tenuiphantes tenuis (Blackwall, 1852)</name>
<description>
<![CDATA[
<tr>
<B>Locality: </B> Netherlands, Gelderland, Ubbergen, Duivelsberg, rand weiland-bos<br>
<B>Date: </B>26 May 1989<br>
<B>Collector: </B>P.J. van Helsdingen<br>
<B>Specimen Code: </B>RMNH.ARA.13617<br>
<B>Collection: </B>RMNH<br>
1 male <br>
]]>
</description>
<Style><IconStyle><Icon><href>http://maps.google.com/mapfiles/kml/pal4/icon7.png</href></Icon></IconStyle></Style>
<Point>
<coordinates>
5.94223, 51.81975
</coordinates>
</Point>
</Placemark>

<Placemark>
<name>Tenuiphantes tenuis (Blackwall, 1852)</name>
<description>
<![CDATA[
<tr>
<B>Locality: </B> Netherlands, Gelderland, Groesbeek, De Bruuk, schraalland<br>
<B>Date: </B>31 May 1980<br>
<B>Collector: </B>Steven IJland<br>
<B>Specimen Code: </B>RMNH.ARA.13618<br>
<B>Collection: </B>RMNH<br>
1 female <br>
]]>
</description>
<Style><IconStyle><Icon><href>http://maps.google.com/mapfiles/kml/pal4/icon7.png</href></Icon></IconStyle></Style>
<Point>
<coordinates>
5.93019, 51.74495
</coordinates>
</Point>
</Placemark>

<Placemark>
<name>Tenuiphantes tenuis (Blackwall, 1852)</name>
<description>
<![CDATA[
<tr>
<B>Locality: </B> Netherlands, Drenthe, Zeijen, heide<br>
<B>Date: </B>13 October 1970<br>
<B>Collector: </B>J. Meijer<br>
<B>Specimen Code: </B>RMNH.ARA.13619<br>
<B>Collection: </B>RMNH<br>
1 male <br>
]]>
</description>
<Style><IconStyle><Icon><href>http://maps.google.com/mapfiles/kml/pal4/icon7.png</href></Icon></IconStyle></Style>
<Point>
<coordinates>
6.57645, 53.06280
</coordinates>
</Point>
</Placemark>

<Placemark>
<name>Tenuiphantes tenuis (Blackwall, 1852)</name>
<description>
<![CDATA[
<tr>
<B>Locality: </B> Netherlands, Noord-Holland, Texel, Slufter, duinen<br>
<B>Date: </B>02 July 1960<br>
<B>Collector: </B>P.J. van Helsdingen<br>
<B>Specimen Code: </B>RMNH.ARA.13620<br>
<B>Collection: </B>RMNH<br>
1 male <br>
]]>
</description>
<Style><IconStyle><Icon><href>http://maps.google.com/mapfiles/kml/pal4/icon7.png</href></Icon></IconStyle></Style>
<Point>
<coordinates>
4.80868, 53.13823
</coordinates>
</Point>
</Placemark>

<Placemark>
<name>Tenuiphantes tenuis (Blackwall, 1852)</name>
<description>
<![CDATA[
<tr>
<B>Locality: </B> Netherlands, Limburg, Maastricht, St. Pietersberg, W-zijde ENCI-bos<br>
<B>Date: </B>20 August 1950<br>
<B>Collector: </B>P. Chrysanthus<br>
<B>Specimen Code: </B>RMNH.ARA.13621<br>
<B>Collection: </B>RMNH<br>
1 female <br>
]]>
</description>
<Style><IconStyle><Icon><href>http://maps.google.com/mapfiles/kml/pal4/icon7.png</href></Icon></IconStyle></Style>
<Point>
<coordinates>
5.68495, 50.81427
</coordinates>
</Point>
</Placemark>

<Placemark>
<name>Tenuiphantes tenuis (Blackwall, 1852)</name>
<description>
<![CDATA[
<tr>
<B>Locality: </B> Netherlands, Overijssel, Ootmarsum, Almelo-Nordhornkanaal, Oever langs kanaal<br>
<B>Date: </B>17 May 2012<br>
<B>Collector: </B>Steven IJland<br>
<B>Specimen Code: </B>RMNH.ARA.14326<br>
<B>Collection: </B>RMNH<br>
1 female <br>
]]>
<A HREF="http://www.boldsystems.org/index.php/MAS_DataRetrieval_OpenSequence?selectedrecordid=2762405">Link to BOLD database</A>
</description>
<Style><IconStyle><Icon><href>http://maps.google.com/mapfiles/kml/pal4/icon7.png</href></Icon></IconStyle></Style>
<Point>
<coordinates>
6.89595, 52.37863
</coordinates>
</Point>
</Placemark>

</Folder><Folder>
<name>Tenuiphantes zimmermanni (Bertkau, 1890)</name>
<Placemark>
<name>Tenuiphantes zimmermanni (Bertkau, 1890)</name>
<description>
<![CDATA[
<tr>
<B>Locality: </B> Netherlands, Limburg, Herkenbosch, De Meinweg, Roode Beek, Bronbos<br>
<B>Date: </B>09 June 2012<br>
<B>Collector: </B>Steven IJland<br>
<B>Specimen Code: </B>RMNH.ARA.16258<br>
<B>Collection: </B>RMNH<br>
1 male <br>
]]>
<A HREF="http://www.boldsystems.org/index.php/MAS_DataRetrieval_OpenSequence?selectedrecordid=3566534">Link to BOLD database</A>
</description>
<Style><IconStyle><Icon><href>http://maps.google.com/mapfiles/kml/pal4/icon7.png</href></Icon></IconStyle></Style>
<Point>
<coordinates>
6.15948, 51.14933
</coordinates>
</Point>
</Placemark>

</Folder><Folder>
<name>Trematocephalus cristatus (Wider, 1834)</name>
<Placemark>
<name>Trematocephalus cristatus (Wider, 1834)</name>
<description>
<![CDATA[
<tr>
<B>Locality: </B> Netherlands, Overijssel, Ootmarsum, Springendal, Gemengd bos, grasveld in bos<br>
<B>Date: </B>17 May 2012<br>
<B>Collector: </B>Steven IJland<br>
<B>Specimen Code: </B>RMNH.ARA.14332<br>
<B>Collection: </B>RMNH<br>
1 male <br>
]]>
<A HREF="http://www.boldsystems.org/index.php/MAS_DataRetrieval_OpenSequence?selectedrecordid=2762432">Link to BOLD database</A>
</description>
<Style><IconStyle><Icon><href>http://maps.google.com/mapfiles/kml/pal4/icon7.png</href></Icon></IconStyle></Style>
<Point>
<coordinates>
6.89523, 52.43306
</coordinates>
</Point>
</Placemark>

</Folder><Folder>
<name>Walckenaeria antica (Wider, 1834)</name>
<Placemark>
<name>Walckenaeria antica (Wider, 1834)</name>
<description>
<![CDATA[
<tr>
<B>Locality: </B> Netherlands, Limburg, Brunssum, Brunssummer Heide, natte heide<br>
<B>Date: </B>14 May 2011<br>
<B>Elevation: </B>60 m<br>
<B>Collector: </B>Peter van Helsdingen, Jeremy Miller, Steven Ijland<br>
<B>Specimen Code: </B>RMNH.ARA.12544<br>
<B>Collection: </B>RMNH<br>
1 female <br>
]]>
</description>
<Style><IconStyle><Icon><href>http://maps.google.com/mapfiles/kml/pal4/icon7.png</href></Icon></IconStyle></Style>
<Point>
<coordinates>
5.99828, 50.92675
</coordinates>
</Point>
</Placemark>

</Folder></Folder><Folder>
<name>Liocranidae</name>
<Folder>
<name>Agroeca brunnea (Blackwall, 1833)</name>
<Placemark>
<name>Agroeca brunnea (Blackwall, 1833)</name>
<description>
<![CDATA[
<tr>
<B>Locality: </B> Netherlands, Gelderland, Doorwerth, Doorwerthse Heide, Laag-Wolfheze<br>
<B>Date: </B>10 September 2011<br>
<B>Collector: </B>Steven IJland<br>
<B>Specimen Code: </B>RMNH.ARA.12602<br>
<B>Collection: </B>RMNH<br>
1 male <br>
]]>
<A HREF="http://www.boldsystems.org/index.php/MAS_DataRetrieval_OpenSequence?selectedrecordid=2702815">Link to BOLD database</A>
</description>
<Style><IconStyle><Icon><href>http://maps.google.com/mapfiles/kml/pal4/icon7.png</href></Icon></IconStyle></Style>
<Point>
<coordinates>
5.79235, 51.99093
</coordinates>
</Point>
</Placemark>

</Folder></Folder><Folder>
<name>Lycosidae</name>
<Folder>
<name>Alopecosa pulverulenta (Clerck, 1757)</name>
<Placemark>
<name>Alopecosa pulverulenta (Clerck, 1757)</name>
<description>
<![CDATA[
<tr>
<B>Locality: </B> Netherlands, Limburg, Brunssum, Brunssummer Heide, natte heide<br>
<B>Date: </B>14 May 2011<br>
<B>Elevation: </B>60 m<br>
<B>Collector: </B>Peter van Helsdingen, Jeremy Miller, Steven Ijland<br>
<B>Specimen Code: </B>RMNH.ARA.12458<br>
<B>Collection: </B>RMNH<br>
1 female <br>
]]>
<A HREF="http://www.boldsystems.org/index.php/MAS_DataRetrieval_OpenSequence?selectedrecordid=2397829">Link to BOLD database</A>
</description>
<Style><IconStyle><Icon><href>http://maps.google.com/mapfiles/kml/pal4/icon7.png</href></Icon></IconStyle></Style>
<Point>
<coordinates>
5.99828, 50.92675
</coordinates>
</Point>
</Placemark>

</Folder><Folder>
<name>Arctosa leopardus (Sundevall, 1833)</name>
<Placemark>
<name>Arctosa leopardus (Sundevall, 1833)</name>
<description>
<![CDATA[
<tr>
<B>Locality: </B> Netherlands, Overijssel, Ossenzijl, Weerribben, mos-rietland<br>
<B>Date: </B>27 August 2011<br>
<B>Collector: </B>P.J. van Helsdingen<br>
<B>Specimen Code: </B>RMNH.ARA.12582<br>
<B>Collection: </B>RMNH<br>
1 female <br>
]]>
</description>
<Style><IconStyle><Icon><href>http://maps.google.com/mapfiles/kml/pal4/icon7.png</href></Icon></IconStyle></Style>
<Point>
<coordinates>
5.92960, 52.80783
</coordinates>
</Point>
</Placemark>

</Folder><Folder>
<name>Pardosa amentata (Clerck, 1757)</name>
<Placemark>
<name>Pardosa amentata (Clerck, 1757)</name>
<description>
<![CDATA[
<tr>
<B>Locality: </B> Netherlands, Limburg, Schinveld, Breukberg<br>
<B>Date: </B>14 May 2011<br>
<B>Elevation: </B>50 m<br>
<B>Collector: </B>Peter van Helsdingen, Jeremy Miller, Steven Ijland<br>
<B>Specimen Code: </B>RMNH.ARA.12519<br>
<B>Collection: </B>RMNH<br>
1 female <br>
]]>
<A HREF="http://www.boldsystems.org/index.php/MAS_DataRetrieval_OpenSequence?selectedrecordid=2397890">Link to BOLD database</A>
</description>
<Style><IconStyle><Icon><href>http://maps.google.com/mapfiles/kml/pal4/icon7.png</href></Icon></IconStyle></Style>
<Point>
<coordinates>
5.98148, 50.96137
</coordinates>
</Point>
</Placemark>

<Placemark>
<name>Pardosa amentata (Clerck, 1757)</name>
<description>
<![CDATA[
<tr>
<B>Locality: </B> Netherlands, Overijssel, Oldenzaal, Haagse Bos, Veendijk, Grasland<br>
<B>Date: </B>18 May 2012<br>
<B>Collector: </B>Steven IJland<br>
<B>Specimen Code: </B>RMNH.ARA.14307<br>
<B>Collection: </B>RMNH<br>
1 male <br>
]]>
<A HREF="http://www.boldsystems.org/index.php/MAS_DataRetrieval_OpenSequence?selectedrecordid=2762396">Link to BOLD database</A>
</description>
<Style><IconStyle><Icon><href>http://maps.google.com/mapfiles/kml/pal4/icon7.png</href></Icon></IconStyle></Style>
<Point>
<coordinates>
6.94709, 52.27254
</coordinates>
</Point>
</Placemark>

</Folder><Folder>
<name>Pardosa lugubris (Walckenaer, 1802)</name>
<Placemark>
<name>Pardosa lugubris (Walckenaer, 1802)</name>
<description>
<![CDATA[
<tr>
<B>Locality: </B> Netherlands, Overijssel, Ootmarsum, Springendal, Gemengd bos, grasveld in bos<br>
<B>Date: </B>17 May 2012<br>
<B>Collector: </B>Steven IJland<br>
<B>Specimen Code: </B>RMNH.ARA.14308<br>
<B>Collection: </B>RMNH<br>
1 male <br>
]]>
<A HREF="http://www.boldsystems.org/index.php/MAS_DataRetrieval_OpenSequence?selectedrecordid=2762425">Link to BOLD database</A>
</description>
<Style><IconStyle><Icon><href>http://maps.google.com/mapfiles/kml/pal4/icon7.png</href></Icon></IconStyle></Style>
<Point>
<coordinates>
6.89523, 52.43306
</coordinates>
</Point>
</Placemark>

</Folder><Folder>
<name>Pardosa nigriceps (Thorell, 1856)</name>
<Placemark>
<name>Pardosa nigriceps (Thorell, 1856)</name>
<description>
<![CDATA[
<tr>
<B>Locality: </B> Netherlands, Limburg, Brunssum, Brunssummer Heide, zuidhelling<br>
<B>Date: </B>14 May 2011<br>
<B>Elevation: </B>140 m<br>
<B>Collector: </B>Peter van Helsdingen, Jeremy Miller, Steven Ijland<br>
<B>Specimen Code: </B>RMNH.ARA.12520<br>
<B>Collection: </B>RMNH<br>
4 females <br>
]]>
<A HREF="http://www.boldsystems.org/index.php/MAS_DataRetrieval_OpenSequence?selectedrecordid=2397891">Link to BOLD database</A>
</description>
<Style><IconStyle><Icon><href>http://maps.google.com/mapfiles/kml/pal4/icon7.png</href></Icon></IconStyle></Style>
<Point>
<coordinates>
5.99881, 50.92863
</coordinates>
</Point>
</Placemark>

</Folder><Folder>
<name>Pardosa prativaga (Koch, 1870)</name>
<Placemark>
<name>Pardosa prativaga (Koch, 1870)</name>
<description>
<![CDATA[
<tr>
<B>Locality: </B> Netherlands, Overijssel, Oldenzaal, Haagse Bos, Veendijk, Grasland<br>
<B>Date: </B>18 May 2012<br>
<B>Collector: </B>Steven IJland<br>
<B>Specimen Code: </B>RMNH.ARA.14309<br>
<B>Collection: </B>RMNH<br>
1 male <br>
]]>
<A HREF="http://www.boldsystems.org/index.php/MAS_DataRetrieval_OpenSequence?selectedrecordid=2762394">Link to BOLD database</A>
</description>
<Style><IconStyle><Icon><href>http://maps.google.com/mapfiles/kml/pal4/icon7.png</href></Icon></IconStyle></Style>
<Point>
<coordinates>
6.94709, 52.27254
</coordinates>
</Point>
</Placemark>

</Folder><Folder>
<name>Pardosa pullata (Clerck, 1757)</name>
<Placemark>
<name>Pardosa pullata (Clerck, 1757)</name>
<description>
<![CDATA[
<tr>
<B>Locality: </B> Netherlands, Limburg, Brunssum, Brunssummer Heide, natte heide<br>
<B>Date: </B>14 May 2011<br>
<B>Elevation: </B>60 m<br>
<B>Collector: </B>Peter van Helsdingen, Jeremy Miller, Steven Ijland<br>
<B>Specimen Code: </B>RMNH.ARA.12521<br>
<B>Collection: </B>RMNH<br>
1 male <br>
]]>
<A HREF="http://www.boldsystems.org/index.php/MAS_DataRetrieval_OpenSequence?selectedrecordid=2397892">Link to BOLD database</A>
</description>
<Style><IconStyle><Icon><href>http://maps.google.com/mapfiles/kml/pal4/icon7.png</href></Icon></IconStyle></Style>
<Point>
<coordinates>
5.99828, 50.92675
</coordinates>
</Point>
</Placemark>

<Placemark>
<name>Pardosa pullata (Clerck, 1757)</name>
<description>
<![CDATA[
<tr>
<B>Locality: </B> Netherlands, Overijssel, Ossenzijl, Weerribben, mos-rietland<br>
<B>Date: </B>27 August 2011<br>
<B>Collector: </B>P.J. van Helsdingen<br>
<B>Specimen Code: </B>RMNH.ARA.12584<br>
<B>Collection: </B>RMNH<br>
1 female <br>
]]>
<A HREF="http://www.boldsystems.org/index.php/MAS_DataRetrieval_OpenSequence?selectedrecordid=2762450">Link to BOLD database</A>
</description>
<Style><IconStyle><Icon><href>http://maps.google.com/mapfiles/kml/pal4/icon7.png</href></Icon></IconStyle></Style>
<Point>
<coordinates>
5.92960, 52.80783
</coordinates>
</Point>
</Placemark>

</Folder><Folder>
<name>Pardosa saltans T�pfer-Hofmann, 2000</name>
<Placemark>
<name>Pardosa saltans T�pfer-Hofmann, 2000</name>
<description>
<![CDATA[
<tr>
<B>Locality: </B> Netherlands, Limburg, Schinveld, Breukberg<br>
<B>Date: </B>14 May 2011<br>
<B>Elevation: </B>50 m<br>
<B>Collector: </B>Peter van Helsdingen, Jeremy Miller, Steven Ijland<br>
<B>Specimen Code: </B>RMNH.ARA.12518<br>
<B>Collection: </B>RMNH<br>
1 female <br>
]]>
<A HREF="http://www.boldsystems.org/index.php/MAS_DataRetrieval_OpenSequence?selectedrecordid=2397889">Link to BOLD database</A>
</description>
<Style><IconStyle><Icon><href>http://maps.google.com/mapfiles/kml/pal4/icon7.png</href></Icon></IconStyle></Style>
<Point>
<coordinates>
5.98148, 50.96137
</coordinates>
</Point>
</Placemark>

<Placemark>
<name>Pardosa saltans T�pfer-Hofmann, 2000</name>
<description>
<![CDATA[
<tr>
<B>Locality: </B> Netherlands, Limburg, Eperheide, Bovenste Bos<br>
<B>Date: </B>15 May 2011<br>
<B>Elevation: </B>185 m<br>
<B>Collector: </B>Peter van Helsdingen, Jeremy Miller, Steven Ijland<br>
<B>Specimen Code: </B>RMNH.ARA.12522<br>
<B>Collection: </B>RMNH<br>
1 male <br>
]]>
<A HREF="http://www.boldsystems.org/index.php/MAS_DataRetrieval_OpenSequence?selectedrecordid=2397893">Link to BOLD database</A>
</description>
<Style><IconStyle><Icon><href>http://maps.google.com/mapfiles/kml/pal4/icon7.png</href></Icon></IconStyle></Style>
<Point>
<coordinates>
5.89324, 50.75561
</coordinates>
</Point>
</Placemark>

<Placemark>
<name>Pardosa saltans T�pfer-Hofmann, 2000</name>
<description>
<![CDATA[
<tr>
<B>Locality: </B> Netherlands, Overijssel, Vasse, Zuidelijke Vasserheide, Droge hei, bosrand langs hei<br>
<B>Date: </B>17 May 2012<br>
<B>Collector: </B>Steven IJland<br>
<B>Specimen Code: </B>RMNH.ARA.14310<br>
<B>Collection: </B>RMNH<br>
1 male <br>
]]>
<A HREF="http://www.boldsystems.org/index.php/MAS_DataRetrieval_OpenSequence?selectedrecordid=2762416">Link to BOLD database</A>
</description>
<Style><IconStyle><Icon><href>http://maps.google.com/mapfiles/kml/pal4/icon7.png</href></Icon></IconStyle></Style>
<Point>
<coordinates>
6.84974, 52.41474
</coordinates>
</Point>
</Placemark>

</Folder><Folder>
<name>Pirata piraticus (Clerck, 1757)</name>
<Placemark>
<name>Pirata piraticus (Clerck, 1757)</name>
<description>
<![CDATA[
<tr>
<B>Locality: </B> Netherlands, Gelderland, Doorwerth, Doorwerthse Heide, Laag-Wolfheze<br>
<B>Date: </B>10 September 2011<br>
<B>Collector: </B>Steven IJland<br>
<B>Specimen Code: </B>RMNH.ARA.12610<br>
<B>Collection: </B>RMNH<br>
1 female <br>
]]>
<A HREF="http://www.boldsystems.org/index.php/MAS_DataRetrieval_OpenSequence?selectedrecordid=2702808">Link to BOLD database</A>
</description>
<Style><IconStyle><Icon><href>http://maps.google.com/mapfiles/kml/pal4/icon7.png</href></Icon></IconStyle></Style>
<Point>
<coordinates>
5.79235, 51.99093
</coordinates>
</Point>
</Placemark>

<Placemark>
<name>Pirata piraticus (Clerck, 1757)</name>
<description>
<![CDATA[
<tr>
<B>Locality: </B> Netherlands, Zuid-Holland, Pijnacker, Ackerdijkse Plassen, oevervegetatie<br>
<B>Date: </B>13 June 2001<br>
<B>Collector: </B>P.J. van Helsdingen<br>
<B>Specimen Code: </B>RMNH.ARA.13639<br>
<B>Collection: </B>RMNH<br>
1 female <br>
]]>
<A HREF="http://www.boldsystems.org/index.php/MAS_DataRetrieval_OpenSequence?selectedrecordid=3475993">Link to BOLD database</A>
</description>
<Style><IconStyle><Icon><href>http://maps.google.com/mapfiles/kml/pal4/icon7.png</href></Icon></IconStyle></Style>
<Point>
<coordinates>
4.39740, 51.98024
</coordinates>
</Point>
</Placemark>

<Placemark>
<name>Pirata piraticus (Clerck, 1757)</name>
<description>
<![CDATA[
<tr>
<B>Locality: </B> Netherlands, Noord-Holland, Jisp, Wormer en Jisperveld, oevervegetatie, oud riet<br>
<B>Date: </B>01 June 1995<br>
<B>Collector: </B>P.J. van Helsdingen<br>
<B>Specimen Code: </B>RMNH.ARA.13640<br>
<B>Collection: </B>RMNH<br>
1 male <br>
]]>
</description>
<Style><IconStyle><Icon><href>http://maps.google.com/mapfiles/kml/pal4/icon7.png</href></Icon></IconStyle></Style>
<Point>
<coordinates>
4.85767, 52.52500
</coordinates>
</Point>
</Placemark>

<Placemark>
<name>Pirata piraticus (Clerck, 1757)</name>
<description>
<![CDATA[
<tr>
<B>Locality: </B> Netherlands, Overijssel, Wanneperveen, trilveen<br>
<B>Date: </B>08 May 1990<br>
<B>Collector: </B>P.J. van Helsdingen<br>
<B>Specimen Code: </B>RMNH.ARA.13641<br>
<B>Collection: </B>RMNH<br>
1 female <br>
]]>
<A HREF="http://www.boldsystems.org/index.php/MAS_DataRetrieval_OpenSequence?selectedrecordid=3475994">Link to BOLD database</A>
</description>
<Style><IconStyle><Icon><href>http://maps.google.com/mapfiles/kml/pal4/icon7.png</href></Icon></IconStyle></Style>
<Point>
<coordinates>
6.11, 52.67
</coordinates>
</Point>
</Placemark>

<Placemark>
<name>Pirata piraticus (Clerck, 1757)</name>
<description>
<![CDATA[
<tr>
<B>Locality: </B> Netherlands, Gelderland, Groesbeek, De Bruuk<br>
<B>Date: </B>31 May 1980<br>
<B>Collector: </B>P.J. van Helsdingen<br>
<B>Specimen Code: </B>RMNH.ARA.13642<br>
<B>Collection: </B>RMNH<br>
1 female <br>
]]>
</description>
<Style><IconStyle><Icon><href>http://maps.google.com/mapfiles/kml/pal4/icon7.png</href></Icon></IconStyle></Style>
<Point>
<coordinates>
5.93019, 51.74495
</coordinates>
</Point>
</Placemark>

<Placemark>
<name>Pirata piraticus (Clerck, 1757)</name>
<description>
<![CDATA[
<tr>
<B>Locality: </B> Netherlands, Friesland, Ameland, Hollum, moerasje<br>
<B>Date: </B>01 June 1971<br>
<B>Collector: </B>J. Meijer<br>
<B>Specimen Code: </B>RMNH.ARA.13643<br>
<B>Collection: </B>RMNH<br>
1 female <br>
]]>
</description>
<Style><IconStyle><Icon><href>http://maps.google.com/mapfiles/kml/pal4/icon7.png</href></Icon></IconStyle></Style>
<Point>
<coordinates>
5.63855, 53.43965
</coordinates>
</Point>
</Placemark>

<Placemark>
<name>Pirata piraticus (Clerck, 1757)</name>
<description>
<![CDATA[
<tr>
<B>Locality: </B> Netherlands, Noord-Holland, Texel, Slufter, duinen<br>
<B>Date: </B>12 July 1960<br>
<B>Collector: </B>P.J. van Helsdingen<br>
<B>Specimen Code: </B>RMNH.ARA.13644<br>
<B>Collection: </B>RMNH<br>
1 female <br>
]]>
</description>
<Style><IconStyle><Icon><href>http://maps.google.com/mapfiles/kml/pal4/icon7.png</href></Icon></IconStyle></Style>
<Point>
<coordinates>
4.80868, 53.13823
</coordinates>
</Point>
</Placemark>

</Folder><Folder>
<name>Pirata uliginosus (Thorell, 1856)</name>
<Placemark>
<name>Pirata uliginosus (Thorell, 1856)</name>
<description>
<![CDATA[
<tr>
<B>Locality: </B> Netherlands, Limburg, Brunssum, Brunssummer Heide, natte heide<br>
<B>Date: </B>14 May 2011<br>
<B>Elevation: </B>60 m<br>
<B>Collector: </B>Peter van Helsdingen, Jeremy Miller, Steven Ijland<br>
<B>Specimen Code: </B>RMNH.ARA.12530<br>
<B>Collection: </B>RMNH<br>
1 male <br>
]]>
<A HREF="http://www.boldsystems.org/index.php/MAS_DataRetrieval_OpenSequence?selectedrecordid=2397901">Link to BOLD database</A>
</description>
<Style><IconStyle><Icon><href>http://maps.google.com/mapfiles/kml/pal4/icon7.png</href></Icon></IconStyle></Style>
<Point>
<coordinates>
5.99828, 50.92675
</coordinates>
</Point>
</Placemark>

<Placemark>
<name>Pirata uliginosus (Thorell, 1856)</name>
<description>
<![CDATA[
<tr>
<B>Locality: </B> Netherlands, Limburg, Brunssum, Brunssummer Heide, natte heide<br>
<B>Date: </B>14 May 2011<br>
<B>Elevation: </B>60 m<br>
<B>Collector: </B>Peter van Helsdingen, Jeremy Miller, Steven Ijland<br>
<B>Specimen Code: </B>RMNH.ARA.12532<br>
<B>Collection: </B>RMNH<br>
1 male <br>
]]>
<A HREF="http://www.boldsystems.org/index.php/MAS_DataRetrieval_OpenSequence?selectedrecordid=2397903">Link to BOLD database</A>
</description>
<Style><IconStyle><Icon><href>http://maps.google.com/mapfiles/kml/pal4/icon7.png</href></Icon></IconStyle></Style>
<Point>
<coordinates>
5.99828, 50.92675
</coordinates>
</Point>
</Placemark>

</Folder><Folder>
<name>Piratulla hygrophila (Thorell, 1872)</name>
<Placemark>
<name>Piratulla hygrophila (Thorell, 1872)</name>
<description>
<![CDATA[
<tr>
<B>Locality: </B> Netherlands, Overijssel, Losser, Oldenzaalsche Veen, Gemengd bos<br>
<B>Date: </B>18 May 2012<br>
<B>Collector: </B>Steven IJland<br>
<B>Specimen Code: </B>RMNH.ARA.14316<br>
<B>Collection: </B>RMNH<br>
1 male <br>
]]>
<A HREF="http://www.boldsystems.org/index.php/MAS_DataRetrieval_OpenSequence?selectedrecordid=2762403">Link to BOLD database</A>
</description>
<Style><IconStyle><Icon><href>http://maps.google.com/mapfiles/kml/pal4/icon7.png</href></Icon></IconStyle></Style>
<Point>
<coordinates>
6.95930, 52.26197
</coordinates>
</Point>
</Placemark>

</Folder><Folder>
<name>Piratulla latitans (Blackwall, 1841)</name>
<Placemark>
<name>Piratulla latitans (Blackwall, 1841)</name>
<description>
<![CDATA[
<tr>
<B>Locality: </B> Netherlands, Limburg, Brunssum, Brunssummer Heide, natte heide<br>
<B>Date: </B>14 May 2011<br>
<B>Elevation: </B>60 m<br>
<B>Collector: </B>Peter van Helsdingen, Jeremy Miller, Steven Ijland<br>
<B>Specimen Code: </B>RMNH.ARA.12531<br>
<B>Collection: </B>RMNH<br>
1 male <br>
]]>
<A HREF="http://www.boldsystems.org/index.php/MAS_DataRetrieval_OpenSequence?selectedrecordid=2397902">Link to BOLD database</A>
</description>
<Style><IconStyle><Icon><href>http://maps.google.com/mapfiles/kml/pal4/icon7.png</href></Icon></IconStyle></Style>
<Point>
<coordinates>
5.99828, 50.92675
</coordinates>
</Point>
</Placemark>

</Folder><Folder>
<name>Trochosa terricola Thorell, 1856</name>
<Placemark>
<name>Trochosa terricola Thorell, 1856</name>
<description>
<![CDATA[
<tr>
<B>Locality: </B> Netherlands, Gelderland, Doorwerth, Doorwerthse Heide, Laag-Wolfheze<br>
<B>Date: </B>10 September 2011<br>
<B>Collector: </B>Steven IJland<br>
<B>Specimen Code: </B>RMNH.ARA.12611<br>
<B>Collection: </B>RMNH<br>
1 male <br>
]]>
<A HREF="http://www.boldsystems.org/index.php/MAS_DataRetrieval_OpenSequence?selectedrecordid=2702807">Link to BOLD database</A>
</description>
<Style><IconStyle><Icon><href>http://maps.google.com/mapfiles/kml/pal4/icon7.png</href></Icon></IconStyle></Style>
<Point>
<coordinates>
5.79235, 51.99093
</coordinates>
</Point>
</Placemark>

</Folder><Folder>
<name>Xerolycosa nemoralis (Westring, 1861)</name>
<Placemark>
<name>Xerolycosa nemoralis (Westring, 1861)</name>
<description>
<![CDATA[
<tr>
<B>Locality: </B> Netherlands, Limburg, Eperheide, Onderste Bos, loofbos, strooisel<br>
<B>Date: </B>15 May 2011<br>
<B>Elevation: </B>50 m<br>
<B>Collector: </B>Peter van Helsdingen, Jeremy Miller, Steven Ijland<br>
<B>Specimen Code: </B>RMNH.ARA.12545<br>
<B>Collection: </B>RMNH<br>
1 male <br>
]]>
<A HREF="http://www.boldsystems.org/index.php/MAS_DataRetrieval_OpenSequence?selectedrecordid=2397916">Link to BOLD database</A>
</description>
<Style><IconStyle><Icon><href>http://maps.google.com/mapfiles/kml/pal4/icon7.png</href></Icon></IconStyle></Style>
<Point>
<coordinates>
5.89222, 50.76420
</coordinates>
</Point>
</Placemark>

</Folder></Folder><Folder>
<name>Oxyopidae</name>
<Folder>
<name>Oxyopes heterophthalmus Latreille, 1804</name>
<Placemark>
<name>Oxyopes heterophthalmus Latreille, 1804</name>
<description>
<![CDATA[
<tr>
<B>Locality: </B> Netherlands, Limburg, Brunssum, Brunssummer Heide, natte heide<br>
<B>Date: </B>14 May 2011<br>
<B>Elevation: </B>60 m<br>
<B>Collector: </B>Peter van Helsdingen, Jeremy Miller, Steven Ijland<br>
<B>Specimen Code: </B>RMNH.ARA.12512<br>
<B>Collection: </B>RMNH<br>
1 male <br>
]]>
<A HREF="http://www.boldsystems.org/index.php/MAS_DataRetrieval_OpenSequence?selectedrecordid=2397883">Link to BOLD database</A>
</description>
<Style><IconStyle><Icon><href>http://maps.google.com/mapfiles/kml/pal4/icon7.png</href></Icon></IconStyle></Style>
<Point>
<coordinates>
5.99828, 50.92675
</coordinates>
</Point>
</Placemark>

</Folder><Folder>
<name>Oxyopes ramosus (Panzer, 1804)</name>
<Placemark>
<name>Oxyopes ramosus (Panzer, 1804)</name>
<description>
<![CDATA[
<tr>
<B>Locality: </B> Netherlands, Limburg, Brunssum, Brunssummer Heide, zuidhelling<br>
<B>Date: </B>14 May 2011<br>
<B>Elevation: </B>140 m<br>
<B>Collector: </B>Peter van Helsdingen, Jeremy Miller, Steven Ijland<br>
<B>Specimen Code: </B>RMNH.ARA.12513<br>
<B>Collection: </B>RMNH<br>
1 male <br>
]]>
<A HREF="http://www.boldsystems.org/index.php/MAS_DataRetrieval_OpenSequence?selectedrecordid=2397884">Link to BOLD database</A>
</description>
<Style><IconStyle><Icon><href>http://maps.google.com/mapfiles/kml/pal4/icon7.png</href></Icon></IconStyle></Style>
<Point>
<coordinates>
5.99881, 50.92863
</coordinates>
</Point>
</Placemark>

</Folder></Folder><Folder>
<name>Philodromidae</name>
<Folder>
<name>Philodromus albidus Kulczyn'ski, 1911</name>
<Placemark>
<name>Philodromus albidus Kulczyn'ski, 1911</name>
<description>
<![CDATA[
<tr>
<B>Locality: </B> Netherlands, Limburg, Schinveld, Breukberg<br>
<B>Date: </B>14 May 2011<br>
<B>Elevation: </B>50 m<br>
<B>Collector: </B>Peter van Helsdingen, Jeremy Miller, Steven Ijland<br>
<B>Specimen Code: </B>RMNH.ARA.12528<br>
<B>Collection: </B>RMNH<br>
1 male <br>
]]>
<A HREF="http://www.boldsystems.org/index.php/MAS_DataRetrieval_OpenSequence?selectedrecordid=2397899">Link to BOLD database</A>
</description>
<Style><IconStyle><Icon><href>http://maps.google.com/mapfiles/kml/pal4/icon7.png</href></Icon></IconStyle></Style>
<Point>
<coordinates>
5.98148, 50.96137
</coordinates>
</Point>
</Placemark>

</Folder><Folder>
<name>Philodromus aureolus (Clerck, 1757)</name>
<Placemark>
<name>Philodromus aureolus (Clerck, 1757)</name>
<description>
<![CDATA[
<tr>
<B>Locality: </B> Netherlands, Limburg, Eperheide, Onderste Bos, loofbos, strooisel<br>
<B>Date: </B>15 May 2011<br>
<B>Elevation: </B>50 m<br>
<B>Collector: </B>Peter van Helsdingen, Jeremy Miller, Steven Ijland<br>
<B>Specimen Code: </B>RMNH.ARA.12523<br>
<B>Collection: </B>RMNH<br>
1 male <br>
]]>
<A HREF="http://www.boldsystems.org/index.php/MAS_DataRetrieval_OpenSequence?selectedrecordid=2397894">Link to BOLD database</A>
</description>
<Style><IconStyle><Icon><href>http://maps.google.com/mapfiles/kml/pal4/icon7.png</href></Icon></IconStyle></Style>
<Point>
<coordinates>
5.89222, 50.76420
</coordinates>
</Point>
</Placemark>

</Folder><Folder>
<name>Philodromus cespitum (Walckenaer, 1802)</name>
<Placemark>
<name>Philodromus cespitum (Walckenaer, 1802)</name>
<description>
<![CDATA[
<tr>
<B>Locality: </B> Netherlands, Limburg, Brunssum, Brunssummer Heide, zuidhelling<br>
<B>Date: </B>14 May 2011<br>
<B>Elevation: </B>140 m<br>
<B>Collector: </B>Peter van Helsdingen, Jeremy Miller, Steven Ijland<br>
<B>Specimen Code: </B>RMNH.ARA.12524<br>
<B>Collection: </B>RMNH<br>
1 male <br>
]]>
<A HREF="http://www.boldsystems.org/index.php/MAS_DataRetrieval_OpenSequence?selectedrecordid=2397895">Link to BOLD database</A>
</description>
<Style><IconStyle><Icon><href>http://maps.google.com/mapfiles/kml/pal4/icon7.png</href></Icon></IconStyle></Style>
<Point>
<coordinates>
5.99881, 50.92863
</coordinates>
</Point>
</Placemark>

<Placemark>
<name>Philodromus cespitum (Walckenaer, 1802)</name>
<description>
<![CDATA[
<tr>
<B>Locality: </B> Netherlands, Overijssel, Hezingen, Springendal, Droge hei, bosrand langs hei<br>
<B>Date: </B>17 May 2012<br>
<B>Collector: </B>Steven IJland<br>
<B>Specimen Code: </B>RMNH.ARA.14311<br>
<B>Collection: </B>RMNH<br>
1 male <br>
]]>
<A HREF="http://www.boldsystems.org/index.php/MAS_DataRetrieval_OpenSequence?selectedrecordid=2762393">Link to BOLD database</A>
</description>
<Style><IconStyle><Icon><href>http://maps.google.com/mapfiles/kml/pal4/icon7.png</href></Icon></IconStyle></Style>
<Point>
<coordinates>
6.88261, 52.43931
</coordinates>
</Point>
</Placemark>

<Placemark>
<name>Philodromus cespitum (Walckenaer, 1802)</name>
<description>
<![CDATA[
<tr>
<B>Locality: </B> Netherlands, Drenthe, Havelte, bremstruweel, uitgeschud<br>
<B>Date: </B>01 July 1995<br>
<B>Collector: </B>K. van der Veen<br>
<B>Specimen Code: </B>RMNH.ARA.14336<br>
<B>Collection: </B>RMNH<br>
1 male <br>
]]>
<A HREF="http://www.boldsystems.org/index.php/MAS_DataRetrieval_OpenSequence?selectedrecordid=2702836">Link to BOLD database</A>
</description>
<Style><IconStyle><Icon><href>http://maps.google.com/mapfiles/kml/pal4/icon7.png</href></Icon></IconStyle></Style>
<Point>
<coordinates>
6.25285, 52.78564
</coordinates>
</Point>
</Placemark>

<Placemark>
<name>Philodromus cespitum (Walckenaer, 1802)</name>
<description>
<![CDATA[
<tr>
<B>Locality: </B> Netherlands, Drenthe, Echten, Echtener Veld, geklopt van coniferen<br>
<B>Date: </B>26 June 1999<br>
<B>Collector: </B>P.J. van Helsdingen<br>
<B>Specimen Code: </B>RMNH.ARA.14337<br>
<B>Collection: </B>RMNH<br>
1 female <br>
]]>
<A HREF="http://www.boldsystems.org/index.php/MAS_DataRetrieval_OpenSequence?selectedrecordid=2702837">Link to BOLD database</A>
</description>
<Style><IconStyle><Icon><href>http://maps.google.com/mapfiles/kml/pal4/icon7.png</href></Icon></IconStyle></Style>
<Point>
<coordinates>
6.37879, 52.71725
</coordinates>
</Point>
</Placemark>

<Placemark>
<name>Philodromus cespitum (Walckenaer, 1802)</name>
<description>
<![CDATA[
<B>Locality: </B> Netherlands, Noord-Brabant, Valkenswaard, Malpieven, kaal geplagde oever<br>
<B>Date: </B>28 September 2005<br>
<B>Collector: </B>G.L. Spoek<br>
<B>Specimen Code: </B>RMNH.ARA.14338<br>
<B>Collection: </B>RMNH<br>
<br>
]]>
</description>
<Style><IconStyle><Icon><href>http://maps.google.com/mapfiles/kml/pal4/icon7.png</href></Icon></IconStyle></Style>
<Point>
<coordinates>
5.45892, 51.31923
</coordinates>
</Point>
</Placemark>

<Placemark>
<name>Philodromus cespitum (Walckenaer, 1802)</name>
<description>
<![CDATA[
<tr>
<B>Locality: </B> Netherlands, Gelderland, Hulshorst, Hulshorster Zand, open gebied met graspolletjes<br>
<B>Date: </B>20 May 2008<br>
<B>Collector: </B>P.J. van Helsdingen<br>
<B>Specimen Code: </B>RMNH.ARA.14339<br>
<B>Collection: </B>RMNH<br>
1 female <br>
]]>
<A HREF="http://www.boldsystems.org/index.php/MAS_DataRetrieval_OpenSequence?selectedrecordid=2702835">Link to BOLD database</A>
</description>
<Style><IconStyle><Icon><href>http://maps.google.com/mapfiles/kml/pal4/icon7.png</href></Icon></IconStyle></Style>
<Point>
<coordinates>
5.72465, 52.33445
</coordinates>
</Point>
</Placemark>

<Placemark>
<name>Philodromus cespitum (Walckenaer, 1802)</name>
<description>
<![CDATA[
<tr>
<B>Locality: </B> Netherlands, Gelderland, Groesbeek, De Bruuk<br>
<B>Date: </B>17 June 1980<br>
<B>Collector: </B>P.J. van Helsdingen<br>
<B>Specimen Code: </B>RMNH.ARA.16665<br>
<B>Collection: </B>RMNH<br>
1 male <br>
]]>
</description>
<Style><IconStyle><Icon><href>http://maps.google.com/mapfiles/kml/pal4/icon7.png</href></Icon></IconStyle></Style>
<Point>
<coordinates>
5.97165, 51.75893
</coordinates>
</Point>
</Placemark>

<Placemark>
<name>Philodromus cespitum (Walckenaer, 1802)</name>
<description>
<![CDATA[
<tr>
<B>Locality: </B> Netherlands, Limburg, Waterop, De Gulp, grazige helling met jonge eiken<br>
<B>Date: </B>13 June 1986<br>
<B>Collector: </B>P.J. van Helsdingen<br>
<B>Specimen Code: </B>RMNH.ARA.16666<br>
<B>Collection: </B>RMNH<br>
1 female <br>
]]>
</description>
<Style><IconStyle><Icon><href>http://maps.google.com/mapfiles/kml/pal4/icon7.png</href></Icon></IconStyle></Style>
<Point>
<coordinates>
5.85685, 50.78523
</coordinates>
</Point>
</Placemark>

<Placemark>
<name>Philodromus cespitum (Walckenaer, 1802)</name>
<description>
<![CDATA[
<tr>
<B>Locality: </B> Netherlands, Overijssel, Denekamp, Stroothuizen, heide, gras<br>
<B>Date: </B>25 July 1990<br>
<B>Collector: </B>P.J. van Helsdingen<br>
<B>Specimen Code: </B>RMNH.ARA.16669<br>
<B>Collection: </B>RMNH<br>
1 female <br>
]]>
</description>
<Style><IconStyle><Icon><href>http://maps.google.com/mapfiles/kml/pal4/icon7.png</href></Icon></IconStyle></Style>
<Point>
<coordinates>
6.99057, 52.30343
</coordinates>
</Point>
</Placemark>

<Placemark>
<name>Philodromus cespitum (Walckenaer, 1802)</name>
<description>
<![CDATA[
<tr>
<B>Locality: </B> Netherlands, Limburg, Mariapeel, omgeving en Z van kamp, binnen<br>
<B>Date: </B>25 June 1975<br>
<B>Collector: </B>P.J. van Helsdingen<br>
<B>Specimen Code: </B>RMNH.ARA.16670<br>
<B>Collection: </B>RMNH<br>
1 female <br>
]]>
</description>
<Style><IconStyle><Icon><href>http://maps.google.com/mapfiles/kml/pal4/icon7.png</href></Icon></IconStyle></Style>
<Point>
<coordinates>
5.91495, 51.41472
</coordinates>
</Point>
</Placemark>

</Folder><Folder>
<name>Philodromus collinus C.L. Koch, 1835</name>
<Placemark>
<name>Philodromus collinus C.L. Koch, 1835</name>
<description>
<![CDATA[
<tr>
<B>Locality: </B> Netherlands, Limburg, Brunssum, Brunssummer Heide, natte heide<br>
<B>Date: </B>14 May 2011<br>
<B>Elevation: </B>60 m<br>
<B>Collector: </B>Peter van Helsdingen, Jeremy Miller, Steven Ijland<br>
<B>Specimen Code: </B>RMNH.ARA.12525<br>
<B>Collection: </B>RMNH<br>
1 male <br>
]]>
<A HREF="http://www.boldsystems.org/index.php/MAS_DataRetrieval_OpenSequence?selectedrecordid=2397896">Link to BOLD database</A>
</description>
<Style><IconStyle><Icon><href>http://maps.google.com/mapfiles/kml/pal4/icon7.png</href></Icon></IconStyle></Style>
<Point>
<coordinates>
5.99828, 50.92675
</coordinates>
</Point>
</Placemark>

</Folder><Folder>
<name>Philodromus dispar Walckenaer, 1826</name>
<Placemark>
<name>Philodromus dispar Walckenaer, 1826</name>
<description>
<![CDATA[
<tr>
<B>Locality: </B> Netherlands, Limburg, Schinveld, Breukberg<br>
<B>Date: </B>14 May 2011<br>
<B>Elevation: </B>50 m<br>
<B>Collector: </B>Peter van Helsdingen, Jeremy Miller, Steven Ijland<br>
<B>Specimen Code: </B>RMNH.ARA.12526<br>
<B>Collection: </B>RMNH<br>
1 female <br>
]]>
<A HREF="http://www.boldsystems.org/index.php/MAS_DataRetrieval_OpenSequence?selectedrecordid=2397897">Link to BOLD database</A>
</description>
<Style><IconStyle><Icon><href>http://maps.google.com/mapfiles/kml/pal4/icon7.png</href></Icon></IconStyle></Style>
<Point>
<coordinates>
5.98148, 50.96137
</coordinates>
</Point>
</Placemark>

</Folder><Folder>
<name>Philodromus praedatus O.P.-Cambridge, 1871</name>
<Placemark>
<name>Philodromus praedatus O.P.-Cambridge, 1871</name>
<description>
<![CDATA[
<tr>
<B>Locality: </B> Netherlands, Limburg, Schinveld, Breukberg<br>
<B>Date: </B>14 May 2011<br>
<B>Elevation: </B>50 m<br>
<B>Collector: </B>Peter van Helsdingen, Jeremy Miller, Steven Ijland<br>
<B>Specimen Code: </B>RMNH.ARA.12527<br>
<B>Collection: </B>RMNH<br>
1 male <br>
]]>
<A HREF="http://www.boldsystems.org/index.php/MAS_DataRetrieval_OpenSequence?selectedrecordid=2397898">Link to BOLD database</A>
</description>
<Style><IconStyle><Icon><href>http://maps.google.com/mapfiles/kml/pal4/icon7.png</href></Icon></IconStyle></Style>
<Point>
<coordinates>
5.98148, 50.96137
</coordinates>
</Point>
</Placemark>

</Folder><Folder>
<name>Tibellus oblongus (Walckenaer, 1802)</name>
<Placemark>
<name>Tibellus oblongus (Walckenaer, 1802)</name>
<description>
<![CDATA[
<tr>
<B>Locality: </B> Netherlands, Limburg, Schinveld, Breukberg<br>
<B>Date: </B>14 May 2011<br>
<B>Elevation: </B>50 m<br>
<B>Collector: </B>Peter van Helsdingen, Jeremy Miller, Steven Ijland<br>
<B>Specimen Code: </B>RMNH.ARA.12543<br>
<B>Collection: </B>RMNH<br>
1 male <br>
]]>
<A HREF="http://www.boldsystems.org/index.php/MAS_DataRetrieval_OpenSequence?selectedrecordid=2397914">Link to BOLD database</A>
</description>
<Style><IconStyle><Icon><href>http://maps.google.com/mapfiles/kml/pal4/icon7.png</href></Icon></IconStyle></Style>
<Point>
<coordinates>
5.98148, 50.96137
</coordinates>
</Point>
</Placemark>

<Placemark>
<name>Tibellus oblongus (Walckenaer, 1802)</name>
<description>
<![CDATA[
<B>Locality: </B> Netherlands, Overijssel, Denekamp, Stroothuizen, heide, gras<br>
<B>Date: </B>25 July 1990<br>
<B>Collector: </B>P.J. van Helsdingen<br>
<B>Specimen Code: </B>RMNH.ARA.14354<br>
<B>Collection: </B>RMNH<br>
<br>
]]>
</description>
<Style><IconStyle><Icon><href>http://maps.google.com/mapfiles/kml/pal4/icon7.png</href></Icon></IconStyle></Style>
<Point>
<coordinates>
7.04646, 52.36823
</coordinates>
</Point>
</Placemark>

<Placemark>
<name>Tibellus oblongus (Walckenaer, 1802)</name>
<description>
<![CDATA[
<tr>
<B>Locality: </B> Netherlands, Friesland, Veenhuizen, Fochteloerveen, Molinia-Calluna nat<br>
<B>Date: </B>30 May 1995<br>
<B>Collector: </B>P.J. van Helsdingen<br>
<B>Specimen Code: </B>RMNH.ARA.14355<br>
<B>Collection: </B>RMNH<br>
1 female <br>
]]>
<A HREF="http://www.boldsystems.org/index.php/MAS_DataRetrieval_OpenSequence?selectedrecordid=2702832">Link to BOLD database</A>
</description>
<Style><IconStyle><Icon><href>http://maps.google.com/mapfiles/kml/pal4/icon7.png</href></Icon></IconStyle></Style>
<Point>
<coordinates>
6.38513, 52.99580
</coordinates>
</Point>
</Placemark>

<Placemark>
<name>Tibellus oblongus (Walckenaer, 1802)</name>
<description>
<![CDATA[
<tr>
<B>Locality: </B> Netherlands, Overijssel, Delden, Odinksveld, vergraste vochtige heide, berkopslag, moliniapollen, geklopt<br>
<B>Date: </B>16 June 1997<br>
<B>Collector: </B>K. van der Veen<br>
<B>Specimen Code: </B>RMNH.ARA.14356<br>
<B>Collection: </B>RMNH<br>
1 female <br>
]]>
<A HREF="http://www.boldsystems.org/index.php/MAS_DataRetrieval_OpenSequence?selectedrecordid=2702834">Link to BOLD database</A>
</description>
<Style><IconStyle><Icon><href>http://maps.google.com/mapfiles/kml/pal4/icon7.png</href></Icon></IconStyle></Style>
<Point>
<coordinates>
6.69147, 52.25672
</coordinates>
</Point>
</Placemark>

<Placemark>
<name>Tibellus oblongus (Walckenaer, 1802)</name>
<description>
<![CDATA[
<tr>
<B>Locality: </B> Netherlands, Noord-Holland, Overveen, Kennemerduinen, omgeving 't Wed<br>
<B>Date: </B>22 May 2005<br>
<B>Collector: </B>P.J. van Helsdingen<br>
<B>Specimen Code: </B>RMNH.ARA.14357<br>
<B>Collection: </B>RMNH<br>
1 male <br>
]]>
<A HREF="http://www.boldsystems.org/index.php/MAS_DataRetrieval_OpenSequence?selectedrecordid=2702833">Link to BOLD database</A>
</description>
<Style><IconStyle><Icon><href>http://maps.google.com/mapfiles/kml/pal4/icon7.png</href></Icon></IconStyle></Style>
<Point>
<coordinates>
4.57915, 52.39509
</coordinates>
</Point>
</Placemark>

<Placemark>
<name>Tibellus oblongus (Walckenaer, 1802)</name>
<description>
<![CDATA[
<tr>
<B>Locality: </B> Netherlands, Noord-Holland, Santpoort, Duin en Kruidberg, zeeduinen bodemvangsten<br>
<B>Date: </B>11 June 1983<br>
<B>Collector: </B>P.J. van Helsdingen<br>
<B>Specimen Code: </B>RMNH.ARA.16671<br>
<B>Collection: </B>RMNH<br>
1 female <br>
]]>
<A HREF="http://www.boldsystems.org/index.php/MAS_DataRetrieval_OpenSequence?selectedrecordid=3475995">Link to BOLD database</A>
</description>
<Style><IconStyle><Icon><href>http://maps.google.com/mapfiles/kml/pal4/icon7.png</href></Icon></IconStyle></Style>
<Point>
<coordinates>
4.60818, 52.43685
</coordinates>
</Point>
</Placemark>

<Placemark>
<name>Tibellus oblongus (Walckenaer, 1802)</name>
<description>
<![CDATA[
<tr>
<B>Locality: </B> Netherlands, Noord-Brabant, Strijbeek, Strijbeekse Heide, natte dopheide<br>
<B>Date: </B>04 June 1978<br>
<B>Collector: </B>P.J. van Helsdingen<br>
<B>Specimen Code: </B>RMNH.ARA.16672<br>
<B>Collection: </B>RMNH<br>
1 male <br>
]]>
<A HREF="http://www.boldsystems.org/index.php/MAS_DataRetrieval_OpenSequence?selectedrecordid=3475996">Link to BOLD database</A>
</description>
<Style><IconStyle><Icon><href>http://maps.google.com/mapfiles/kml/pal4/icon7.png</href></Icon></IconStyle></Style>
<Point>
<coordinates>
4.79693, 51.50133
</coordinates>
</Point>
</Placemark>

</Folder></Folder><Folder>
<name>Pholcidae</name>
<Folder>
<name>Pholcus phalangioides (Fuesslin, 1775)</name>
<Placemark>
<name>Pholcus phalangioides (Fuesslin, 1775)</name>
<description>
<![CDATA[
<tr>
<B>Locality: </B> Netherlands, Overijssel, Oldenzaal, Vondellaan, In house<br>
<B>Date: </B>18 May 2012<br>
<B>Collector: </B>Steven IJland<br>
<B>Specimen Code: </B>RMNH.ARA.14312<br>
<B>Collection: </B>RMNH<br>
1 male <br>
]]>
</description>
<Style><IconStyle><Icon><href>http://maps.google.com/mapfiles/kml/pal4/icon7.png</href></Icon></IconStyle></Style>
<Point>
<coordinates>
6.94709, 52.27254
</coordinates>
</Point>
</Placemark>

</Folder></Folder><Folder>
<name>Pisauridae</name>
<Folder>
<name>Dolomedes plantarius (Clerck, 1757)</name>
<Placemark>
<name>Dolomedes plantarius (Clerck, 1757)</name>
<description>
<![CDATA[
<tr>
<B>Locality: </B> Netherlands, Overijssel, Ossenzijl, Weerribben, mos-rietland<br>
<B>Date: </B>27 August 2011<br>
<B>Collector: </B>P.J. van Helsdingen<br>
<B>Specimen Code: </B>RMNH.ARA.12580<br>
<B>Collection: </B>RMNH<br>
1 female <br>
]]>
<A HREF="http://www.boldsystems.org/index.php/MAS_DataRetrieval_OpenSequence?selectedrecordid=2702804">Link to BOLD database</A>
</description>
<Style><IconStyle><Icon><href>http://maps.google.com/mapfiles/kml/pal4/icon7.png</href></Icon></IconStyle></Style>
<Point>
<coordinates>
5.92960, 52.80783
</coordinates>
</Point>
</Placemark>

<Placemark>
<name>Dolomedes plantarius (Clerck, 1757)</name>
<description>
<![CDATA[
<tr>
<B>Locality: </B> Netherlands, Overijssel, Ossenzijl, Weerribben, oevervegetatie<br>
<B>Date: </B>27 August 1991<br>
<B>Collector: </B>P.J. van Helsdingen<br>
<B>Specimen Code: </B>RMNH.ARA.14389<br>
<B>Collection: </B>RMNH<br>
1 female <br>
]]>
<A HREF="http://www.boldsystems.org/index.php/MAS_DataRetrieval_OpenSequence?selectedrecordid=2702805">Link to BOLD database</A>
</description>
<Style><IconStyle><Icon><href>http://maps.google.com/mapfiles/kml/pal4/icon7.png</href></Icon></IconStyle></Style>
<Point>
<coordinates>
5.93572, 52.79201
</coordinates>
</Point>
</Placemark>

<Placemark>
<name>Dolomedes plantarius (Clerck, 1757)</name>
<description>
<![CDATA[
<B>Locality: </B> Netherlands, Utrecht, Molenpolder, oevervegetatie<br>
<B>Date: </B>17 May 1994<br>
<B>Collector: </B>P.J. van Helsdingen<br>
<B>Specimen Code: </B>RMNH.ARA.14390<br>
<B>Collection: </B>RMNH<br>
<br>
]]>
</description>
<Style><IconStyle><Icon><href>http://maps.google.com/mapfiles/kml/pal4/icon7.png</href></Icon></IconStyle></Style>
<Point>
<coordinates>
5.09501, 52.14582
</coordinates>
</Point>
</Placemark>

<Placemark>
<name>Dolomedes plantarius (Clerck, 1757)</name>
<description>
<![CDATA[
<B>Locality: </B> Netherlands, Utrecht, Molenpolder, oevervegetatie<br>
<B>Date: </B>09 July 1997<br>
<B>Collector: </B>P.J. van Helsdingen<br>
<B>Specimen Code: </B>RMNH.ARA.14391<br>
<B>Collection: </B>RMNH<br>
<br>
]]>
</description>
<Style><IconStyle><Icon><href>http://maps.google.com/mapfiles/kml/pal4/icon7.png</href></Icon></IconStyle></Style>
<Point>
<coordinates>
5.05845, 52.15021
</coordinates>
</Point>
</Placemark>

<Placemark>
<name>Dolomedes plantarius (Clerck, 1757)</name>
<description>
<![CDATA[
<tr>
<B>Locality: </B> Netherlands, Utrecht, De Bilt, Westbroekse Zodden<br>
<B>Date: </B>30 June 2005<br>
<B>Collector: </B>M. Reemer<br>
<B>Specimen Code: </B>RMNH.ARA.14392<br>
<B>Collection: </B>RMNH<br>
1 female <br>
]]>
<A HREF="http://www.boldsystems.org/index.php/MAS_DataRetrieval_OpenSequence?selectedrecordid=2702806">Link to BOLD database</A>
</description>
<Style><IconStyle><Icon><href>http://maps.google.com/mapfiles/kml/pal4/icon7.png</href></Icon></IconStyle></Style>
<Point>
<coordinates>
5.10957, 52.15485
</coordinates>
</Point>
</Placemark>

<Placemark>
<name>Dolomedes plantarius (Clerck, 1757)</name>
<description>
<![CDATA[
<tr>
<B>Locality: </B> Netherlands, Flevoland, Kraggenburg, Waterloopbos, oevervegetatie kanaal<br>
<B>Date: </B>06 June 2007<br>
<B>Collector: </B>P.J. van Helsdingen<br>
<B>Specimen Code: </B>RMNH.ARA.14393<br>
<B>Collection: </B>RMNH<br>
1 male <br>
]]>
<A HREF="http://www.boldsystems.org/index.php/MAS_DataRetrieval_OpenSequence?selectedrecordid=2702803">Link to BOLD database</A>
</description>
<Style><IconStyle><Icon><href>http://maps.google.com/mapfiles/kml/pal4/icon7.png</href></Icon></IconStyle></Style>
<Point>
<coordinates>
5.90469, 52.67532
</coordinates>
</Point>
</Placemark>

<Placemark>
<name>Dolomedes plantarius (Clerck, 1757)</name>
<description>
<![CDATA[
<tr>
<B>Locality: </B> Netherlands, Flevoland, Kuinre, Kuinderbos, vijver in bos, dood op water drijvend<br>
<B>Date: </B>05 August 2009<br>
<B>Collector: </B>P.J. van Helsdingen<br>
<B>Specimen Code: </B>RMNH.ARA.14394<br>
<B>Collection: </B>RMNH<br>
1 male <br>
]]>
<A HREF="http://www.boldsystems.org/index.php/MAS_DataRetrieval_OpenSequence?selectedrecordid=2702802">Link to BOLD database</A>
</description>
<Style><IconStyle><Icon><href>http://maps.google.com/mapfiles/kml/pal4/icon7.png</href></Icon></IconStyle></Style>
<Point>
<coordinates>
5.80946, 52.78248
</coordinates>
</Point>
</Placemark>

<Placemark>
<name>Dolomedes plantarius (Clerck, 1757)</name>
<description>
<![CDATA[
<tr>
<B>Locality: </B> Netherlands, Drenthe, Ruinen, Along Ruiner Aa<br>
<B>Date: </B>12 December 2012<br>
<B>Collector: </B>Adri de Groot & Jeanette Essink<br>
<B>Specimen Code: </B>RMNH.ARA.16254<br>
<B>Collection: </B>RMNH<br>
1 female <br>
]]>
<A HREF="http://www.boldsystems.org/index.php/MAS_DataRetrieval_OpenSequence?selectedrecordid=3475997">Link to BOLD database</A>
</description>
<Style><IconStyle><Icon><href>http://maps.google.com/mapfiles/kml/pal4/icon7.png</href></Icon></IconStyle></Style>
<Point>
<coordinates>
6.32049, 52.75996
</coordinates>
</Point>
</Placemark>

<Placemark>
<name>Dolomedes plantarius (Clerck, 1757)</name>
<description>
<![CDATA[
<tr>
<B>Locality: </B> Netherlands, Friesland, Eernewoude<br>
<B>Date: </B>22 July 1955<br>
<B>Collector: </B>D. Franki<br>
<B>Specimen Code: </B>RMNH.ARA.16654<br>
<B>Collection: </B>RMNH<br>
1 female <br>
]]>
</description>
<Style><IconStyle><Icon><href>http://maps.google.com/mapfiles/kml/pal4/icon7.png</href></Icon></IconStyle></Style>
<Point>
<coordinates>
5.94853, 53.13677
</coordinates>
</Point>
</Placemark>

<Placemark>
<name>Dolomedes plantarius (Clerck, 1757)</name>
<description>
<![CDATA[
<tr>
<B>Locality: </B> Netherlands, Noord-Brabant, O'hout [Oosterhout]<br>
<B>Date: </B>28 May 1961<br>
<B>Collector: </B>H.B.S.d.P.?<br>
<B>Specimen Code: </B>RMNH.ARA.16655<br>
<B>Collection: </B>RMNH<br>
1 female <br>
]]>
</description>
<Style><IconStyle><Icon><href>http://maps.google.com/mapfiles/kml/pal4/icon7.png</href></Icon></IconStyle></Style>
<Point>
<coordinates>
4.86183, 51.64050
</coordinates>
</Point>
</Placemark>

<Placemark>
<name>Dolomedes plantarius (Clerck, 1757)</name>
<description>
<![CDATA[
<tr>
<B>Locality: </B> Netherlands, Noord-Holland, Ankeveen, Ankeveense Plassen<br>
<B>Date: </B>21 August 1951<br>
<B>Specimen Code: </B>RMNH.ARA.16656<br>
<B>Collection: </B>RMNH<br>
1 female <br>
]]>
</description>
<Style><IconStyle><Icon><href>http://maps.google.com/mapfiles/kml/pal4/icon7.png</href></Icon></IconStyle></Style>
<Point>
<coordinates>
5.09887, 52.26525
</coordinates>
</Point>
</Placemark>

</Folder><Folder>
<name>Pisaura mirabilis (Clerck, 1757)</name>
<Placemark>
<name>Pisaura mirabilis (Clerck, 1757)</name>
<description>
<![CDATA[
<tr>
<B>Locality: </B> Netherlands, Limburg, Schinveld, Breukberg<br>
<B>Date: </B>14 May 2011<br>
<B>Elevation: </B>50 m<br>
<B>Collector: </B>Peter van Helsdingen, Jeremy Miller, Steven Ijland<br>
<B>Specimen Code: </B>RMNH.ARA.12533<br>
<B>Collection: </B>RMNH<br>
1 male <br>
]]>
<A HREF="http://www.boldsystems.org/index.php/MAS_DataRetrieval_OpenSequence?selectedrecordid=2397904">Link to BOLD database</A>
</description>
<Style><IconStyle><Icon><href>http://maps.google.com/mapfiles/kml/pal4/icon7.png</href></Icon></IconStyle></Style>
<Point>
<coordinates>
5.98148, 50.96137
</coordinates>
</Point>
</Placemark>

<Placemark>
<name>Pisaura mirabilis (Clerck, 1757)</name>
<description>
<![CDATA[
<tr>
<B>Locality: </B> Netherlands, Overijssel, Ootmarsum, Springendal, Gemengd bos, grasveld in bos<br>
<B>Date: </B>17 May 2012<br>
<B>Collector: </B>Steven IJland<br>
<B>Specimen Code: </B>RMNH.ARA.14318<br>
<B>Collection: </B>RMNH<br>
1 female <br>
]]>
<A HREF="http://www.boldsystems.org/index.php/MAS_DataRetrieval_OpenSequence?selectedrecordid=2762415">Link to BOLD database</A>
</description>
<Style><IconStyle><Icon><href>http://maps.google.com/mapfiles/kml/pal4/icon7.png</href></Icon></IconStyle></Style>
<Point>
<coordinates>
6.89523, 52.43306
</coordinates>
</Point>
</Placemark>

</Folder></Folder><Folder>
<name>Salticidae</name>
<Folder>
<name>Ballus chalybeius (Walckenaer, 1802)</name>
<Placemark>
<name>Ballus chalybeius (Walckenaer, 1802)</name>
<description>
<![CDATA[
<tr>
<B>Locality: </B> Netherlands, Limburg, Schinveld, Breukberg<br>
<B>Date: </B>14 May 2011<br>
<B>Elevation: </B>50 m<br>
<B>Collector: </B>Peter van Helsdingen, Jeremy Miller, Steven Ijland<br>
<B>Specimen Code: </B>RMNH.ARA.12462<br>
<B>Collection: </B>RMNH<br>
1 male <br>
]]>
<A HREF="http://www.boldsystems.org/index.php/MAS_DataRetrieval_OpenSequence?selectedrecordid=2397833">Link to BOLD database</A>
</description>
<Style><IconStyle><Icon><href>http://maps.google.com/mapfiles/kml/pal4/icon7.png</href></Icon></IconStyle></Style>
<Point>
<coordinates>
5.98148, 50.96137
</coordinates>
</Point>
</Placemark>

</Folder><Folder>
<name>Dendryphantes rudis (Sundevall, 1833)</name>
<Placemark>
<name>Dendryphantes rudis (Sundevall, 1833)</name>
<description>
<![CDATA[
<tr>
<B>Locality: </B> Netherlands, Limburg, Brunssum, Brunssummer Heide, natte heide<br>
<B>Date: </B>14 May 2011<br>
<B>Elevation: </B>60 m<br>
<B>Collector: </B>Peter van Helsdingen, Jeremy Miller, Steven Ijland<br>
<B>Specimen Code: </B>RMNH.ARA.12480<br>
<B>Collection: </B>RMNH<br>
1 female <br>
]]>
<A HREF="http://www.boldsystems.org/index.php/MAS_DataRetrieval_OpenSequence?selectedrecordid=2397851">Link to BOLD database</A>
</description>
<Style><IconStyle><Icon><href>http://maps.google.com/mapfiles/kml/pal4/icon7.png</href></Icon></IconStyle></Style>
<Point>
<coordinates>
5.99828, 50.92675
</coordinates>
</Point>
</Placemark>

<Placemark>
<name>Dendryphantes rudis (Sundevall, 1833)</name>
<description>
<![CDATA[
<tr>
<B>Locality: </B> Netherlands, Gelderland, Doorwerth, Doorwerthse Heide, Laag-Wolfheze<br>
<B>Date: </B>10 September 2011<br>
<B>Collector: </B>Steven IJland<br>
<B>Specimen Code: </B>RMNH.ARA.12607<br>
<B>Collection: </B>RMNH<br>
1 female <br>
]]>
<A HREF="http://www.boldsystems.org/index.php/MAS_DataRetrieval_OpenSequence?selectedrecordid=2762430">Link to BOLD database</A>
</description>
<Style><IconStyle><Icon><href>http://maps.google.com/mapfiles/kml/pal4/icon7.png</href></Icon></IconStyle></Style>
<Point>
<coordinates>
5.79235, 51.99093
</coordinates>
</Point>
</Placemark>

</Folder><Folder>
<name>Euophrys frontalis (Walckenaer, 1802)</name>
<Placemark>
<name>Euophrys frontalis (Walckenaer, 1802)</name>
<description>
<![CDATA[
<tr>
<B>Locality: </B> Netherlands, Limburg, Brunssum, Brunssummer Heide, zuidhelling<br>
<B>Date: </B>14 May 2011<br>
<B>Elevation: </B>140 m<br>
<B>Collector: </B>Peter van Helsdingen, Jeremy Miller, Steven Ijland<br>
<B>Specimen Code: </B>RMNH.ARA.12479<br>
<B>Collection: </B>RMNH<br>
1 female <br>
]]>
<A HREF="http://www.boldsystems.org/index.php/MAS_DataRetrieval_OpenSequence?selectedrecordid=2397850">Link to BOLD database</A>
</description>
<Style><IconStyle><Icon><href>http://maps.google.com/mapfiles/kml/pal4/icon7.png</href></Icon></IconStyle></Style>
<Point>
<coordinates>
5.99881, 50.92863
</coordinates>
</Point>
</Placemark>

</Folder><Folder>
<name>Evarcha arcuata (Clerck, 1757)</name>
<Placemark>
<name>Evarcha arcuata (Clerck, 1757)</name>
<description>
<![CDATA[
<tr>
<B>Locality: </B> Netherlands, Limburg, Schinveld, Breukberg<br>
<B>Date: </B>14 May 2011<br>
<B>Elevation: </B>50 m<br>
<B>Collector: </B>Peter van Helsdingen, Jeremy Miller, Steven Ijland<br>
<B>Specimen Code: </B>RMNH.ARA.12482<br>
<B>Collection: </B>RMNH<br>
1 male <br>
]]>
<A HREF="http://www.boldsystems.org/index.php/MAS_DataRetrieval_OpenSequence?selectedrecordid=2397853">Link to BOLD database</A>
</description>
<Style><IconStyle><Icon><href>http://maps.google.com/mapfiles/kml/pal4/icon7.png</href></Icon></IconStyle></Style>
<Point>
<coordinates>
5.98148, 50.96137
</coordinates>
</Point>
</Placemark>

</Folder><Folder>
<name>Evarcha falcata (Clerck, 1757)</name>
<Placemark>
<name>Evarcha falcata (Clerck, 1757)</name>
<description>
<![CDATA[
<tr>
<B>Locality: </B> Netherlands, Gelderland, Doorwerth, Doorwerthse Heide, Laag-Wolfheze<br>
<B>Date: </B>10 September 2011<br>
<B>Collector: </B>Steven IJland<br>
<B>Specimen Code: </B>RMNH.ARA.12617<br>
<B>Collection: </B>RMNH<br>
1 male <br>
]]>
<A HREF="http://www.boldsystems.org/index.php/MAS_DataRetrieval_OpenSequence?selectedrecordid=2702816">Link to BOLD database</A>
</description>
<Style><IconStyle><Icon><href>http://maps.google.com/mapfiles/kml/pal4/icon7.png</href></Icon></IconStyle></Style>
<Point>
<coordinates>
5.79235, 51.99093
</coordinates>
</Point>
</Placemark>

<Placemark>
<name>Evarcha falcata (Clerck, 1757)</name>
<description>
<![CDATA[
<tr>
<B>Locality: </B> Netherlands, Overijssel, Losser, Oldenzaalsche Veen, Gemengd bos<br>
<B>Date: </B>18 May 2012<br>
<B>Collector: </B>Steven IJland<br>
<B>Specimen Code: </B>RMNH.ARA.14277<br>
<B>Collection: </B>RMNH<br>
1 male <br>
]]>
<A HREF="http://www.boldsystems.org/index.php/MAS_DataRetrieval_OpenSequence?selectedrecordid=2762418">Link to BOLD database</A>
</description>
<Style><IconStyle><Icon><href>http://maps.google.com/mapfiles/kml/pal4/icon7.png</href></Icon></IconStyle></Style>
<Point>
<coordinates>
6.95930, 52.26197
</coordinates>
</Point>
</Placemark>

<Placemark>
<name>Evarcha falcata (Clerck, 1757)</name>
<description>
<![CDATA[
<B>Locality: </B> Netherlands, Overijssel, Saasveld, Molenven, gagel, dopheide<br>
<B>Date: </B>11 July 1990<br>
<B>Collector: </B>P.J. van Helsdingen<br>
<B>Specimen Code: </B>RMNH.ARA.14395<br>
<B>Collection: </B>RMNH<br>
<br>
]]>
</description>
<Style><IconStyle><Icon><href>http://maps.google.com/mapfiles/kml/pal4/icon7.png</href></Icon></IconStyle></Style>
<Point>
<coordinates>
6.78054, 52.31773
</coordinates>
</Point>
</Placemark>

<Placemark>
<name>Evarcha falcata (Clerck, 1757)</name>
<description>
<![CDATA[
<tr>
<B>Locality: </B> Netherlands, Drenthe, Havelte, takken en stammen van pinus, handvangst<br>
<B>Date: </B>17 September 1995<br>
<B>Collector: </B>K. van der Veen<br>
<B>Specimen Code: </B>RMNH.ARA.14396<br>
<B>Collection: </B>RMNH<br>
1 female <br>
]]>
<A HREF="http://www.boldsystems.org/index.php/MAS_DataRetrieval_OpenSequence?selectedrecordid=2702819">Link to BOLD database</A>
</description>
<Style><IconStyle><Icon><href>http://maps.google.com/mapfiles/kml/pal4/icon7.png</href></Icon></IconStyle></Style>
<Point>
<coordinates>
6.24548, 52.78749
</coordinates>
</Point>
</Placemark>

<Placemark>
<name>Evarcha falcata (Clerck, 1757)</name>
<description>
<![CDATA[
<tr>
<B>Locality: </B> Netherlands, Overijssel, Staphorst, Boswachterij Staphorst, Heideveld, bij ven, Molinea-pollen, geklopt<br>
<B>Date: </B>08 May 1997<br>
<B>Collector: </B>K. van der Veen<br>
<B>Specimen Code: </B>RMNH.ARA.14397<br>
<B>Collection: </B>RMNH<br>
1 female <br>
]]>
<A HREF="http://www.boldsystems.org/index.php/MAS_DataRetrieval_OpenSequence?selectedrecordid=2702818">Link to BOLD database</A>
</description>
<Style><IconStyle><Icon><href>http://maps.google.com/mapfiles/kml/pal4/icon7.png</href></Icon></IconStyle></Style>
<Point>
<coordinates>
6.28230, 52.63084
</coordinates>
</Point>
</Placemark>

<Placemark>
<name>Evarcha falcata (Clerck, 1757)</name>
<description>
<![CDATA[
<tr>
<B>Locality: </B> Netherlands, Noord-Holland, Overveen, Kennemerduinen, omgeving 't Wed<br>
<B>Date: </B>22 May 2005<br>
<B>Collector: </B>P.J. van Helsdingen<br>
<B>Specimen Code: </B>RMNH.ARA.14398<br>
<B>Collection: </B>RMNH<br>
1 female <br>
]]>
<A HREF="http://www.boldsystems.org/index.php/MAS_DataRetrieval_OpenSequence?selectedrecordid=2702817">Link to BOLD database</A>
</description>
<Style><IconStyle><Icon><href>http://maps.google.com/mapfiles/kml/pal4/icon7.png</href></Icon></IconStyle></Style>
<Point>
<coordinates>
4.57915, 52.39509
</coordinates>
</Point>
</Placemark>

<Placemark>
<name>Evarcha falcata (Clerck, 1757)</name>
<description>
<![CDATA[
<tr>
<B>Locality: </B> Netherlands, Noord-Brabant, Ossendrecht, Kleine Meer, gesleept<br>
<B>Date: </B>18 June 1979<br>
<B>Collector: </B>P.J. van Helsdingen<br>
<B>Specimen Code: </B>RMNH.ARA.16658<br>
<B>Collection: </B>RMNH<br>
1 female <br>
]]>
</description>
<Style><IconStyle><Icon><href>http://maps.google.com/mapfiles/kml/pal4/icon7.png</href></Icon></IconStyle></Style>
<Point>
<coordinates>
4.36473, 51.41048
</coordinates>
</Point>
</Placemark>

<Placemark>
<name>Evarcha falcata (Clerck, 1757)</name>
<description>
<![CDATA[
<tr>
<B>Locality: </B> Netherlands, Limburg, Mariapeel, omgeving en  Z van kamp<br>
<B>Date: </B>25 June 1975<br>
<B>Collector: </B>P.J. van Helsdingen<br>
<B>Specimen Code: </B>RMNH.ARA.16659<br>
<B>Collection: </B>RMNH<br>
1 male <br>
]]>
</description>
<Style><IconStyle><Icon><href>http://maps.google.com/mapfiles/kml/pal4/icon7.png</href></Icon></IconStyle></Style>
<Point>
<coordinates>
5.91460, 51.41547
</coordinates>
</Point>
</Placemark>

</Folder><Folder>
<name>Evarcha laetabunda (C.L. Koch, 1846)</name>
<Placemark>
<name>Evarcha laetabunda (C.L. Koch, 1846)</name>
<description>
<![CDATA[
<tr>
<B>Locality: </B> Netherlands, Limburg, Brunssum, Brunssummer Heide, natte heide<br>
<B>Date: </B>14 May 2011<br>
<B>Elevation: </B>60 m<br>
<B>Collector: </B>Peter van Helsdingen, Jeremy Miller, Steven Ijland<br>
<B>Specimen Code: </B>RMNH.ARA.12483<br>
<B>Collection: </B>RMNH<br>
1 male <br>
]]>
<A HREF="http://www.boldsystems.org/index.php/MAS_DataRetrieval_OpenSequence?selectedrecordid=2397854">Link to BOLD database</A>
</description>
<Style><IconStyle><Icon><href>http://maps.google.com/mapfiles/kml/pal4/icon7.png</href></Icon></IconStyle></Style>
<Point>
<coordinates>
5.99828, 50.92675
</coordinates>
</Point>
</Placemark>

<Placemark>
<name>Evarcha laetabunda (C.L. Koch, 1846)</name>
<description>
<![CDATA[
<tr>
<B>Locality: </B> Netherlands, Limburg, Brunssum, Brunssummer Heide, zuidhelling<br>
<B>Date: </B>14 May 2011<br>
<B>Elevation: </B>140 m<br>
<B>Collector: </B>Peter van Helsdingen, Jeremy Miller, Steven Ijland<br>
<B>Specimen Code: </B>RMNH.ARA.12484<br>
<B>Collection: </B>RMNH<br>
1 male <br>
]]>
<A HREF="http://www.boldsystems.org/index.php/MAS_DataRetrieval_OpenSequence?selectedrecordid=2397855">Link to BOLD database</A>
</description>
<Style><IconStyle><Icon><href>http://maps.google.com/mapfiles/kml/pal4/icon7.png</href></Icon></IconStyle></Style>
<Point>
<coordinates>
5.99881, 50.92863
</coordinates>
</Point>
</Placemark>

</Folder><Folder>
<name>Heliophanus cupreus (Walckenaer, 1802)</name>
<Placemark>
<name>Heliophanus cupreus (Walckenaer, 1802)</name>
<description>
<![CDATA[
<tr>
<B>Locality: </B> Netherlands, Limburg, Eperheide, Bovenste Bos<br>
<B>Date: </B>15 May 2011<br>
<B>Elevation: </B>185 m<br>
<B>Collector: </B>Peter van Helsdingen, Jeremy Miller, Steven Ijland<br>
<B>Specimen Code: </B>RMNH.ARA.12489<br>
<B>Collection: </B>RMNH<br>
1 male <br>
]]>
<A HREF="http://www.boldsystems.org/index.php/MAS_DataRetrieval_OpenSequence?selectedrecordid=2397860">Link to BOLD database</A>
</description>
<Style><IconStyle><Icon><href>http://maps.google.com/mapfiles/kml/pal4/icon7.png</href></Icon></IconStyle></Style>
<Point>
<coordinates>
5.89324, 50.75561
</coordinates>
</Point>
</Placemark>

</Folder><Folder>
<name>Heliophanus flavipes (Hahn, 1832)</name>
<Placemark>
<name>Heliophanus flavipes (Hahn, 1832)</name>
<description>
<![CDATA[
<tr>
<B>Locality: </B> Netherlands, Limburg, Schinveld, Breukberg<br>
<B>Date: </B>14 May 2011<br>
<B>Elevation: </B>50 m<br>
<B>Collector: </B>Peter van Helsdingen, Jeremy Miller, Steven Ijland<br>
<B>Specimen Code: </B>RMNH.ARA.12490<br>
<B>Collection: </B>RMNH<br>
1 female <br>
]]>
<A HREF="http://www.boldsystems.org/index.php/MAS_DataRetrieval_OpenSequence?selectedrecordid=2397861">Link to BOLD database</A>
</description>
<Style><IconStyle><Icon><href>http://maps.google.com/mapfiles/kml/pal4/icon7.png</href></Icon></IconStyle></Style>
<Point>
<coordinates>
5.98148, 50.96137
</coordinates>
</Point>
</Placemark>

<Placemark>
<name>Heliophanus flavipes (Hahn, 1832)</name>
<description>
<![CDATA[
<tr>
<B>Locality: </B> Netherlands, Overijssel, Hezingen, Springendal, Droge hei, bosrand langs hei<br>
<B>Date: </B>17 May 2012<br>
<B>Collector: </B>Steven IJland<br>
<B>Specimen Code: </B>RMNH.ARA.14281<br>
<B>Collection: </B>RMNH<br>
1 female <br>
]]>
<A HREF="http://www.boldsystems.org/index.php/MAS_DataRetrieval_OpenSequence?selectedrecordid=2762435">Link to BOLD database</A>
</description>
<Style><IconStyle><Icon><href>http://maps.google.com/mapfiles/kml/pal4/icon7.png</href></Icon></IconStyle></Style>
<Point>
<coordinates>
6.88261, 52.43931
</coordinates>
</Point>
</Placemark>

</Folder><Folder>
<name>Marpissa muscosa (Clerck, 1757)</name>
<Placemark>
<name>Marpissa muscosa (Clerck, 1757)</name>
<description>
<![CDATA[
<tr>
<B>Locality: </B> Netherlands, Limburg, Eperheide, Bovenste Bos<br>
<B>Date: </B>15 May 2011<br>
<B>Elevation: </B>185 m<br>
<B>Collector: </B>Peter van Helsdingen, Jeremy Miller, Steven Ijland<br>
<B>Specimen Code: </B>RMNH.ARA.12499<br>
<B>Collection: </B>RMNH<br>
1 female <br>
]]>
<A HREF="http://www.boldsystems.org/index.php/MAS_DataRetrieval_OpenSequence?selectedrecordid=2397870">Link to BOLD database</A>
</description>
<Style><IconStyle><Icon><href>http://maps.google.com/mapfiles/kml/pal4/icon7.png</href></Icon></IconStyle></Style>
<Point>
<coordinates>
5.89324, 50.75561
</coordinates>
</Point>
</Placemark>

<Placemark>
<name>Marpissa muscosa (Clerck, 1757)</name>
<description>
<![CDATA[
<tr>
<B>Locality: </B> Netherlands, Gelderland, Doorwerth, Doorwerthse Heide, Laag-Wolfheze<br>
<B>Date: </B>10 September 2011<br>
<B>Collector: </B>Steven IJland<br>
<B>Specimen Code: </B>RMNH.ARA.12598<br>
<B>Collection: </B>RMNH<br>
1 female <br>
]]>
<A HREF="http://www.boldsystems.org/index.php/MAS_DataRetrieval_OpenSequence?selectedrecordid=3475999">Link to BOLD database</A>
</description>
<Style><IconStyle><Icon><href>http://maps.google.com/mapfiles/kml/pal4/icon7.png</href></Icon></IconStyle></Style>
<Point>
<coordinates>
5.79235, 51.99093
</coordinates>
</Point>
</Placemark>

<Placemark>
<name>Marpissa muscosa (Clerck, 1757)</name>
<description>
<![CDATA[
<tr>
<B>Locality: </B> Netherlands, Overijssel, Hezingen, Springendal, Droge hei, bosrand langs hei<br>
<B>Date: </B>17 May 2012<br>
<B>Collector: </B>Steven IJland<br>
<B>Specimen Code: </B>RMNH.ARA.14288<br>
<B>Collection: </B>RMNH<br>
1 male <br>
]]>
<A HREF="http://www.boldsystems.org/index.php/MAS_DataRetrieval_OpenSequence?selectedrecordid=2762456">Link to BOLD database</A>
</description>
<Style><IconStyle><Icon><href>http://maps.google.com/mapfiles/kml/pal4/icon7.png</href></Icon></IconStyle></Style>
<Point>
<coordinates>
6.88261, 52.43931
</coordinates>
</Point>
</Placemark>

<Placemark>
<name>Marpissa muscosa (Clerck, 1757)</name>
<description>
<![CDATA[
<B>Locality: </B> Netherlands, Utrecht, Molenpolder, N.v.Westbroekse Binnenweg, oevervegetatie<br>
<B>Date: </B>13 July 1993<br>
<B>Collector: </B>P.J. van Helsdingen<br>
<B>Specimen Code: </B>RMNH.ARA.14399<br>
<B>Collection: </B>RMNH<br>
<br>
]]>
</description>
<Style><IconStyle><Icon><href>http://maps.google.com/mapfiles/kml/pal4/icon7.png</href></Icon></IconStyle></Style>
<Point>
<coordinates>
5.09501, 52.14582
</coordinates>
</Point>
</Placemark>

<Placemark>
<name>Marpissa muscosa (Clerck, 1757)</name>
<description>
<![CDATA[
<tr>
<B>Locality: </B> Netherlands, Overijssel, Giethoorn, koude kas, erf, handvangst<br>
<B>Date: </B>12 July 1995<br>
<B>Collector: </B>K. van der Veen<br>
<B>Specimen Code: </B>RMNH.ARA.14400<br>
<B>Collection: </B>RMNH<br>
1 male <br>
]]>
<A HREF="http://www.boldsystems.org/index.php/MAS_DataRetrieval_OpenSequence?selectedrecordid=2702822">Link to BOLD database</A>
</description>
<Style><IconStyle><Icon><href>http://maps.google.com/mapfiles/kml/pal4/icon7.png</href></Icon></IconStyle></Style>
<Point>
<coordinates>
6.09802, 52.74397
</coordinates>
</Point>
</Placemark>

<Placemark>
<name>Marpissa muscosa (Clerck, 1757)</name>
<description>
<![CDATA[
<tr>
<B>Locality: </B> Netherlands, Gelderland, Nijmegen, in huis<br>
<B>Date: </B>21 December 1997<br>
<B>Collector: </B>R. Kleukers<br>
<B>Specimen Code: </B>RMNH.ARA.14401<br>
<B>Collection: </B>RMNH<br>
1 female <br>
]]>
<A HREF="http://www.boldsystems.org/index.php/MAS_DataRetrieval_OpenSequence?selectedrecordid=2702823">Link to BOLD database</A>
</description>
<Style><IconStyle><Icon><href>http://maps.google.com/mapfiles/kml/pal4/icon7.png</href></Icon></IconStyle></Style>
<Point>
<coordinates>
5.86604, 51.83961
</coordinates>
</Point>
</Placemark>

<Placemark>
<name>Marpissa muscosa (Clerck, 1757)</name>
<description>
<![CDATA[
<B>Locality: </B> Netherlands, Noord-Brabant, Valkenswaard, onder schors plataan<br>
<B>Date: </B>12 May 2000<br>
<B>Collector: </B>M.P. Berg<br>
<B>Specimen Code: </B>RMNH.ARA.14402<br>
<B>Collection: </B>RMNH<br>
<br>
]]>
</description>
<Style><IconStyle><Icon><href>http://maps.google.com/mapfiles/kml/pal4/icon7.png</href></Icon></IconStyle></Style>
<Point>
<coordinates>
5.47334, 51.35517
</coordinates>
</Point>
</Placemark>

<Placemark>
<name>Marpissa muscosa (Clerck, 1757)</name>
<description>
<![CDATA[
<tr>
<B>Locality: </B> Netherlands, Overijssel, Zwolle, Along IJssel, op vogelkijkhut<br>
<B>Date: </B>10 September 2006<br>
<B>Collector: </B>P.J. van Helsdingen<br>
<B>Specimen Code: </B>RMNH.ARA.14403<br>
<B>Collection: </B>RMNH<br>
1 male <br>
]]>
<A HREF="http://www.boldsystems.org/index.php/MAS_DataRetrieval_OpenSequence?selectedrecordid=2702824">Link to BOLD database</A>
</description>
<Style><IconStyle><Icon><href>http://maps.google.com/mapfiles/kml/pal4/icon7.png</href></Icon></IconStyle></Style>
<Point>
<coordinates>
6.02077, 52.52197
</coordinates>
</Point>
</Placemark>

<Placemark>
<name>Marpissa muscosa (Clerck, 1757)</name>
<description>
<![CDATA[
<tr>
<B>Locality: </B> Netherlands, Gelderland, Deelen, Deelerwoud,  onder dode schors in Pinus-bos<br>
<B>Date: </B>16 October 1979<br>
<B>Collector: </B>P.J. van Helsdingen<br>
<B>Specimen Code: </B>RMNH.ARA.16660<br>
<B>Collection: </B>RMNH<br>
1 female <br>
]]>
</description>
<Style><IconStyle><Icon><href>http://maps.google.com/mapfiles/kml/pal4/icon7.png</href></Icon></IconStyle></Style>
<Point>
<coordinates>
5.87777, 52.11743
</coordinates>
</Point>
</Placemark>

<Placemark>
<name>Marpissa muscosa (Clerck, 1757)</name>
<description>
<![CDATA[
<tr>
<B>Locality: </B> Netherlands, Noord-Brabant, Cranendonck<br>
<B>Date: </B>03 August 1974<br>
<B>Collector: </B>Bram Mabelis<br>
<B>Specimen Code: </B>RMNH.ARA.16661<br>
<B>Collection: </B>RMNH<br>
1 female <br>
]]>
</description>
<Style><IconStyle><Icon><href>http://maps.google.com/mapfiles/kml/pal4/icon7.png</href></Icon></IconStyle></Style>
<Point>
<coordinates>
5.58970, 51.30403
</coordinates>
</Point>
</Placemark>

</Folder><Folder>
<name>Myrmarachne formicaria (De Geer, 1778)</name>
<Placemark>
<name>Myrmarachne formicaria (De Geer, 1778)</name>
<description>
<![CDATA[
<tr>
<B>Locality: </B> Netherlands, Limburg, Brunssum, Brunssummer Heide, natte heide<br>
<B>Date: </B>14 May 2011<br>
<B>Elevation: </B>60 m<br>
<B>Collector: </B>Peter van Helsdingen, Jeremy Miller, Steven Ijland<br>
<B>Specimen Code: </B>RMNH.ARA.12504<br>
<B>Collection: </B>RMNH<br>
1 female <br>
]]>
<A HREF="http://www.boldsystems.org/index.php/MAS_DataRetrieval_OpenSequence?selectedrecordid=2397875">Link to BOLD database</A>
</description>
<Style><IconStyle><Icon><href>http://maps.google.com/mapfiles/kml/pal4/icon7.png</href></Icon></IconStyle></Style>
<Point>
<coordinates>
5.99828, 50.92675
</coordinates>
</Point>
</Placemark>

</Folder><Folder>
<name>Neon reticulatus (Blackwall, 1853)</name>
<Placemark>
<name>Neon reticulatus (Blackwall, 1853)</name>
<description>
<![CDATA[
<tr>
<B>Locality: </B> Netherlands, Limburg, Schinveld, Breukberg<br>
<B>Date: </B>14 May 2011<br>
<B>Elevation: </B>50 m<br>
<B>Collector: </B>Peter van Helsdingen, Jeremy Miller, Steven Ijland<br>
<B>Specimen Code: </B>RMNH.ARA.12505<br>
<B>Collection: </B>RMNH<br>
1 male <br>
]]>
<A HREF="http://www.boldsystems.org/index.php/MAS_DataRetrieval_OpenSequence?selectedrecordid=2397876">Link to BOLD database</A>
</description>
<Style><IconStyle><Icon><href>http://maps.google.com/mapfiles/kml/pal4/icon7.png</href></Icon></IconStyle></Style>
<Point>
<coordinates>
5.98148, 50.96137
</coordinates>
</Point>
</Placemark>

<Placemark>
<name>Neon reticulatus (Blackwall, 1853)</name>
<description>
<![CDATA[
<tr>
<B>Locality: </B> Netherlands, Overijssel, Oldenzaal, t Holthuis, Gemengd bos<br>
<B>Date: </B>19 May 2012<br>
<B>Collector: </B>Steven IJland<br>
<B>Specimen Code: </B>RMNH.ARA.14276<br>
<B>Collection: </B>RMNH<br>
1 male <br>
]]>
<A HREF="http://www.boldsystems.org/index.php/MAS_DataRetrieval_OpenSequence?selectedrecordid=3476000">Link to BOLD database</A>
</description>
<Style><IconStyle><Icon><href>http://maps.google.com/mapfiles/kml/pal4/icon7.png</href></Icon></IconStyle></Style>
<Point>
<coordinates>
6.89781, 52.28399
</coordinates>
</Point>
</Placemark>

<Placemark>
<name>Neon reticulatus (Blackwall, 1853)</name>
<description>
<![CDATA[
<tr>
<B>Locality: </B> Netherlands, Overijssel, Hezingen, Springendal, Droge hei, bosrand langs hei<br>
<B>Date: </B>17 May 2012<br>
<B>Collector: </B>Steven IJland<br>
<B>Specimen Code: </B>RMNH.ARA.14296<br>
<B>Collection: </B>RMNH<br>
1 male <br>
]]>
<A HREF="http://www.boldsystems.org/index.php/MAS_DataRetrieval_OpenSequence?selectedrecordid=2762436">Link to BOLD database</A>
</description>
<Style><IconStyle><Icon><href>http://maps.google.com/mapfiles/kml/pal4/icon7.png</href></Icon></IconStyle></Style>
<Point>
<coordinates>
6.88261, 52.43931
</coordinates>
</Point>
</Placemark>

</Folder><Folder>
<name>Salticus cingulatus (Panzer, 1797)</name>
<Placemark>
<name>Salticus cingulatus (Panzer, 1797)</name>
<description>
<![CDATA[
<tr>
<B>Locality: </B> Netherlands, Overijssel, Ootmarsum, Springendal, Gemengd bos, grasveld in bos<br>
<B>Date: </B>17 May 2012<br>
<B>Collector: </B>Steven IJland<br>
<B>Specimen Code: </B>RMNH.ARA.14322<br>
<B>Collection: </B>RMNH<br>
1 female <br>
]]>
<A HREF="http://www.boldsystems.org/index.php/MAS_DataRetrieval_OpenSequence?selectedrecordid=2762443">Link to BOLD database</A>
</description>
<Style><IconStyle><Icon><href>http://maps.google.com/mapfiles/kml/pal4/icon7.png</href></Icon></IconStyle></Style>
<Point>
<coordinates>
6.89523, 52.43306
</coordinates>
</Point>
</Placemark>

</Folder><Folder>
<name>Salticus scenicus (Clerck, 1757)</name>
<Placemark>
<name>Salticus scenicus (Clerck, 1757)</name>
<description>
<![CDATA[
<B>Locality: </B> Netherlands, Limburg, Maastricht, St. Pietersberg<br>
<B>Date: </B>16 May 1990<br>
<B>Collector: </B>V. Lefeber<br>
<B>Specimen Code: </B>RMNH.ARA.14350<br>
<B>Collection: </B>RMNH<br>
<br>
]]>
</description>
<Style><IconStyle><Icon><href>http://maps.google.com/mapfiles/kml/pal4/icon7.png</href></Icon></IconStyle></Style>
<Point>
<coordinates>
5.68516, 50.81550
</coordinates>
</Point>
</Placemark>

<Placemark>
<name>Salticus scenicus (Clerck, 1757)</name>
<description>
<![CDATA[
<B>Locality: </B> Netherlands, Friesland, Veenhuizen, Fochteloerveen, Molinia-Calluna nat<br>
<B>Date: </B>30 May 1995<br>
<B>Collector: </B>P.J. van Helsdingen<br>
<B>Specimen Code: </B>RMNH.ARA.14351<br>
<B>Collection: </B>RMNH<br>
<br>
]]>
<A HREF="http://www.boldsystems.org/index.php/MAS_DataRetrieval_OpenSequence?selectedrecordid=3476001">Link to BOLD database</A>
</description>
<Style><IconStyle><Icon><href>http://maps.google.com/mapfiles/kml/pal4/icon7.png</href></Icon></IconStyle></Style>
<Point>
<coordinates>
6.38513, 52.99580
</coordinates>
</Point>
</Placemark>

<Placemark>
<name>Salticus scenicus (Clerck, 1757)</name>
<description>
<![CDATA[
<B>Locality: </B> Netherlands, Groningen, Ezinge<br>
<B>Date: </B>01 August 1998<br>
<B>Collector: </B>P.J. van Helsdingen<br>
<B>Specimen Code: </B>RMNH.ARA.14352<br>
<B>Collection: </B>RMNH<br>
<br>
]]>
</description>
<Style><IconStyle><Icon><href>http://maps.google.com/mapfiles/kml/pal4/icon7.png</href></Icon></IconStyle></Style>
<Point>
<coordinates>
6.43740, 53.30987
</coordinates>
</Point>
</Placemark>

<Placemark>
<name>Salticus scenicus (Clerck, 1757)</name>
<description>
<![CDATA[
<tr>
<B>Locality: </B> Netherlands, Noord-Holland, Overveen, Kennemerduinen, omgeving 't Wed<br>
<B>Date: </B>22 May 2005<br>
<B>Collector: </B>P.J. van Helsdingen<br>
<B>Specimen Code: </B>RMNH.ARA.14353<br>
<B>Collection: </B>RMNH<br>
1 male <br>
]]>
<A HREF="http://www.boldsystems.org/index.php/MAS_DataRetrieval_OpenSequence?selectedrecordid=2702821">Link to BOLD database</A>
</description>
<Style><IconStyle><Icon><href>http://maps.google.com/mapfiles/kml/pal4/icon7.png</href></Icon></IconStyle></Style>
<Point>
<coordinates>
4.57915, 52.39509
</coordinates>
</Point>
</Placemark>

</Folder><Folder>
<name>Salticus zebraneus (C.L. Koch, 1837)</name>
<Placemark>
<name>Salticus zebraneus (C.L. Koch, 1837)</name>
<description>
<![CDATA[
<tr>
<B>Locality: </B> Netherlands, Limburg, Schinveld, Breukberg<br>
<B>Date: </B>14 May 2011<br>
<B>Elevation: </B>50 m<br>
<B>Collector: </B>Peter van Helsdingen, Jeremy Miller, Steven Ijland<br>
<B>Specimen Code: </B>RMNH.ARA.12632<br>
<B>Collection: </B>RMNH<br>
1 male <br>
]]>
<A HREF="http://www.boldsystems.org/index.php/MAS_DataRetrieval_OpenSequence?selectedrecordid=2702820">Link to BOLD database</A>
</description>
<Style><IconStyle><Icon><href>http://maps.google.com/mapfiles/kml/pal4/icon7.png</href></Icon></IconStyle></Style>
<Point>
<coordinates>
5.98148, 50.96137
</coordinates>
</Point>
</Placemark>

</Folder><Folder>
<name>Sitticus caricis (Westring, 1861)</name>
<Placemark>
<name>Sitticus caricis (Westring, 1861)</name>
<description>
<![CDATA[
<tr>
<B>Locality: </B> Netherlands, Overijssel, Ossenzijl, Weerribben, mos-rietland<br>
<B>Date: </B>27 August 2011<br>
<B>Collector: </B>P.J. van Helsdingen<br>
<B>Specimen Code: </B>RMNH.ARA.12587<br>
<B>Collection: </B>RMNH<br>
1 male <br>
]]>
<A HREF="http://www.boldsystems.org/index.php/MAS_DataRetrieval_OpenSequence?selectedrecordid=2762451">Link to BOLD database</A>
</description>
<Style><IconStyle><Icon><href>http://maps.google.com/mapfiles/kml/pal4/icon7.png</href></Icon></IconStyle></Style>
<Point>
<coordinates>
5.92960, 52.80783
</coordinates>
</Point>
</Placemark>

</Folder><Folder>
<name>Sitticus floricola (C.L. Koch, 1837)</name>
<Placemark>
<name>Sitticus floricola (C.L. Koch, 1837)</name>
<description>
<![CDATA[
<tr>
<B>Locality: </B> Netherlands, Overijssel, Losser, Oldenzaalsche Veen, Gemengd bos<br>
<B>Date: </B>18 May 2012<br>
<B>Collector: </B>Steven IJland<br>
<B>Specimen Code: </B>RMNH.ARA.14324<br>
<B>Collection: </B>RMNH<br>
1 female <br>
]]>
<A HREF="http://www.boldsystems.org/index.php/MAS_DataRetrieval_OpenSequence?selectedrecordid=2762383">Link to BOLD database</A>
</description>
<Style><IconStyle><Icon><href>http://maps.google.com/mapfiles/kml/pal4/icon7.png</href></Icon></IconStyle></Style>
<Point>
<coordinates>
6.95930, 52.26197
</coordinates>
</Point>
</Placemark>

</Folder></Folder><Folder>
<name>Segestriidae</name>
<Folder>
<name>Segestria senoculata (Linnaeus, 1758)</name>
<Placemark>
<name>Segestria senoculata (Linnaeus, 1758)</name>
<description>
<![CDATA[
<tr>
<B>Locality: </B> Netherlands, Overijssel, Ootmarsum, Springendal, Gemengd bos, grasveld in bos<br>
<B>Date: </B>17 May 2012<br>
<B>Collector: </B>Steven IJland<br>
<B>Specimen Code: </B>RMNH.ARA.14323<br>
<B>Collection: </B>RMNH<br>
1 female <br>
]]>
<A HREF="http://www.boldsystems.org/index.php/MAS_DataRetrieval_OpenSequence?selectedrecordid=2762446">Link to BOLD database</A>
</description>
<Style><IconStyle><Icon><href>http://maps.google.com/mapfiles/kml/pal4/icon7.png</href></Icon></IconStyle></Style>
<Point>
<coordinates>
6.89523, 52.43306
</coordinates>
</Point>
</Placemark>

</Folder></Folder><Folder>
<name>Tetragnathidae</name>
<Folder>
<name>Metellina mengei (Blackwall, 1870)</name>
<Placemark>
<name>Metellina mengei (Blackwall, 1870)</name>
<description>
<![CDATA[
<tr>
<B>Locality: </B> Netherlands, Limburg, Eperheide, Bovenste Bos<br>
<B>Date: </B>15 May 2011<br>
<B>Elevation: </B>185 m<br>
<B>Collector: </B>Peter van Helsdingen, Jeremy Miller, Steven Ijland<br>
<B>Specimen Code: </B>RMNH.ARA.12501<br>
<B>Collection: </B>RMNH<br>
1 male <br>
]]>
<A HREF="http://www.boldsystems.org/index.php/MAS_DataRetrieval_OpenSequence?selectedrecordid=2397872">Link to BOLD database</A>
</description>
<Style><IconStyle><Icon><href>http://maps.google.com/mapfiles/kml/pal4/icon7.png</href></Icon></IconStyle></Style>
<Point>
<coordinates>
5.89324, 50.75561
</coordinates>
</Point>
</Placemark>

<Placemark>
<name>Metellina mengei (Blackwall, 1870)</name>
<description>
<![CDATA[
<tr>
<B>Locality: </B> Netherlands, Overijssel, Oldenzaal, Haagse Bos, Grasland<br>
<B>Date: </B>18 May 2012<br>
<B>Collector: </B>Steven IJland<br>
<B>Specimen Code: </B>RMNH.ARA.14291<br>
<B>Collection: </B>RMNH<br>
1 male <br>
]]>
<A HREF="http://www.boldsystems.org/index.php/MAS_DataRetrieval_OpenSequence?selectedrecordid=2762424">Link to BOLD database</A>
</description>
<Style><IconStyle><Icon><href>http://maps.google.com/mapfiles/kml/pal4/icon7.png</href></Icon></IconStyle></Style>
<Point>
<coordinates>
6.94709, 52.27254
</coordinates>
</Point>
</Placemark>

</Folder><Folder>
<name>Pachygnatha listeri Sundevall, 1830</name>
<Placemark>
<name>Pachygnatha listeri Sundevall, 1830</name>
<description>
<![CDATA[
<tr>
<B>Locality: </B> Netherlands, Overijssel, Ossenzijl, Weerribben, mos-rietland<br>
<B>Date: </B>27 August 2011<br>
<B>Collector: </B>P.J. van Helsdingen<br>
<B>Specimen Code: </B>RMNH.ARA.12581<br>
<B>Collection: </B>RMNH<br>
1 female <br>
]]>
</description>
<Style><IconStyle><Icon><href>http://maps.google.com/mapfiles/kml/pal4/icon7.png</href></Icon></IconStyle></Style>
<Point>
<coordinates>
5.92960, 52.80783
</coordinates>
</Point>
</Placemark>

</Folder><Folder>
<name>Tetragnatha extensa (Linnaeus, 1758)</name>
<Placemark>
<name>Tetragnatha extensa (Linnaeus, 1758)</name>
<description>
<![CDATA[
<tr>
<B>Locality: </B> Netherlands, Gelderland, Doorwerth, Doorwerthse Heide, Laag-Wolfheze<br>
<B>Date: </B>10 September 2011<br>
<B>Collector: </B>Steven IJland<br>
<B>Specimen Code: </B>RMNH.ARA.12620<br>
<B>Collection: </B>RMNH<br>
1 male <br>
]]>
<A HREF="http://www.boldsystems.org/index.php/MAS_DataRetrieval_OpenSequence?selectedrecordid=2762379">Link to BOLD database</A>
</description>
<Style><IconStyle><Icon><href>http://maps.google.com/mapfiles/kml/pal4/icon7.png</href></Icon></IconStyle></Style>
<Point>
<coordinates>
5.79235, 51.99093
</coordinates>
</Point>
</Placemark>

<Placemark>
<name>Tetragnatha extensa (Linnaeus, 1758)</name>
<description>
<![CDATA[
<tr>
<B>Locality: </B> Netherlands, Zeeland, Vrouwenpolder, Oranjezon, meadow and shallow pond<br>
<B>Date: </B>20 August 2011<br>
<B>Collector: </B>P. Chen & N. Nieser<br>
<B>Specimen Code: </B>RMNH.ARA.12636<br>
<B>Collection: </B>RMNH<br>
1 female <br>
]]>
<A HREF="http://www.boldsystems.org/index.php/MAS_DataRetrieval_OpenSequence?selectedrecordid=2762388">Link to BOLD database</A>
</description>
<Style><IconStyle><Icon><href>http://maps.google.com/mapfiles/kml/pal4/icon7.png</href></Icon></IconStyle></Style>
<Point>
<coordinates>
3.58208, 51.57980
</coordinates>
</Point>
</Placemark>

<Placemark>
<name>Tetragnatha extensa (Linnaeus, 1758)</name>
<description>
<![CDATA[
<tr>
<B>Locality: </B> Netherlands, Overijssel, Oldenzaal, t Holthuis, Gemengd bos<br>
<B>Date: </B>19 May 2012<br>
<B>Collector: </B>Steven IJland<br>
<B>Specimen Code: </B>RMNH.ARA.14327<br>
<B>Collection: </B>RMNH<br>
1 male <br>
]]>
<A HREF="http://www.boldsystems.org/index.php/MAS_DataRetrieval_OpenSequence?selectedrecordid=2762442">Link to BOLD database</A>
</description>
<Style><IconStyle><Icon><href>http://maps.google.com/mapfiles/kml/pal4/icon7.png</href></Icon></IconStyle></Style>
<Point>
<coordinates>
6.89781, 52.28399
</coordinates>
</Point>
</Placemark>

</Folder><Folder>
<name>Tetragnatha montana Simon, 1874</name>
<Placemark>
<name>Tetragnatha montana Simon, 1874</name>
<description>
<![CDATA[
<B>Locality: </B> Netherlands, Limburg, Herkenbosch, De Meinweg, Roode Beek, Bronbos<br>
<B>Date: </B>09 June 2012<br>
<B>Collector: </B>Steven IJland<br>
<B>Specimen Code: </B>RMNH.ARA.14124<br>
<B>Collection: </B>RMNH<br>
<br>
]]>
<A HREF="http://www.boldsystems.org/index.php/MAS_DataRetrieval_OpenSequence?selectedrecordid=2762378">Link to BOLD database</A>
</description>
<Style><IconStyle><Icon><href>http://maps.google.com/mapfiles/kml/pal4/icon7.png</href></Icon></IconStyle></Style>
<Point>
<coordinates>
6.15948, 51.14933
</coordinates>
</Point>
</Placemark>

<Placemark>
<name>Tetragnatha montana Simon, 1874</name>
<description>
<![CDATA[
<tr>
<B>Locality: </B> Netherlands, Overijssel, Ootmarsum, Almelo-Nordhornkanaal, Oever langs kanaal<br>
<B>Date: </B>17 May 2012<br>
<B>Collector: </B>Steven IJland<br>
<B>Specimen Code: </B>RMNH.ARA.14329<br>
<B>Collection: </B>RMNH<br>
1 male <br>
]]>
<A HREF="http://www.boldsystems.org/index.php/MAS_DataRetrieval_OpenSequence?selectedrecordid=2762431">Link to BOLD database</A>
</description>
<Style><IconStyle><Icon><href>http://maps.google.com/mapfiles/kml/pal4/icon7.png</href></Icon></IconStyle></Style>
<Point>
<coordinates>
6.89595, 52.37863
</coordinates>
</Point>
</Placemark>

</Folder></Folder><Folder>
<name>Theridiidae</name>
<Folder>
<name>Anelosimus vittatus (C.L. Koch, 1836)</name>
<Placemark>
<name>Anelosimus vittatus (C.L. Koch, 1836)</name>
<description>
<![CDATA[
<tr>
<B>Locality: </B> Netherlands, Overijssel, Oldenzaal, Garden<br>
<B>Date: </B>18 May 2012<br>
<B>Collector: </B>Steven IJland<br>
<B>Specimen Code: </B>RMNH.ARA.14256<br>
<B>Collection: </B>RMNH<br>
1 male <br>
]]>
<A HREF="http://www.boldsystems.org/index.php/MAS_DataRetrieval_OpenSequence?selectedrecordid=2762448">Link to BOLD database</A>
</description>
<Style><IconStyle><Icon><href>http://maps.google.com/mapfiles/kml/pal4/icon7.png</href></Icon></IconStyle></Style>
<Point>
<coordinates>
6.94709, 52.27254
</coordinates>
</Point>
</Placemark>

<Placemark>
<name>Anelosimus vittatus (C.L. Koch, 1836)</name>
<description>
<![CDATA[
<B>Locality: </B> Netherlands, Zuid-Holland, Voorschoten<br>
<B>Date: </B>10 July 1950<br>
<B>Specimen Code: </B>RMNH.ARA.14430<br>
<B>Collection: </B>RMNH<br>
<br>
]]>
</description>
<Style><IconStyle><Icon><href>http://maps.google.com/mapfiles/kml/pal4/icon7.png</href></Icon></IconStyle></Style>
<Point>
<coordinates>
4.45, 52.13
</coordinates>
</Point>
</Placemark>

<Placemark>
<name>Anelosimus vittatus (C.L. Koch, 1836)</name>
<description>
<![CDATA[
<B>Locality: </B> Netherlands, Zuid-Holland, Leiden<br>
<B>Date: </B>23 May 1960<br>
<B>Specimen Code: </B>RMNH.ARA.14431<br>
<B>Collection: </B>RMNH<br>
<br>
]]>
</description>
<Style><IconStyle><Icon><href>http://maps.google.com/mapfiles/kml/pal4/icon7.png</href></Icon></IconStyle></Style>
<Point>
<coordinates>
4.48, 52.16
</coordinates>
</Point>
</Placemark>

<Placemark>
<name>Anelosimus vittatus (C.L. Koch, 1836)</name>
<description>
<![CDATA[
<B>Locality: </B> Netherlands, Zuid-Holland, Oegstgeest<br>
<B>Date: </B>30 May 1971<br>
<B>Specimen Code: </B>RMNH.ARA.14432<br>
<B>Collection: </B>RMNH<br>
<br>
]]>
</description>
<Style><IconStyle><Icon><href>http://maps.google.com/mapfiles/kml/pal4/icon7.png</href></Icon></IconStyle></Style>
<Point>
<coordinates>
4.46611, 52.17854
</coordinates>
</Point>
</Placemark>

<Placemark>
<name>Anelosimus vittatus (C.L. Koch, 1836)</name>
<description>
<![CDATA[
<B>Locality: </B> Netherlands, Gelderland, Groesbeek<br>
<B>Date: </B>17 June 1980<br>
<B>Specimen Code: </B>RMNH.ARA.14433<br>
<B>Collection: </B>RMNH<br>
<br>
]]>
</description>
<Style><IconStyle><Icon><href>http://maps.google.com/mapfiles/kml/pal4/icon7.png</href></Icon></IconStyle></Style>
<Point>
<coordinates>
5.97, 51.76
</coordinates>
</Point>
</Placemark>

<Placemark>
<name>Anelosimus vittatus (C.L. Koch, 1836)</name>
<description>
<![CDATA[
<B>Locality: </B> Netherlands, Overijssel, Volthe<br>
<B>Date: </B>01 July 1990<br>
<B>Specimen Code: </B>RMNH.ARA.14434<br>
<B>Collection: </B>RMNH<br>
<br>
]]>
</description>
<Style><IconStyle><Icon><href>http://maps.google.com/mapfiles/kml/pal4/icon7.png</href></Icon></IconStyle></Style>
<Point>
<coordinates>
6.93, 52.38
</coordinates>
</Point>
</Placemark>

<Placemark>
<name>Anelosimus vittatus (C.L. Koch, 1836)</name>
<description>
<![CDATA[
<B>Locality: </B> Netherlands, Drenthe, Havelte<br>
<B>Date: </B>17 June 1995<br>
<B>Specimen Code: </B>RMNH.ARA.14435<br>
<B>Collection: </B>RMNH<br>
<br>
]]>
<A HREF="http://www.boldsystems.org/index.php/MAS_DataRetrieval_OpenSequence?selectedrecordid=3476002">Link to BOLD database</A>
</description>
<Style><IconStyle><Icon><href>http://maps.google.com/mapfiles/kml/pal4/icon7.png</href></Icon></IconStyle></Style>
<Point>
<coordinates>
6.25285, 52.78564
</coordinates>
</Point>
</Placemark>

<Placemark>
<name>Anelosimus vittatus (C.L. Koch, 1836)</name>
<description>
<![CDATA[
<B>Locality: </B> Netherlands, Drenthe, Echten, Echtener Veld<br>
<B>Date: </B>26 June 1999<br>
<B>Specimen Code: </B>RMNH.ARA.14436<br>
<B>Collection: </B>RMNH<br>
<br>
]]>
<A HREF="http://www.boldsystems.org/index.php/MAS_DataRetrieval_OpenSequence?selectedrecordid=3476003">Link to BOLD database</A>
</description>
<Style><IconStyle><Icon><href>http://maps.google.com/mapfiles/kml/pal4/icon7.png</href></Icon></IconStyle></Style>
<Point>
<coordinates>
6.38, 52.72
</coordinates>
</Point>
</Placemark>

<Placemark>
<name>Anelosimus vittatus (C.L. Koch, 1836)</name>
<description>
<![CDATA[
<B>Locality: </B> Netherlands, Noord-Holland, Overveen<br>
<B>Date: </B>22 May 2005<br>
<B>Specimen Code: </B>RMNH.ARA.14437<br>
<B>Collection: </B>RMNH<br>
<br>
]]>
<A HREF="http://www.boldsystems.org/index.php/MAS_DataRetrieval_OpenSequence?selectedrecordid=2702850">Link to BOLD database</A>
</description>
<Style><IconStyle><Icon><href>http://maps.google.com/mapfiles/kml/pal4/icon7.png</href></Icon></IconStyle></Style>
<Point>
<coordinates>
4.58, 52.39
</coordinates>
</Point>
</Placemark>

<Placemark>
<name>Anelosimus vittatus (C.L. Koch, 1836)</name>
<description>
<![CDATA[
<B>Locality: </B> Netherlands, Flevoland, Kuinre, Kuinderbos<br>
<B>Date: </B>06 June 2009<br>
<B>Specimen Code: </B>RMNH.ARA.14438<br>
<B>Collection: </B>RMNH<br>
<br>
]]>
</description>
<Style><IconStyle><Icon><href>http://maps.google.com/mapfiles/kml/pal4/icon7.png</href></Icon></IconStyle></Style>
<Point>
<coordinates>
5.79, 52.78
</coordinates>
</Point>
</Placemark>

</Folder><Folder>
<name>Crustulina guttata (Wider, 1834)</name>
<Placemark>
<name>Crustulina guttata (Wider, 1834)</name>
<description>
<![CDATA[
<tr>
<B>Locality: </B> Netherlands, Limburg, Brunssum, Brunssummer Heide, zuidhelling<br>
<B>Date: </B>14 May 2011<br>
<B>Elevation: </B>140 m<br>
<B>Collector: </B>Peter van Helsdingen, Jeremy Miller, Steven Ijland<br>
<B>Specimen Code: </B>RMNH.ARA.12470<br>
<B>Collection: </B>RMNH<br>
1 female <br>
]]>
<A HREF="http://www.boldsystems.org/index.php/MAS_DataRetrieval_OpenSequence?selectedrecordid=2397841">Link to BOLD database</A>
</description>
<Style><IconStyle><Icon><href>http://maps.google.com/mapfiles/kml/pal4/icon7.png</href></Icon></IconStyle></Style>
<Point>
<coordinates>
5.99881, 50.92863
</coordinates>
</Point>
</Placemark>

</Folder><Folder>
<name>Dipoena melanogaster (C.L. Koch, 1837)</name>
<Placemark>
<name>Dipoena melanogaster (C.L. Koch, 1837)</name>
<description>
<![CDATA[
<tr>
<B>Locality: </B> Netherlands, Limburg, Schinveld, Breukberg<br>
<B>Date: </B>14 May 2011<br>
<B>Elevation: </B>50 m<br>
<B>Collector: </B>Peter van Helsdingen, Jeremy Miller, Steven Ijland<br>
<B>Specimen Code: </B>RMNH.ARA.12475<br>
<B>Collection: </B>RMNH<br>
1 male <br>
]]>
<A HREF="http://www.boldsystems.org/index.php/MAS_DataRetrieval_OpenSequence?selectedrecordid=2397846">Link to BOLD database</A>
</description>
<Style><IconStyle><Icon><href>http://maps.google.com/mapfiles/kml/pal4/icon7.png</href></Icon></IconStyle></Style>
<Point>
<coordinates>
5.98148, 50.96137
</coordinates>
</Point>
</Placemark>

</Folder><Folder>
<name>Enoplognatha ovata (Clerck, 1757)</name>
<Placemark>
<name>Enoplognatha ovata (Clerck, 1757)</name>
<description>
<![CDATA[
<B>Locality: </B> Netherlands, Limburg, Herkenbosch, De Meinweg, Roode Beek, Bronbos<br>
<B>Date: </B>09 June 2012<br>
<B>Collector: </B>Steven IJland<br>
<B>Specimen Code: </B>RMNH.ARA.14115<br>
<B>Collection: </B>RMNH<br>
<br>
]]>
<A HREF="http://www.boldsystems.org/index.php/MAS_DataRetrieval_OpenSequence?selectedrecordid=3476006">Link to BOLD database</A>
</description>
<Style><IconStyle><Icon><href>http://maps.google.com/mapfiles/kml/pal4/icon7.png</href></Icon></IconStyle></Style>
<Point>
<coordinates>
6.15948, 51.14933
</coordinates>
</Point>
</Placemark>

<Placemark>
<name>Enoplognatha ovata (Clerck, 1757)</name>
<description>
<![CDATA[
<B>Locality: </B> Netherlands, Zuid-Holland, Voorschoten<br>
<B>Date: </B>20 July 1950<br>
<B>Specimen Code: </B>RMNH.ARA.14456<br>
<B>Collection: </B>RMNH<br>
<br>
]]>
</description>
<Style><IconStyle><Icon><href>http://maps.google.com/mapfiles/kml/pal4/icon7.png</href></Icon></IconStyle></Style>
<Point>
<coordinates>
4.45, 52.13
</coordinates>
</Point>
</Placemark>

<Placemark>
<name>Enoplognatha ovata (Clerck, 1757)</name>
<description>
<![CDATA[
<B>Locality: </B> Netherlands, Noord-Holland, Texel<br>
<B>Date: </B>09 July 1960<br>
<B>Specimen Code: </B>RMNH.ARA.14457<br>
<B>Collection: </B>RMNH<br>
<br>
]]>
</description>
<Style><IconStyle><Icon><href>http://maps.google.com/mapfiles/kml/pal4/icon7.png</href></Icon></IconStyle></Style>
<Point>
<coordinates>
4.79, 53.12
</coordinates>
</Point>
</Placemark>

<Placemark>
<name>Enoplognatha ovata (Clerck, 1757)</name>
<description>
<![CDATA[
<B>Locality: </B> Netherlands, Drenthe, Dwingeloo<br>
<B>Date: </B>28 June 1970<br>
<B>Specimen Code: </B>RMNH.ARA.14458<br>
<B>Collection: </B>RMNH<br>
<br>
]]>
</description>
<Style><IconStyle><Icon><href>http://maps.google.com/mapfiles/kml/pal4/icon7.png</href></Icon></IconStyle></Style>
<Point>
<coordinates>
6.37, 52.81
</coordinates>
</Point>
</Placemark>

<Placemark>
<name>Enoplognatha ovata (Clerck, 1757)</name>
<description>
<![CDATA[
<B>Locality: </B> Netherlands, Gelderland, Groesbeek<br>
<B>Date: </B>17 June 1980<br>
<B>Specimen Code: </B>RMNH.ARA.14459<br>
<B>Collection: </B>RMNH<br>
<br>
]]>
</description>
<Style><IconStyle><Icon><href>http://maps.google.com/mapfiles/kml/pal4/icon7.png</href></Icon></IconStyle></Style>
<Point>
<coordinates>
5.97, 51.76
</coordinates>
</Point>
</Placemark>

<Placemark>
<name>Enoplognatha ovata (Clerck, 1757)</name>
<description>
<![CDATA[
<B>Locality: </B> Netherlands, Overijssel, Losser<br>
<B>Date: </B>25 July 1990<br>
<B>Specimen Code: </B>RMNH.ARA.14460<br>
<B>Collection: </B>RMNH<br>
<br>
]]>
</description>
<Style><IconStyle><Icon><href>http://maps.google.com/mapfiles/kml/pal4/icon7.png</href></Icon></IconStyle></Style>
<Point>
<coordinates>
7.05, 52.37
</coordinates>
</Point>
</Placemark>

<Placemark>
<name>Enoplognatha ovata (Clerck, 1757)</name>
<description>
<![CDATA[
<B>Locality: </B> Netherlands, Overijssel, Giethoorn<br>
<B>Date: </B>16 June 1995<br>
<B>Specimen Code: </B>RMNH.ARA.14461<br>
<B>Collection: </B>RMNH<br>
<br>
]]>
<A HREF="http://www.boldsystems.org/index.php/MAS_DataRetrieval_OpenSequence?selectedrecordid=3476004">Link to BOLD database</A>
</description>
<Style><IconStyle><Icon><href>http://maps.google.com/mapfiles/kml/pal4/icon7.png</href></Icon></IconStyle></Style>
<Point>
<coordinates>
6.09802, 52.74397
</coordinates>
</Point>
</Placemark>

<Placemark>
<name>Enoplognatha ovata (Clerck, 1757)</name>
<description>
<![CDATA[
<B>Locality: </B> Netherlands, Drenthe, Echten, Echtener Veld<br>
<B>Date: </B>26 June 1999<br>
<B>Specimen Code: </B>RMNH.ARA.14462<br>
<B>Collection: </B>RMNH<br>
<br>
]]>
<A HREF="http://www.boldsystems.org/index.php/MAS_DataRetrieval_OpenSequence?selectedrecordid=3476005">Link to BOLD database</A>
</description>
<Style><IconStyle><Icon><href>http://maps.google.com/mapfiles/kml/pal4/icon7.png</href></Icon></IconStyle></Style>
<Point>
<coordinates>
6.38, 52.72
</coordinates>
</Point>
</Placemark>

</Folder><Folder>
<name>Enoplognatha thoracica (Hahn, 1833)</name>
<Placemark>
<name>Enoplognatha thoracica (Hahn, 1833)</name>
<description>
<![CDATA[
<tr>
<B>Locality: </B> Netherlands, Limburg, Brunssum, Brunssummer Heide, natte heide<br>
<B>Date: </B>14 May 2011<br>
<B>Elevation: </B>60 m<br>
<B>Collector: </B>Peter van Helsdingen, Jeremy Miller, Steven Ijland<br>
<B>Specimen Code: </B>RMNH.ARA.12476<br>
<B>Collection: </B>RMNH<br>
1 male <br>
]]>
<A HREF="http://www.boldsystems.org/index.php/MAS_DataRetrieval_OpenSequence?selectedrecordid=2397847">Link to BOLD database</A>
</description>
<Style><IconStyle><Icon><href>http://maps.google.com/mapfiles/kml/pal4/icon7.png</href></Icon></IconStyle></Style>
<Point>
<coordinates>
5.99828, 50.92675
</coordinates>
</Point>
</Placemark>

<Placemark>
<name>Enoplognatha thoracica (Hahn, 1833)</name>
<description>
<![CDATA[
<tr>
<B>Locality: </B> Netherlands, Overijssel, Oldenzaal, t Holthuis, Gemengd bos<br>
<B>Date: </B>19 May 2012<br>
<B>Collector: </B>Steven IJland<br>
<B>Specimen Code: </B>RMNH.ARA.14271<br>
<B>Collection: </B>RMNH<br>
1 male <br>
]]>
<A HREF="http://www.boldsystems.org/index.php/MAS_DataRetrieval_OpenSequence?selectedrecordid=2762454">Link to BOLD database</A>
</description>
<Style><IconStyle><Icon><href>http://maps.google.com/mapfiles/kml/pal4/icon7.png</href></Icon></IconStyle></Style>
<Point>
<coordinates>
6.89781, 52.28399
</coordinates>
</Point>
</Placemark>

<Placemark>
<name>Enoplognatha thoracica (Hahn, 1833)</name>
<description>
<![CDATA[
<tr>
<B>Locality: </B> Netherlands, Overijssel, Oldenzaal, t Holthuis, Gemengd bos<br>
<B>Date: </B>19 May 2012<br>
<B>Collector: </B>Steven IJland<br>
<B>Specimen Code: </B>RMNH.ARA.14321<br>
<B>Collection: </B>RMNH<br>
1 female <br>
]]>
<A HREF="http://www.boldsystems.org/index.php/MAS_DataRetrieval_OpenSequence?selectedrecordid=3476007">Link to BOLD database</A>
</description>
<Style><IconStyle><Icon><href>http://maps.google.com/mapfiles/kml/pal4/icon7.png</href></Icon></IconStyle></Style>
<Point>
<coordinates>
6.89781, 52.28399
</coordinates>
</Point>
</Placemark>

</Folder><Folder>
<name>Episinus angulatus (Blackwall, 1836)</name>
<Placemark>
<name>Episinus angulatus (Blackwall, 1836)</name>
<description>
<![CDATA[
<tr>
<B>Locality: </B> Netherlands, Limburg, Brunssum, Brunssummer Heide, zuidhelling<br>
<B>Date: </B>14 May 2011<br>
<B>Elevation: </B>140 m<br>
<B>Collector: </B>Peter van Helsdingen, Jeremy Miller, Steven Ijland<br>
<B>Specimen Code: </B>RMNH.ARA.12478<br>
<B>Collection: </B>RMNH<br>
3 males <br>
]]>
<A HREF="http://www.boldsystems.org/index.php/MAS_DataRetrieval_OpenSequence?selectedrecordid=2397849">Link to BOLD database</A>
</description>
<Style><IconStyle><Icon><href>http://maps.google.com/mapfiles/kml/pal4/icon7.png</href></Icon></IconStyle></Style>
<Point>
<coordinates>
5.99881, 50.92863
</coordinates>
</Point>
</Placemark>

<Placemark>
<name>Episinus angulatus (Blackwall, 1836)</name>
<description>
<![CDATA[
<tr>
<B>Locality: </B> Netherlands, Overijssel, Hezingen, Springendal, Droge hei, bosrand langs hei<br>
<B>Date: </B>17 May 2012<br>
<B>Collector: </B>Steven IJland<br>
<B>Specimen Code: </B>RMNH.ARA.14272<br>
<B>Collection: </B>RMNH<br>
1 female <br>
]]>
<A HREF="http://www.boldsystems.org/index.php/MAS_DataRetrieval_OpenSequence?selectedrecordid=2762447">Link to BOLD database</A>
</description>
<Style><IconStyle><Icon><href>http://maps.google.com/mapfiles/kml/pal4/icon7.png</href></Icon></IconStyle></Style>
<Point>
<coordinates>
6.88261, 52.43931
</coordinates>
</Point>
</Placemark>

</Folder><Folder>
<name>Euryopis flavomaculata (C.L. Koch, 1836)</name>
<Placemark>
<name>Euryopis flavomaculata (C.L. Koch, 1836)</name>
<description>
<![CDATA[
<tr>
<B>Locality: </B> Netherlands, Limburg, Schinveld, Breukberg<br>
<B>Date: </B>14 May 2011<br>
<B>Elevation: </B>50 m<br>
<B>Collector: </B>Peter van Helsdingen, Jeremy Miller, Steven Ijland<br>
<B>Specimen Code: </B>RMNH.ARA.12481<br>
<B>Collection: </B>RMNH<br>
1 female <br>
]]>
<A HREF="http://www.boldsystems.org/index.php/MAS_DataRetrieval_OpenSequence?selectedrecordid=2397852">Link to BOLD database</A>
</description>
<Style><IconStyle><Icon><href>http://maps.google.com/mapfiles/kml/pal4/icon7.png</href></Icon></IconStyle></Style>
<Point>
<coordinates>
5.98148, 50.96137
</coordinates>
</Point>
</Placemark>

<Placemark>
<name>Euryopis flavomaculata (C.L. Koch, 1836)</name>
<description>
<![CDATA[
<tr>
<B>Locality: </B> Netherlands, Overijssel, Oldenzaal, t Holthuis, Gemengd bos<br>
<B>Date: </B>19 May 2012<br>
<B>Collector: </B>Steven IJland<br>
<B>Specimen Code: </B>RMNH.ARA.14275<br>
<B>Collection: </B>RMNH<br>
1 male <br>
]]>
<A HREF="http://www.boldsystems.org/index.php/MAS_DataRetrieval_OpenSequence?selectedrecordid=2762453">Link to BOLD database</A>
</description>
<Style><IconStyle><Icon><href>http://maps.google.com/mapfiles/kml/pal4/icon7.png</href></Icon></IconStyle></Style>
<Point>
<coordinates>
6.89781, 52.28399
</coordinates>
</Point>
</Placemark>

</Folder><Folder>
<name>Lasaeola tristis (Hahn, 1833)</name>
<Placemark>
<name>Lasaeola tristis (Hahn, 1833)</name>
<description>
<![CDATA[
<tr>
<B>Locality: </B> Netherlands, Limburg, Brunssum, Brunssummer Heide, zuidhelling<br>
<B>Date: </B>14 May 2011<br>
<B>Elevation: </B>140 m<br>
<B>Collector: </B>Peter van Helsdingen, Jeremy Miller, Steven Ijland<br>
<B>Specimen Code: </B>RMNH.ARA.12493<br>
<B>Collection: </B>RMNH<br>
1 female <br>
]]>
<A HREF="http://www.boldsystems.org/index.php/MAS_DataRetrieval_OpenSequence?selectedrecordid=2397864">Link to BOLD database</A>
</description>
<Style><IconStyle><Icon><href>http://maps.google.com/mapfiles/kml/pal4/icon7.png</href></Icon></IconStyle></Style>
<Point>
<coordinates>
5.99881, 50.92863
</coordinates>
</Point>
</Placemark>

</Folder><Folder>
<name>Neottiura bimaculata (Linnaeus, 1767)</name>
<Placemark>
<name>Neottiura bimaculata (Linnaeus, 1767)</name>
<description>
<![CDATA[
<tr>
<B>Locality: </B> Netherlands, Limburg, Brunssum, Brunssummer Heide, zuidhelling<br>
<B>Date: </B>14 May 2011<br>
<B>Elevation: </B>140 m<br>
<B>Collector: </B>Peter van Helsdingen, Jeremy Miller, Steven Ijland<br>
<B>Specimen Code: </B>RMNH.ARA.12506<br>
<B>Collection: </B>RMNH<br>
1 female <br>
]]>
<A HREF="http://www.boldsystems.org/index.php/MAS_DataRetrieval_OpenSequence?selectedrecordid=2397877">Link to BOLD database</A>
</description>
<Style><IconStyle><Icon><href>http://maps.google.com/mapfiles/kml/pal4/icon7.png</href></Icon></IconStyle></Style>
<Point>
<coordinates>
5.99881, 50.92863
</coordinates>
</Point>
</Placemark>

<Placemark>
<name>Neottiura bimaculata (Linnaeus, 1767)</name>
<description>
<![CDATA[
<tr>
<B>Locality: </B> Netherlands, Overijssel, Oldenzaal, t Holthuis, Gemengd bos<br>
<B>Date: </B>19 May 2012<br>
<B>Collector: </B>Steven IJland<br>
<B>Specimen Code: </B>RMNH.ARA.14297<br>
<B>Collection: </B>RMNH<br>
1 male <br>
]]>
<A HREF="http://www.boldsystems.org/index.php/MAS_DataRetrieval_OpenSequence?selectedrecordid=2762433">Link to BOLD database</A>
</description>
<Style><IconStyle><Icon><href>http://maps.google.com/mapfiles/kml/pal4/icon7.png</href></Icon></IconStyle></Style>
<Point>
<coordinates>
6.89781, 52.28399
</coordinates>
</Point>
</Placemark>

<Placemark>
<name>Neottiura bimaculata (Linnaeus, 1767)</name>
<description>
<![CDATA[
<B>Locality: </B> Netherlands, Limburg, Bemelen, Bemelerberg<br>
<B>Date: </B>20 July 1950<br>
<B>Specimen Code: </B>RMNH.ARA.14494<br>
<B>Collection: </B>RMNH<br>
<br>
]]>
</description>
<Style><IconStyle><Icon><href>http://maps.google.com/mapfiles/kml/pal4/icon7.png</href></Icon></IconStyle></Style>
<Point>
<coordinates>
5.76, 50.85
</coordinates>
</Point>
</Placemark>

<Placemark>
<name>Neottiura bimaculata (Linnaeus, 1767)</name>
<description>
<![CDATA[
<B>Locality: </B> Netherlands, Noord-Holland, Texel<br>
<B>Date: </B>13 July 1960<br>
<B>Specimen Code: </B>RMNH.ARA.14495<br>
<B>Collection: </B>RMNH<br>
<br>
]]>
</description>
<Style><IconStyle><Icon><href>http://maps.google.com/mapfiles/kml/pal4/icon7.png</href></Icon></IconStyle></Style>
<Point>
<coordinates>
4.79, 53.12
</coordinates>
</Point>
</Placemark>

<Placemark>
<name>Neottiura bimaculata (Linnaeus, 1767)</name>
<description>
<![CDATA[
<B>Locality: </B> Netherlands, Friesland, Duurswoude<br>
<B>Date: </B>13 August 1972<br>
<B>Specimen Code: </B>RMNH.ARA.14496<br>
<B>Collection: </B>RMNH<br>
<br>
]]>
</description>
<Style><IconStyle><Icon><href>http://maps.google.com/mapfiles/kml/pal4/icon7.png</href></Icon></IconStyle></Style>
<Point>
<coordinates>
6.22, 53.05
</coordinates>
</Point>
</Placemark>

<Placemark>
<name>Neottiura bimaculata (Linnaeus, 1767)</name>
<description>
<![CDATA[
<B>Locality: </B> Netherlands, Noord-Holland, Callantsoog, De Zijpe<br>
<B>Date: </B>16 June 1981<br>
<B>Specimen Code: </B>RMNH.ARA.14497<br>
<B>Collection: </B>RMNH<br>
<br>
]]>
</description>
<Style><IconStyle><Icon><href>http://maps.google.com/mapfiles/kml/pal4/icon7.png</href></Icon></IconStyle></Style>
<Point>
<coordinates>
4.71, 52.82
</coordinates>
</Point>
</Placemark>

<Placemark>
<name>Neottiura bimaculata (Linnaeus, 1767)</name>
<description>
<![CDATA[
<B>Locality: </B> Netherlands, Overijssel, Saasveld<br>
<B>Date: </B>11 June 1990<br>
<B>Specimen Code: </B>RMNH.ARA.14498<br>
<B>Collection: </B>RMNH<br>
<br>
]]>
</description>
<Style><IconStyle><Icon><href>http://maps.google.com/mapfiles/kml/pal4/icon7.png</href></Icon></IconStyle></Style>
<Point>
<coordinates>
6.78, 52.32
</coordinates>
</Point>
</Placemark>

<Placemark>
<name>Neottiura bimaculata (Linnaeus, 1767)</name>
<description>
<![CDATA[
<B>Locality: </B> Netherlands, Friesland, Veenhuizen, Fochteloerveen<br>
<B>Date: </B>30 May 1995<br>
<B>Specimen Code: </B>RMNH.ARA.14499<br>
<B>Collection: </B>RMNH<br>
<br>
]]>
<A HREF="http://www.boldsystems.org/index.php/MAS_DataRetrieval_OpenSequence?selectedrecordid=3476008">Link to BOLD database</A>
</description>
<Style><IconStyle><Icon><href>http://maps.google.com/mapfiles/kml/pal4/icon7.png</href></Icon></IconStyle></Style>
<Point>
<coordinates>
6.39, 53.00
</coordinates>
</Point>
</Placemark>

<Placemark>
<name>Neottiura bimaculata (Linnaeus, 1767)</name>
<description>
<![CDATA[
<B>Locality: </B> Netherlands, Drenthe, Echten, Echtener Veld<br>
<B>Date: </B>26 June 1999<br>
<B>Specimen Code: </B>RMNH.ARA.14500<br>
<B>Collection: </B>RMNH<br>
<br>
]]>
<A HREF="http://www.boldsystems.org/index.php/MAS_DataRetrieval_OpenSequence?selectedrecordid=3476009">Link to BOLD database</A>
</description>
<Style><IconStyle><Icon><href>http://maps.google.com/mapfiles/kml/pal4/icon7.png</href></Icon></IconStyle></Style>
<Point>
<coordinates>
6.38, 52.72
</coordinates>
</Point>
</Placemark>

<Placemark>
<name>Neottiura bimaculata (Linnaeus, 1767)</name>
<description>
<![CDATA[
<B>Locality: </B> Netherlands, Noord-Holland, Overveen<br>
<B>Date: </B>26 May 2005<br>
<B>Specimen Code: </B>RMNH.ARA.14501<br>
<B>Collection: </B>RMNH<br>
<br>
]]>
<A HREF="http://www.boldsystems.org/index.php/MAS_DataRetrieval_OpenSequence?selectedrecordid=3476010">Link to BOLD database</A>
</description>
<Style><IconStyle><Icon><href>http://maps.google.com/mapfiles/kml/pal4/icon7.png</href></Icon></IconStyle></Style>
<Point>
<coordinates>
4.58, 52.39
</coordinates>
</Point>
</Placemark>

<Placemark>
<name>Neottiura bimaculata (Linnaeus, 1767)</name>
<description>
<![CDATA[
<B>Locality: </B> Netherlands, Flevoland, Kraggenburg, Voorsterbos<br>
<B>Date: </B>06 June 2007<br>
<B>Specimen Code: </B>RMNH.ARA.14502<br>
<B>Collection: </B>RMNH<br>
<br>
]]>
<A HREF="http://www.boldsystems.org/index.php/MAS_DataRetrieval_OpenSequence?selectedrecordid=2702851">Link to BOLD database</A>
</description>
<Style><IconStyle><Icon><href>http://maps.google.com/mapfiles/kml/pal4/icon7.png</href></Icon></IconStyle></Style>
<Point>
<coordinates>
5.91, 52.67
</coordinates>
</Point>
</Placemark>

</Folder><Folder>
<name>Paidiscura pallens (Blackwall, 1834)</name>
<Placemark>
<name>Paidiscura pallens (Blackwall, 1834)</name>
<description>
<![CDATA[
<tr>
<B>Locality: </B> Netherlands, Limburg, Eperheide, Bovenste Bos<br>
<B>Date: </B>15 May 2011<br>
<B>Elevation: </B>185 m<br>
<B>Collector: </B>Peter van Helsdingen, Jeremy Miller, Steven Ijland<br>
<B>Specimen Code: </B>RMNH.ARA.12515<br>
<B>Collection: </B>RMNH<br>
1 female <br>
]]>
<A HREF="http://www.boldsystems.org/index.php/MAS_DataRetrieval_OpenSequence?selectedrecordid=2397886">Link to BOLD database</A>
</description>
<Style><IconStyle><Icon><href>http://maps.google.com/mapfiles/kml/pal4/icon7.png</href></Icon></IconStyle></Style>
<Point>
<coordinates>
5.89324, 50.75561
</coordinates>
</Point>
</Placemark>

</Folder><Folder>
<name>Parasteatoda lunata (Clerck, 1757)</name>
<Placemark>
<name>Parasteatoda lunata (Clerck, 1757)</name>
<description>
<![CDATA[
<tr>
<B>Locality: </B> Netherlands, Limburg, Eperheide, Bovenste Bos<br>
<B>Date: </B>15 May 2011<br>
<B>Elevation: </B>185 m<br>
<B>Collector: </B>Peter van Helsdingen, Jeremy Miller, Steven Ijland<br>
<B>Specimen Code: </B>RMNH.ARA.12517<br>
<B>Collection: </B>RMNH<br>
1 male <br>
]]>
<A HREF="http://www.boldsystems.org/index.php/MAS_DataRetrieval_OpenSequence?selectedrecordid=2397888">Link to BOLD database</A>
</description>
<Style><IconStyle><Icon><href>http://maps.google.com/mapfiles/kml/pal4/icon7.png</href></Icon></IconStyle></Style>
<Point>
<coordinates>
5.89324, 50.75561
</coordinates>
</Point>
</Placemark>

<Placemark>
<name>Parasteatoda lunata (Clerck, 1757)</name>
<description>
<![CDATA[
<tr>
<B>Locality: </B> Netherlands, Overijssel, Oldenzaal, t Holthuis, Gemengd bos<br>
<B>Date: </B>19 May 2012<br>
<B>Collector: </B>Steven IJland<br>
<B>Specimen Code: </B>RMNH.ARA.14306<br>
<B>Collection: </B>RMNH<br>
1 female <br>
]]>
<A HREF="http://www.boldsystems.org/index.php/MAS_DataRetrieval_OpenSequence?selectedrecordid=2762395">Link to BOLD database</A>
</description>
<Style><IconStyle><Icon><href>http://maps.google.com/mapfiles/kml/pal4/icon7.png</href></Icon></IconStyle></Style>
<Point>
<coordinates>
6.89781, 52.28399
</coordinates>
</Point>
</Placemark>

</Folder><Folder>
<name>Phylloneta sisyphia (Clerck, 1757)</name>
<Placemark>
<name>Phylloneta sisyphia (Clerck, 1757)</name>
<description>
<![CDATA[
<tr>
<B>Locality: </B> Netherlands, Overijssel, Vasse, Zuidelijke Vasserheide, Droge hei, bosrand langs hei<br>
<B>Date: </B>17 May 2012<br>
<B>Collector: </B>Steven IJland<br>
<B>Specimen Code: </B>RMNH.ARA.14314<br>
<B>Collection: </B>RMNH<br>
1 male <br>
]]>
<A HREF="http://www.boldsystems.org/index.php/MAS_DataRetrieval_OpenSequence?selectedrecordid=3476011">Link to BOLD database</A>
</description>
<Style><IconStyle><Icon><href>http://maps.google.com/mapfiles/kml/pal4/icon7.png</href></Icon></IconStyle></Style>
<Point>
<coordinates>
6.84974, 52.41474
</coordinates>
</Point>
</Placemark>

<Placemark>
<name>Phylloneta sisyphia (Clerck, 1757)</name>
<description>
<![CDATA[
<tr>
<B>Locality: </B> Netherlands, Overijssel, Oldenzaal, t Holthuis, Gemengd bos<br>
<B>Date: </B>19 May 2012<br>
<B>Collector: </B>Steven IJland<br>
<B>Specimen Code: </B>RMNH.ARA.14315<br>
<B>Collection: </B>RMNH<br>
1 female <br>
]]>
<A HREF="http://www.boldsystems.org/index.php/MAS_DataRetrieval_OpenSequence?selectedrecordid=2762407">Link to BOLD database</A>
</description>
<Style><IconStyle><Icon><href>http://maps.google.com/mapfiles/kml/pal4/icon7.png</href></Icon></IconStyle></Style>
<Point>
<coordinates>
6.89781, 52.28399
</coordinates>
</Point>
</Placemark>

</Folder><Folder>
<name>Platnickina tincta (Walckenaer, 1802)</name>
<Placemark>
<name>Platnickina tincta (Walckenaer, 1802)</name>
<description>
<![CDATA[
<tr>
<B>Locality: </B> Netherlands, Limburg, Brunssum, Brunssummer Heide, zuidhelling<br>
<B>Date: </B>14 May 2011<br>
<B>Elevation: </B>140 m<br>
<B>Collector: </B>Peter van Helsdingen, Jeremy Miller, Steven Ijland<br>
<B>Specimen Code: </B>RMNH.ARA.12534<br>
<B>Collection: </B>RMNH<br>
1 male <br>
]]>
<A HREF="http://www.boldsystems.org/index.php/MAS_DataRetrieval_OpenSequence?selectedrecordid=2397905">Link to BOLD database</A>
</description>
<Style><IconStyle><Icon><href>http://maps.google.com/mapfiles/kml/pal4/icon7.png</href></Icon></IconStyle></Style>
<Point>
<coordinates>
5.99881, 50.92863
</coordinates>
</Point>
</Placemark>

<Placemark>
<name>Platnickina tincta (Walckenaer, 1802)</name>
<description>
<![CDATA[
<tr>
<B>Locality: </B> Netherlands, Overijssel, Oldenzaal, Haagse Bos, Veendijk, Grasland<br>
<B>Date: </B>18 May 2012<br>
<B>Collector: </B>Steven IJland<br>
<B>Specimen Code: </B>RMNH.ARA.14319<br>
<B>Collection: </B>RMNH<br>
1 female <br>
]]>
<A HREF="http://www.boldsystems.org/index.php/MAS_DataRetrieval_OpenSequence?selectedrecordid=2762404">Link to BOLD database</A>
</description>
<Style><IconStyle><Icon><href>http://maps.google.com/mapfiles/kml/pal4/icon7.png</href></Icon></IconStyle></Style>
<Point>
<coordinates>
6.94709, 52.27254
</coordinates>
</Point>
</Placemark>

</Folder><Folder>
<name>Simitidion simile (C.L. Koch, 1836)</name>
<Placemark>
<name>Simitidion simile (C.L. Koch, 1836)</name>
<description>
<![CDATA[
<tr>
<B>Locality: </B> Netherlands, Limburg, Brunssum, Brunssummer Heide, zuidhelling<br>
<B>Date: </B>14 May 2011<br>
<B>Elevation: </B>140 m<br>
<B>Collector: </B>Peter van Helsdingen, Jeremy Miller, Steven Ijland<br>
<B>Specimen Code: </B>RMNH.ARA.12536<br>
<B>Collection: </B>RMNH<br>
1 female <br>
]]>
<A HREF="http://www.boldsystems.org/index.php/MAS_DataRetrieval_OpenSequence?selectedrecordid=2397907">Link to BOLD database</A>
</description>
<Style><IconStyle><Icon><href>http://maps.google.com/mapfiles/kml/pal4/icon7.png</href></Icon></IconStyle></Style>
<Point>
<coordinates>
5.99881, 50.92863
</coordinates>
</Point>
</Placemark>

</Folder><Folder>
<name>Steatoda bipunctata (Linnaeus, 1758)</name>
<Placemark>
<name>Steatoda bipunctata (Linnaeus, 1758)</name>
<description>
<![CDATA[
<tr>
<B>Locality: </B> Netherlands, Zuid-Holland, Oegstgeest, in huis<br>
<B>Date: </B>10 September 2011<br>
<B>Collector: </B>P.J. van Helsdingen<br>
<B>Specimen Code: </B>RMNH.ARA.12595<br>
<B>Collection: </B>RMNH<br>
1 female <br>
]]>
<A HREF="http://www.boldsystems.org/index.php/MAS_DataRetrieval_OpenSequence?selectedrecordid=2762420">Link to BOLD database</A>
</description>
<Style><IconStyle><Icon><href>http://maps.google.com/mapfiles/kml/pal4/icon7.png</href></Icon></IconStyle></Style>
<Point>
<coordinates>
4.46611, 52.17854
</coordinates>
</Point>
</Placemark>

</Folder><Folder>
<name>Theridion hemerobium Simon, 1914</name>
<Placemark>
<name>Theridion hemerobium Simon, 1914</name>
<description>
<![CDATA[
<tr>
<B>Locality: </B> Netherlands, Overijssel, Ossenzijl, Weerribben, mos-rietland<br>
<B>Date: </B>27 August 2011<br>
<B>Collector: </B>P.J. van Helsdingen<br>
<B>Specimen Code: </B>RMNH.ARA.12585<br>
<B>Collection: </B>RMNH<br>
1 female <br>
]]>
<A HREF="http://www.boldsystems.org/index.php/MAS_DataRetrieval_OpenSequence?selectedrecordid=2762380">Link to BOLD database</A>
</description>
<Style><IconStyle><Icon><href>http://maps.google.com/mapfiles/kml/pal4/icon7.png</href></Icon></IconStyle></Style>
<Point>
<coordinates>
5.92960, 52.80783
</coordinates>
</Point>
</Placemark>

</Folder><Folder>
<name>Theridion melanurum Hahn, 1831</name>
<Placemark>
<name>Theridion melanurum Hahn, 1831</name>
<description>
<![CDATA[
<tr>
<B>Locality: </B> Netherlands, Overijssel, Oldenzaal, Garden<br>
<B>Date: </B>18 May 2012<br>
<B>Collector: </B>Steven IJland<br>
<B>Specimen Code: </B>RMNH.ARA.14330<br>
<B>Collection: </B>RMNH<br>
1 female <br>
]]>
<A HREF="http://www.boldsystems.org/index.php/MAS_DataRetrieval_OpenSequence?selectedrecordid=2762412">Link to BOLD database</A>
</description>
<Style><IconStyle><Icon><href>http://maps.google.com/mapfiles/kml/pal4/icon7.png</href></Icon></IconStyle></Style>
<Point>
<coordinates>
6.94709, 52.27254
</coordinates>
</Point>
</Placemark>

</Folder><Folder>
<name>Theridion pinastri Koch, 1872</name>
<Placemark>
<name>Theridion pinastri Koch, 1872</name>
<description>
<![CDATA[
<tr>
<B>Locality: </B> Netherlands, Limburg, Schinveld, Breukberg<br>
<B>Date: </B>14 May 2011<br>
<B>Elevation: </B>50 m<br>
<B>Collector: </B>Peter van Helsdingen, Jeremy Miller, Steven Ijland<br>
<B>Specimen Code: </B>RMNH.ARA.12540<br>
<B>Collection: </B>RMNH<br>
1 female <br>
]]>
<A HREF="http://www.boldsystems.org/index.php/MAS_DataRetrieval_OpenSequence?selectedrecordid=2397911">Link to BOLD database</A>
</description>
<Style><IconStyle><Icon><href>http://maps.google.com/mapfiles/kml/pal4/icon7.png</href></Icon></IconStyle></Style>
<Point>
<coordinates>
5.98148, 50.96137
</coordinates>
</Point>
</Placemark>

</Folder><Folder>
<name>Theridion uhligi Martin, 1974</name>
<Placemark>
<name>Theridion uhligi Martin, 1974</name>
<description>
<![CDATA[
<tr>
<B>Locality: </B> Netherlands, Limburg, Brunssum, Brunssummer Heide, zuidhelling<br>
<B>Date: </B>14 May 2011<br>
<B>Elevation: </B>140 m<br>
<B>Collector: </B>Peter van Helsdingen, Jeremy Miller, Steven Ijland<br>
<B>Specimen Code: </B>RMNH.ARA.12541<br>
<B>Collection: </B>RMNH<br>
1 female <br>
]]>
<A HREF="http://www.boldsystems.org/index.php/MAS_DataRetrieval_OpenSequence?selectedrecordid=2397912">Link to BOLD database</A>
</description>
<Style><IconStyle><Icon><href>http://maps.google.com/mapfiles/kml/pal4/icon7.png</href></Icon></IconStyle></Style>
<Point>
<coordinates>
5.99881, 50.92863
</coordinates>
</Point>
</Placemark>

</Folder><Folder>
<name>Theridion varians Hahn, 1832</name>
<Placemark>
<name>Theridion varians Hahn, 1832</name>
<description>
<![CDATA[
<tr>
<B>Locality: </B> Netherlands, Limburg, Schinveld, Breukberg<br>
<B>Date: </B>14 May 2011<br>
<B>Elevation: </B>50 m<br>
<B>Collector: </B>Peter van Helsdingen, Jeremy Miller, Steven Ijland<br>
<B>Specimen Code: </B>RMNH.ARA.12542<br>
<B>Collection: </B>RMNH<br>
1 female <br>
]]>
<A HREF="http://www.boldsystems.org/index.php/MAS_DataRetrieval_OpenSequence?selectedrecordid=2397913">Link to BOLD database</A>
</description>
<Style><IconStyle><Icon><href>http://maps.google.com/mapfiles/kml/pal4/icon7.png</href></Icon></IconStyle></Style>
<Point>
<coordinates>
5.98148, 50.96137
</coordinates>
</Point>
</Placemark>

</Folder></Folder><Folder>
<name>Thomisidae</name>
<Folder>
<name>Ozyptila praticola (C.L. Koch, 1837)</name>
<Placemark>
<name>Ozyptila praticola (C.L. Koch, 1837)</name>
<description>
<![CDATA[
<tr>
<B>Locality: </B> Netherlands, Gelderland, Doorwerth, Doorwerthse Heide, Laag-Wolfheze<br>
<B>Date: </B>10 September 2011<br>
<B>Collector: </B>Steven IJland<br>
<B>Specimen Code: </B>RMNH.ARA.12604<br>
<B>Collection: </B>RMNH<br>
1 female <br>
]]>
<A HREF="http://www.boldsystems.org/index.php/MAS_DataRetrieval_OpenSequence?selectedrecordid=2702810">Link to BOLD database</A>
</description>
<Style><IconStyle><Icon><href>http://maps.google.com/mapfiles/kml/pal4/icon7.png</href></Icon></IconStyle></Style>
<Point>
<coordinates>
5.79235, 51.99093
</coordinates>
</Point>
</Placemark>

<Placemark>
<name>Ozyptila praticola (C.L. Koch, 1837)</name>
<description>
<![CDATA[
<tr>
<B>Locality: </B> Netherlands, Overijssel, Vasse, Zuidelijke Vasserheide, Droge hei, bosrand langs hei<br>
<B>Date: </B>17 May 2012<br>
<B>Collector: </B>Steven IJland<br>
<B>Specimen Code: </B>RMNH.ARA.14304<br>
<B>Collection: </B>RMNH<br>
1 male <br>
]]>
<A HREF="http://www.boldsystems.org/index.php/MAS_DataRetrieval_OpenSequence?selectedrecordid=2762423">Link to BOLD database</A>
</description>
<Style><IconStyle><Icon><href>http://maps.google.com/mapfiles/kml/pal4/icon7.png</href></Icon></IconStyle></Style>
<Point>
<coordinates>
6.84974, 52.41474
</coordinates>
</Point>
</Placemark>

<Placemark>
<name>Ozyptila praticola (C.L. Koch, 1837)</name>
<description>
<![CDATA[
<tr>
<B>Locality: </B> Netherlands, Zuid-Holland, Oegstgeest, tuin<br>
<B>Date: </B>27 September 1992<br>
<B>Collector: </B>P.J. van Helsdingen<br>
<B>Specimen Code: </B>RMNH.ARA.14408<br>
<B>Collection: </B>RMNH<br>
1 male <br>
]]>
<A HREF="http://www.boldsystems.org/index.php/MAS_DataRetrieval_OpenSequence?selectedrecordid=2702813">Link to BOLD database</A>
</description>
<Style><IconStyle><Icon><href>http://maps.google.com/mapfiles/kml/pal4/icon7.png</href></Icon></IconStyle></Style>
<Point>
<coordinates>
4.46611, 52.17854
</coordinates>
</Point>
</Placemark>

<Placemark>
<name>Ozyptila praticola (C.L. Koch, 1837)</name>
<description>
<![CDATA[
<tr>
<B>Locality: </B> Netherlands, Drenthe, Havelte, Licht Eiken-Berkenbos, in Desch fle en blad, uitgeschud<br>
<B>Date: </B>21 October 1995<br>
<B>Collector: </B>K. van der Veen<br>
<B>Specimen Code: </B>RMNH.ARA.14409<br>
<B>Collection: </B>RMNH<br>
1 female <br>
]]>
<A HREF="http://www.boldsystems.org/index.php/MAS_DataRetrieval_OpenSequence?selectedrecordid=2702812">Link to BOLD database</A>
</description>
<Style><IconStyle><Icon><href>http://maps.google.com/mapfiles/kml/pal4/icon7.png</href></Icon></IconStyle></Style>
<Point>
<coordinates>
6.24128, 52.80010
</coordinates>
</Point>
</Placemark>

<Placemark>
<name>Ozyptila praticola (C.L. Koch, 1837)</name>
<description>
<![CDATA[
<tr>
<B>Locality: </B> Netherlands, Drenthe, Echten, Echtener Veld, coniferen<br>
<B>Date: </B>26 June 1999<br>
<B>Collector: </B>P.J. van Helsdingen<br>
<B>Specimen Code: </B>RMNH.ARA.14410<br>
<B>Collection: </B>RMNH<br>
1 male <br>
]]>
<A HREF="http://www.boldsystems.org/index.php/MAS_DataRetrieval_OpenSequence?selectedrecordid=2702809">Link to BOLD database</A>
</description>
<Style><IconStyle><Icon><href>http://maps.google.com/mapfiles/kml/pal4/icon7.png</href></Icon></IconStyle></Style>
<Point>
<coordinates>
6.37879, 52.71725
</coordinates>
</Point>
</Placemark>

<Placemark>
<name>Ozyptila praticola (C.L. Koch, 1837)</name>
<description>
<![CDATA[
<tr>
<B>Locality: </B> Netherlands, Zuid-Holland, Oegstgeest<br>
<B>Date: </B>15 May 2003<br>
<B>Collector: </B>P.J. van Helsdingen<br>
<B>Specimen Code: </B>RMNH.ARA.14411<br>
<B>Collection: </B>RMNH<br>
1 male <br>
]]>
<A HREF="http://www.boldsystems.org/index.php/MAS_DataRetrieval_OpenSequence?selectedrecordid=2702811">Link to BOLD database</A>
</description>
<Style><IconStyle><Icon><href>http://maps.google.com/mapfiles/kml/pal4/icon7.png</href></Icon></IconStyle></Style>
<Point>
<coordinates>
4.46611, 52.17854
</coordinates>
</Point>
</Placemark>

<Placemark>
<name>Ozyptila praticola (C.L. Koch, 1837)</name>
<description>
<![CDATA[
<B>Locality: </B> Netherlands, Drenthe, Echten, Echtener Veld, geklopt uit coniferen<br>
<B>Date: </B>18 September 2005<br>
<B>Collector: </B>P.J. van Helsdingen<br>
<B>Specimen Code: </B>RMNH.ARA.14412<br>
<B>Collection: </B>RMNH<br>
<br>
]]>
</description>
<Style><IconStyle><Icon><href>http://maps.google.com/mapfiles/kml/pal4/icon7.png</href></Icon></IconStyle></Style>
<Point>
<coordinates>
6.37879, 52.71725
</coordinates>
</Point>
</Placemark>

<Placemark>
<name>Ozyptila praticola (C.L. Koch, 1837)</name>
<description>
<![CDATA[
<tr>
<B>Locality: </B> Netherlands, Noord-Holland, Kortenhoef, Kortenhoefse Plassen, moerasbos<br>
<B>Date: </B>05 June 1982<br>
<B>Collector: </B>P.J. van Helsdingen<br>
<B>Specimen Code: </B>RMNH.ARA.16662<br>
<B>Collection: </B>RMNH<br>
1 male <br>
]]>
</description>
<Style><IconStyle><Icon><href>http://maps.google.com/mapfiles/kml/pal4/icon7.png</href></Icon></IconStyle></Style>
<Point>
<coordinates>
5.11457, 52.23942
</coordinates>
</Point>
</Placemark>

<Placemark>
<name>Ozyptila praticola (C.L. Koch, 1837)</name>
<description>
<![CDATA[
<tr>
<B>Locality: </B> Netherlands, Zuid-Holland, Wassenaar, Meijendel, uit stengels Asparagus<br>
<B>Date: </B>06 December 1978<br>
<B>Collector: </B>Weeda & de Knegt<br>
<B>Specimen Code: </B>RMNH.ARA.16663<br>
<B>Collection: </B>RMNH<br>
1 female <br>
]]>
</description>
<Style><IconStyle><Icon><href>http://maps.google.com/mapfiles/kml/pal4/icon7.png</href></Icon></IconStyle></Style>
<Point>
<coordinates>
4.33942, 52.12607
</coordinates>
</Point>
</Placemark>

<Placemark>
<name>Ozyptila praticola (C.L. Koch, 1837)</name>
<description>
<![CDATA[
<tr>
<B>Locality: </B> Netherlands, Zuid-Holland, Oegstgeest<br>
<B>Date: </B>30 June 1986<br>
<B>Collector: </B>P.J. van Helsdingen<br>
<B>Specimen Code: </B>RMNH.ARA.16664<br>
<B>Collection: </B>RMNH<br>
1 male <br>
]]>
<A HREF="http://www.boldsystems.org/index.php/MAS_DataRetrieval_OpenSequence?selectedrecordid=3476012">Link to BOLD database</A>
</description>
<Style><IconStyle><Icon><href>http://maps.google.com/mapfiles/kml/pal4/icon7.png</href></Icon></IconStyle></Style>
<Point>
<coordinates>
4.46611, 52.17854
</coordinates>
</Point>
</Placemark>

</Folder><Folder>
<name>Ozyptila trux (Blackwall, 1846)</name>
<Placemark>
<name>Ozyptila trux (Blackwall, 1846)</name>
<description>
<![CDATA[
<tr>
<B>Locality: </B> Netherlands, Limburg, Schinveld, Breukberg<br>
<B>Date: </B>14 May 2011<br>
<B>Elevation: </B>50 m<br>
<B>Collector: </B>Peter van Helsdingen, Jeremy Miller, Steven Ijland<br>
<B>Specimen Code: </B>RMNH.ARA.12514<br>
<B>Collection: </B>RMNH<br>
1 female <br>
]]>
<A HREF="http://www.boldsystems.org/index.php/MAS_DataRetrieval_OpenSequence?selectedrecordid=2397885">Link to BOLD database</A>
</description>
<Style><IconStyle><Icon><href>http://maps.google.com/mapfiles/kml/pal4/icon7.png</href></Icon></IconStyle></Style>
<Point>
<coordinates>
5.98148, 50.96137
</coordinates>
</Point>
</Placemark>

<Placemark>
<name>Ozyptila trux (Blackwall, 1846)</name>
<description>
<![CDATA[
<tr>
<B>Locality: </B> Netherlands, Overijssel, Oldenzaal, Haagse Bos, Veendijk, Grasland<br>
<B>Date: </B>18 May 2012<br>
<B>Collector: </B>Steven IJland<br>
<B>Specimen Code: </B>RMNH.ARA.14305<br>
<B>Collection: </B>RMNH<br>
1 female <br>
]]>
<A HREF="http://www.boldsystems.org/index.php/MAS_DataRetrieval_OpenSequence?selectedrecordid=2762422">Link to BOLD database</A>
</description>
<Style><IconStyle><Icon><href>http://maps.google.com/mapfiles/kml/pal4/icon7.png</href></Icon></IconStyle></Style>
<Point>
<coordinates>
6.94709, 52.27254
</coordinates>
</Point>
</Placemark>

</Folder><Folder>
<name>Xysticus cristatus (Clerck, 1757)</name>
<Placemark>
<name>Xysticus cristatus (Clerck, 1757)</name>
<description>
<![CDATA[
<tr>
<B>Locality: </B> Netherlands, Limburg, Brunssum, Brunssummer Heide, natte heide<br>
<B>Date: </B>14 May 2011<br>
<B>Elevation: </B>60 m<br>
<B>Collector: </B>Peter van Helsdingen, Jeremy Miller, Steven Ijland<br>
<B>Specimen Code: </B>RMNH.ARA.12546<br>
<B>Collection: </B>RMNH<br>
1 male <br>
]]>
<A HREF="http://www.boldsystems.org/index.php/MAS_DataRetrieval_OpenSequence?selectedrecordid=2397936">Link to BOLD database</A>
</description>
<Style><IconStyle><Icon><href>http://maps.google.com/mapfiles/kml/pal4/icon7.png</href></Icon></IconStyle></Style>
<Point>
<coordinates>
5.99828, 50.92675
</coordinates>
</Point>
</Placemark>

<Placemark>
<name>Xysticus cristatus (Clerck, 1757)</name>
<description>
<![CDATA[
<tr>
<B>Locality: </B> Netherlands, Limburg, Brunssum, Brunssummer Heide, natte heide<br>
<B>Date: </B>14 May 2011<br>
<B>Elevation: </B>60 m<br>
<B>Collector: </B>Peter van Helsdingen, Jeremy Miller, Steven Ijland<br>
<B>Specimen Code: </B>RMNH.ARA.12629<br>
<B>Collection: </B>RMNH<br>
1 female <br>
]]>
<A HREF="http://www.boldsystems.org/index.php/MAS_DataRetrieval_OpenSequence?selectedrecordid=2702814">Link to BOLD database</A>
</description>
<Style><IconStyle><Icon><href>http://maps.google.com/mapfiles/kml/pal4/icon7.png</href></Icon></IconStyle></Style>
<Point>
<coordinates>
5.99828, 50.92675
</coordinates>
</Point>
</Placemark>

<Placemark>
<name>Xysticus cristatus (Clerck, 1757)</name>
<description>
<![CDATA[
<tr>
<B>Locality: </B> Netherlands, Overijssel, Hezingen, Springendal, Droge hei, bosrand langs hei<br>
<B>Date: </B>17 May 2012<br>
<B>Collector: </B>Steven IJland<br>
<B>Specimen Code: </B>RMNH.ARA.14333<br>
<B>Collection: </B>RMNH<br>
1 male <br>
]]>
<A HREF="http://www.boldsystems.org/index.php/MAS_DataRetrieval_OpenSequence?selectedrecordid=2762402">Link to BOLD database</A>
</description>
<Style><IconStyle><Icon><href>http://maps.google.com/mapfiles/kml/pal4/icon7.png</href></Icon></IconStyle></Style>
<Point>
<coordinates>
6.88261, 52.43931
</coordinates>
</Point>
</Placemark>

</Folder><Folder>
<name>Xysticus lanio C.L. Koch, 1835</name>
<Placemark>
<name>Xysticus lanio C.L. Koch, 1835</name>
<description>
<![CDATA[
<tr>
<B>Locality: </B> Netherlands, Limburg, Eperheide, Onderste Bos, loofbos, strooisel<br>
<B>Date: </B>15 May 2011<br>
<B>Elevation: </B>50 m<br>
<B>Collector: </B>Peter van Helsdingen, Jeremy Miller, Steven Ijland<br>
<B>Specimen Code: </B>RMNH.ARA.12547<br>
<B>Collection: </B>RMNH<br>
1 male <br>
]]>
<A HREF="http://www.boldsystems.org/index.php/MAS_DataRetrieval_OpenSequence?selectedrecordid=2397917">Link to BOLD database</A>
</description>
<Style><IconStyle><Icon><href>http://maps.google.com/mapfiles/kml/pal4/icon7.png</href></Icon></IconStyle></Style>
<Point>
<coordinates>
5.89222, 50.76420
</coordinates>
</Point>
</Placemark>

<Placemark>
<name>Xysticus lanio C.L. Koch, 1835</name>
<description>
<![CDATA[
<tr>
<B>Locality: </B> Netherlands, Overijssel, Oldenzaal, t Holthuis, Gemengd bos<br>
<B>Date: </B>19 May 2012<br>
<B>Collector: </B>Steven IJland<br>
<B>Specimen Code: </B>RMNH.ARA.14130<br>
<B>Collection: </B>RMNH<br>
1 male <br>
]]>
<A HREF="http://www.boldsystems.org/index.php/MAS_DataRetrieval_OpenSequence?selectedrecordid=2762391">Link to BOLD database</A>
</description>
<Style><IconStyle><Icon><href>http://maps.google.com/mapfiles/kml/pal4/icon7.png</href></Icon></IconStyle></Style>
<Point>
<coordinates>
6.89781, 52.28399
</coordinates>
</Point>
</Placemark>

</Folder></Folder><Folder>
<name>Zoridae</name>
<Folder>
<name>Zora spinimana (Sundevall, 1833)</name>
<Placemark>
<name>Zora spinimana (Sundevall, 1833)</name>
<description>
<![CDATA[
<tr>
<B>Locality: </B> Netherlands, Limburg, Brunssum, Brunssummer Heide, natte heide<br>
<B>Date: </B>14 May 2011<br>
<B>Elevation: </B>60 m<br>
<B>Collector: </B>Peter van Helsdingen, Jeremy Miller, Steven Ijland<br>
<B>Specimen Code: </B>RMNH.ARA.12550<br>
<B>Collection: </B>RMNH<br>
1 male <br>
]]>
<A HREF="http://www.boldsystems.org/index.php/MAS_DataRetrieval_OpenSequence?selectedrecordid=2397920">Link to BOLD database</A>
</description>
<Style><IconStyle><Icon><href>http://maps.google.com/mapfiles/kml/pal4/icon7.png</href></Icon></IconStyle></Style>
<Point>
<coordinates>
5.99828, 50.92675
</coordinates>
</Point>
</Placemark>

<Placemark>
<name>Zora spinimana (Sundevall, 1833)</name>
<description>
<![CDATA[
<tr>
<B>Locality: </B> Netherlands, Gelderland, Doorwerth, Doorwerthse Heide, Laag-Wolfheze<br>
<B>Date: </B>10 September 2011<br>
<B>Collector: </B>Steven IJland<br>
<B>Specimen Code: </B>RMNH.ARA.12619<br>
<B>Collection: </B>RMNH<br>
1 male <br>
]]>
<A HREF="http://www.boldsystems.org/index.php/MAS_DataRetrieval_OpenSequence?selectedrecordid=2702840">Link to BOLD database</A>
</description>
<Style><IconStyle><Icon><href>http://maps.google.com/mapfiles/kml/pal4/icon7.png</href></Icon></IconStyle></Style>
<Point>
<coordinates>
5.79235, 51.99093
</coordinates>
</Point>
</Placemark>

<Placemark>
<name>Zora spinimana (Sundevall, 1833)</name>
<description>
<![CDATA[
<tr>
<B>Locality: </B> Netherlands, Overijssel, Oldenzaal, t Holthuis, Gemengd bos<br>
<B>Date: </B>19 May 2012<br>
<B>Collector: </B>Steven IJland<br>
<B>Specimen Code: </B>RMNH.ARA.14132<br>
<B>Collection: </B>RMNH<br>
1 female <br>
]]>
<A HREF="http://www.boldsystems.org/index.php/MAS_DataRetrieval_OpenSequence?selectedrecordid=2762382">Link to BOLD database</A>
</description>
<Style><IconStyle><Icon><href>http://maps.google.com/mapfiles/kml/pal4/icon7.png</href></Icon></IconStyle></Style>
<Point>
<coordinates>
6.89781, 52.28399
</coordinates>
</Point>
</Placemark>

<Placemark>
<name>Zora spinimana (Sundevall, 1833)</name>
<description>
<![CDATA[
<tr>
<B>Locality: </B> Netherlands, Overijssel, Wanneperveen, De Wieden, grasland, Kerkgracht<br>
<B>Date: </B>17 June 2004<br>
<B>Collector: </B>P.J. van Helsdingen<br>
<B>Specimen Code: </B>RMNH.ARA.14358<br>
<B>Collection: </B>RMNH<br>
1 female <br>
]]>
<A HREF="http://www.boldsystems.org/index.php/MAS_DataRetrieval_OpenSequence?selectedrecordid=2702838">Link to BOLD database</A>
</description>
<Style><IconStyle><Icon><href>http://maps.google.com/mapfiles/kml/pal4/icon7.png</href></Icon></IconStyle></Style>
<Point>
<coordinates>
6.11182, 52.68323
</coordinates>
</Point>
</Placemark>

<Placemark>
<name>Zora spinimana (Sundevall, 1833)</name>
<description>
<![CDATA[
<B>Locality: </B> Netherlands, Noord-Holland, Kortenhoef, Kortenhoefse Plassen, oevervegetatie, schaduw<br>
<B>Date: </B>06 June 1995<br>
<B>Collector: </B>P.J. van Helsdingen<br>
<B>Specimen Code: </B>RMNH.ARA.14359<br>
<B>Collection: </B>RMNH<br>
<br>
]]>
<A HREF="http://www.boldsystems.org/index.php/MAS_DataRetrieval_OpenSequence?selectedrecordid=3476013">Link to BOLD database</A>
</description>
<Style><IconStyle><Icon><href>http://maps.google.com/mapfiles/kml/pal4/icon7.png</href></Icon></IconStyle></Style>
<Point>
<coordinates>
5.09454, 52.21773
</coordinates>
</Point>
</Placemark>

<Placemark>
<name>Zora spinimana (Sundevall, 1833)</name>
<description>
<![CDATA[
<B>Locality: </B> Netherlands, Friesland, Veenhuizen, Fochteloerveen, Molinia-Calluna nat<br>
<B>Date: </B>15 July 1997<br>
<B>Collector: </B>P.J. van Helsdingen<br>
<B>Specimen Code: </B>RMNH.ARA.14360<br>
<B>Collection: </B>RMNH<br>
<br>
]]>
</description>
<Style><IconStyle><Icon><href>http://maps.google.com/mapfiles/kml/pal4/icon7.png</href></Icon></IconStyle></Style>
<Point>
<coordinates>
6.38513, 52.99580
</coordinates>
</Point>
</Placemark>

<Placemark>
<name>Zora spinimana (Sundevall, 1833)</name>
<description>
<![CDATA[
<tr>
<B>Locality: </B> Netherlands, Flevoland, Kuinre, Kuinderbos, oevervegetatie<br>
<B>Date: </B>6 June 2009<br>
<B>Collector: </B>P.J. van Helsdingen<br>
<B>Specimen Code: </B>RMNH.ARA.14361<br>
<B>Collection: </B>RMNH<br>
1 female <br>
]]>
<A HREF="http://www.boldsystems.org/index.php/MAS_DataRetrieval_OpenSequence?selectedrecordid=2702839">Link to BOLD database</A>
</description>
<Style><IconStyle><Icon><href>http://maps.google.com/mapfiles/kml/pal4/icon7.png</href></Icon></IconStyle></Style>
<Point>
<coordinates>
5.78740, 52.78362
</coordinates>
</Point>
</Placemark>

<Placemark>
<name>Zora spinimana (Sundevall, 1833)</name>
<description>
<![CDATA[
<tr>
<B>Locality: </B> Netherlands, Drenthe, Emmen, Oosterbos, natte dopheide<br>
<B>Date: </B>18 October 1991<br>
<B>Collector: </B>G.L. Spoek<br>
<B>Specimen Code: </B>RMNH.ARA.16673<br>
<B>Collection: </B>RMNH<br>
1 female <br>
]]>
</description>
<Style><IconStyle><Icon><href>http://maps.google.com/mapfiles/kml/pal4/icon7.png</href></Icon></IconStyle></Style>
<Point>
<coordinates>
6.96807, 52.77035
</coordinates>
</Point>
</Placemark>

<Placemark>
<name>Zora spinimana (Sundevall, 1833)</name>
<description>
<![CDATA[
<tr>
<B>Locality: </B> Netherlands, Limburg, Mariapeel, natte dopheide<br>
<B>Date: </B>13/14 May 1975<br>
<B>Collector: </B>P.J. van Helsdingen<br>
<B>Specimen Code: </B>RMNH.ARA.16674<br>
<B>Collection: </B>RMNH<br>
1 female <br>
]]>
</description>
<Style><IconStyle><Icon><href>http://maps.google.com/mapfiles/kml/pal4/icon7.png</href></Icon></IconStyle></Style>
<Point>
<coordinates>
5.91460, 51.41547
</coordinates>
</Point>
</Placemark>

<Placemark>
<name>Zora spinimana (Sundevall, 1833)</name>
<description>
<![CDATA[
<tr>
<B>Locality: </B> Netherlands, Gelderland, Groesbeek, De Bruuk, bij Bredeweg Z v Groesbeek, natte dopheide<br>
<B>Date: </B>18 May 1981<br>
<B>Collector: </B>P.J. van Helsdingen<br>
<B>Specimen Code: </B>RMNH.ARA.16675<br>
<B>Collection: </B>RMNH<br>
1 female <br>
]]>
</description>
<Style><IconStyle><Icon><href>http://maps.google.com/mapfiles/kml/pal4/icon7.png</href></Icon></IconStyle></Style>
<Point>
<coordinates>
5.93412, 51.76558
</coordinates>
</Point>
</Placemark>

<Placemark>
<name>Zora spinimana (Sundevall, 1833)</name>
<description>
<![CDATA[
<tr>
<B>Locality: </B> Netherlands, Gelderland, Apeldoorn, Orderbos<br>
<B>Date: </B>29 July 1960<br>
<B>Collector: </B>P.J. van Helsdingen<br>
<B>Specimen Code: </B>RMNH.ARA.16676<br>
<B>Collection: </B>RMNH<br>
1 female <br>
]]>
</description>
<Style><IconStyle><Icon><href>http://maps.google.com/mapfiles/kml/pal4/icon7.png</href></Icon></IconStyle></Style>
<Point>
<coordinates>
5.95777, 52.20772
</coordinates>
</Point>
</Placemark>

</Folder>
</Folder>
</Folder>
</kml>
