# Supplementary material for: Which specimens from a museum collection will yield DNA barcodes? A time series study of spiders in alcohol
Source: Zookeys. 2013 Dec 30;(365):245–61. doi: 10.3897/zookeys.365.5787 (PMC3890681; doi:10.3897/zookeys.365.5787)
Supplement: Supplementary file 1 — Electronic supplementary documents. (doi: 10.3897/zookeys.365.5787.app) File format: WinZip Archive. (zip). [file ZooKeys-365-245-s001.zip › Milleretal2013DutchSpiderBarcodeDestructiveExtractions.nex]

#NEXUS
[written Fri Aug 23 17:12:54 CEST 2013 by Mesquite  version 2.75 (build 566) at LT003400/10.81.0.33]

BEGIN TAXA;
	TITLE Taxa;
	DIMENSIONS NTAX=31;
	TAXLABELS
		'Phrurolithus_festivus|RMNH.ARA.14313|2012|dest' 'Philodromus_cespitum|RMNH.ARA.14311|2012|dest' 'Tibellus_oblongus|RMNH.ARA.12543|2011|dest' 'Clubiona_phragmitis|RMNH.ARA.14122|2012|dest' 'Clubiona_stagnatilis|RMNH.ARA.12583|2011|dest' 'Clubiona_terrestris|RMNH.ARA.12613|2011|dest' 'Amaurobius_ferox|RMNH.ARA.14381|2009|dest' 'Ozyptila_praticola|RMNH.ARA.14304|2012|dest' 'Dolomedes_plantarius|RMNH.ARA.16254|2012|dest' 'Pirata_piraticus|RMNH.ARA.12610|2011|dest' 'Salticus_scenicus|RMNH.ARA.14353|2005|dest' 'Marpissa_muscosa|RMNH.ARA.14288|2012|dest' 'Evarcha_falcata|RMNH.ARA.14277|2012|dest' 'Zora_spinimana|RMNH.ARA.12550|2011|dest' 'Agelena_labyrinthica|RMNH.ARA.14378|2005|dest' 'Tegenaria_atrica|RMNH.ARA.13645|2006|dest' 'Neriene_clathrata|RMNH.ARA.14298|2012|dest' 'Microlinyphia_impigra|RMNH.ARA.14117|2008|dest' 'Linyphia_triangularis|RMNH.ARA.12590|2011|dest' 'Microlinyphia_pusilla|RMNH.ARA.14302|2012|dest' 'Hypomma_bituberculatum|RMNH.ARA.16255|2012|dest' 'Pocadicnemis_pumila|RMNH.ARA.14320|2012|dest' 'Gonatium_rubens|RMNH.ARA.12612|2011|dest' 'Tenuiphantes_tenuis|RMNH.ARA.14326|2012|dest' 'Bathyphantes_gracilis|RMNH.ARA.14260|2012|dest' 'Bathyphantes_approximatus|RMNH.ARA.14116|2012|dest' 'Enoplognatha_ovata|RMNH.ARA.14115|2012|dest' 'Anelosimus_vittatus|RMNH.ARA.14256|2012|dest' 'Neottiura_bimaculata|RMNH.ARA.14297|2012|dest' 'Larinioides_cornutus|RMNH.ARA.12588|2011|dest' 'Araneus_quadratus|RMNH.ARA.12586|2011|dest' 
	;

END;


BEGIN CHARACTERS;
	TITLE  Character_Matrix;
	DIMENSIONS  NCHAR=2;
	FORMAT DATATYPE = CONTINUOUS GAP = - MISSING = ?;
CHARSTATELABELS 
		1 years,
		2 size ; 
	MATRIX
	'Phrurolithus_festivus|RMNH.ARA.14313|2012|dest'     2.0 2.75
	'Philodromus_cespitum|RMNH.ARA.14311|2012|dest'      18.0 4.75
	'Tibellus_oblongus|RMNH.ARA.12543|2011|dest'         35.0 8.25
	'Clubiona_phragmitis|RMNH.ARA.14122|2012|dest'       23.0 8.25
	'Clubiona_stagnatilis|RMNH.ARA.12583|2011|dest'      12.0 6.5
	'Clubiona_terrestris|RMNH.ARA.12613|2011|dest'       35.0 6.0
	'Amaurobius_ferox|RMNH.ARA.14381|2009|dest'          39.0 11.0
	'Ozyptila_praticola|RMNH.ARA.14304|2012|dest'        27.0 3.125
	'Dolomedes_plantarius|RMNH.ARA.16254|2012|dest'      22.0 14.75
	'Pirata_piraticus|RMNH.ARA.12610|2011|dest'          2.0 6.0
	'Salticus_scenicus|RMNH.ARA.14353|2005|dest'         8.0 5.75
	'Marpissa_muscosa|RMNH.ARA.14288|2012|dest'          18.0 8.0
	'Evarcha_falcata|RMNH.ARA.14277|2012|dest'           18.0 6.0
	'Zora_spinimana|RMNH.ARA.12550|2011|dest'            9.0 5.25
	'Agelena_labyrinthica|RMNH.ARA.14378|2005|dest'      53.0 9.25
	'Tegenaria_atrica|RMNH.ARA.13645|2006|dest'          57.0 12.75
	'Neriene_clathrata|RMNH.ARA.14298|2012|dest'         18.0 4.225
	'Microlinyphia_impigra|RMNH.ARA.14117|2008|dest'     5.0 4.125
	'Linyphia_triangularis|RMNH.ARA.12590|2011|dest'     18.0 5.3
	'Microlinyphia_pusilla|RMNH.ARA.14302|2012|dest'     5.0 3.75
	'Hypomma_bituberculatum|RMNH.ARA.16255|2012|dest'    3.0 2.5625
	'Pocadicnemis_pumila|RMNH.ARA.14320|2012|dest'       2.0 1.875
	'Gonatium_rubens|RMNH.ARA.12612|2011|dest'           2.0 2.725
	'Tenuiphantes_tenuis|RMNH.ARA.14326|2012|dest'       2.0 2.475
	'Bathyphantes_gracilis|RMNH.ARA.14260|2012|dest'     4.0 1.975
	'Bathyphantes_approximatus|RMNH.ARA.14116|2012|dest' 1.0 2.625
	'Enoplognatha_ovata|RMNH.ARA.14115|2012|dest'        1.0 4.75
	'Anelosimus_vittatus|RMNH.ARA.14256|2012|dest'       8.0 3.125
	'Neottiura_bimaculata|RMNH.ARA.14297|2012|dest'      6.0 2.8125
	'Larinioides_cornutus|RMNH.ARA.12588|2011|dest'      15.0 7.0
	'Araneus_quadratus|RMNH.ARA.12586|2011|dest'         54.0 9.5

;

END;
BEGIN TREES;
	Title 'Trees from "TimeSeriesF8402DambeFigtre.nex"';
	LINK Taxa = Taxa;
	TRANSLATE
		1 'Phrurolithus_festivus|RMNH.ARA.14313|2012|dest',
		2 'Philodromus_cespitum|RMNH.ARA.14311|2012|dest',
		3 'Tibellus_oblongus|RMNH.ARA.12543|2011|dest',
		4 'Clubiona_phragmitis|RMNH.ARA.14122|2012|dest',
		5 'Clubiona_stagnatilis|RMNH.ARA.12583|2011|dest',
		6 'Clubiona_terrestris|RMNH.ARA.12613|2011|dest',
		7 'Amaurobius_ferox|RMNH.ARA.14381|2009|dest',
		8 'Ozyptila_praticola|RMNH.ARA.14304|2012|dest',
		9 'Dolomedes_plantarius|RMNH.ARA.16254|2012|dest',
		10 'Pirata_piraticus|RMNH.ARA.12610|2011|dest',
		11 'Salticus_scenicus|RMNH.ARA.14353|2005|dest',
		12 'Marpissa_muscosa|RMNH.ARA.14288|2012|dest',
		13 'Evarcha_falcata|RMNH.ARA.14277|2012|dest',
		14 'Zora_spinimana|RMNH.ARA.12550|2011|dest',
		15 'Agelena_labyrinthica|RMNH.ARA.14378|2005|dest',
		16 'Tegenaria_atrica|RMNH.ARA.13645|2006|dest',
		17 'Neriene_clathrata|RMNH.ARA.14298|2012|dest',
		18 'Microlinyphia_impigra|RMNH.ARA.14117|2008|dest',
		19 'Linyphia_triangularis|RMNH.ARA.12590|2011|dest',
		20 'Microlinyphia_pusilla|RMNH.ARA.14302|2012|dest',
		21 'Hypomma_bituberculatum|RMNH.ARA.16255|2012|dest',
		22 'Pocadicnemis_pumila|RMNH.ARA.14320|2012|dest',
		23 'Gonatium_rubens|RMNH.ARA.12612|2011|dest',
		24 'Tenuiphantes_tenuis|RMNH.ARA.14326|2012|dest',
		25 'Bathyphantes_gracilis|RMNH.ARA.14260|2012|dest',
		26 'Bathyphantes_approximatus|RMNH.ARA.14116|2012|dest',
		27 'Enoplognatha_ovata|RMNH.ARA.14115|2012|dest',
		28 'Anelosimus_vittatus|RMNH.ARA.14256|2012|dest',
		29 'Neottiura_bimaculata|RMNH.ARA.14297|2012|dest',
		30 'Larinioides_cornutus|RMNH.ARA.12588|2011|dest',
		31 'Araneus_quadratus|RMNH.ARA.12586|2011|dest';
	TREE tree_1 = ((((28:0.15032,29:0.11382000000000003):0.024909999999999988,(30:0.10949000000000003,31:0.11065000000000003):0.03467999999999999):0.0048699999999999855,(27:0.10359000000000002,((25:0.06248999999999999,26:0.08747000000000002):0.032670000000000005,((20:0.11483000000000002,(17:0.10091,(18:0.10472000000000001,19:0.11703):0.004409999999999997):0.0035300000000000054):0.0038499999999999923,(24:0.11962999999999999,(23:0.08567,(21:0.09013999999999998,22:0.07648999999999999):0.01972):0.025419999999999998):0.021939999999999987):0.00717000000000001):0.01088):0.0045399999999999885):0.012590000000000018,((1:0.15304,(2:0.12701,3:0.13082):0.01468999999999998):0.0062600000000000156,((15:0.09842,16:0.113):0.013919999999999988,((14:0.10565,(13:0.10635,(11:0.10474999999999998,12:0.12903):0.008830000000000005):0.016399999999999998):0.00542999999999999,((8:0.12315000000000001,(9:0.08876999999999999,10:0.09475999999999998):0.01125000000000001):0.018210000000000004,(7:0.09994,(6:0.05856,(4:0.04802000000000001,5:0.03767000000000001):0.008440000000000003):0.0723):0.002950000000000008):0.013919999999999988):9.400000000000241E-4):0.005090000000000011):0.006295);

END;


BEGIN ASSUMPTIONS;
	TYPESET * UNTITLED   =  Squared:  1 -  2;

END;

BEGIN MESQUITECHARMODELS;
	ProbModelSet * UNTITLED   =  Brownian_default:  1 -  2;
END;

Begin MESQUITE;
		MESQUITESCRIPTVERSION 2;
		TITLE AUTO;
		tell ProjectCoordinator;
		timeSaved 1377270774392;
		getEmployee #mesquite.minimal.ManageTaxa.ManageTaxa;
		tell It;
			setID 0 6154888181060343384;
		endTell;
		getEmployee #mesquite.charMatrices.ManageCharacters.ManageCharacters;
		tell It;
			setID 0 5133816391545544622;
			mqVersion 275;
			checksumv 0 3 3514756415 null  numChars 2   numItems 1   min 1.0   max 57.0   sumSquares 18346.509687499998   NumFiles 1 NumMatrices 1;
			mqVersion;
		endTell;
		getWindow;
		tell It;
			suppress;
			setResourcesState false false 166;
			setPopoutState 400;
			setExplanationSize 0;
			setAnnotationSize 0;
			setFontIncAnnot 0;
			setFontIncExp 0;
			setSize 1440 796;
			setLocation -4 0;
			setFont SanSerif;
			setFontSize 10;
			getToolPalette;
			tell It;
			endTell;
			desuppress;
		endTell;
		getEmployee  #mesquite.minimal.ManageTaxa.ManageTaxa;
		tell It;
			showTaxa #6154888181060343384 #mesquite.lists.TaxonList.TaxonList;
			tell It;
				setTaxa #6154888181060343384;
				getWindow;
				tell It;
					newAssistant  #mesquite.lists.DefaultTaxaOrder.DefaultTaxaOrder;
					newAssistant  #mesquite.lists.TaxonListCurrPartition.TaxonListCurrPartition;
					setExplanationSize 30;
					setAnnotationSize 20;
					setFontIncAnnot 0;
					setFontIncExp 0;
					setSize 1274 729;
					setLocation -4 0;
					setFont SanSerif;
					setFontSize 10;
					getToolPalette;
					tell It;
					endTell;
				endTell;
				showWindow;
				getEmployee #mesquite.lists.ColorTaxon.ColorTaxon;
				tell It;
					setColor Red;
					removeColor off;
				endTell;
				getEmployee #mesquite.lists.TaxonListAnnotPanel.TaxonListAnnotPanel;
				tell It;
					togglePanel off;
				endTell;
			endTell;
		endTell;
		getEmployee  #mesquite.trees.BasicTreeWindowCoord.BasicTreeWindowCoord;
		tell It;
			makeTreeWindow #6154888181060343384  #mesquite.trees.BasicTreeWindowMaker.BasicTreeWindowMaker;
			tell It;
				suppressEPCResponse;
				setTreeSource  #mesquite.trees.StoredTrees.StoredTrees;
				tell It;
					setTreeBlock 1;
					toggleUseWeights off;
				endTell;
				setAssignedID 931.1370224252093.4532479798436257633;
				getTreeWindow;
				tell It;
					setExplanationSize 30;
					setAnnotationSize 20;
					setFontIncAnnot 0;
					setFontIncExp 0;
					setSize 1274 729;
					setLocation -4 0;
					setFont SanSerif;
					setFontSize 10;
					getToolPalette;
					tell It;
					endTell;
					getTreeDrawCoordinator #mesquite.trees.BasicTreeDrawCoordinator.BasicTreeDrawCoordinator;
				tell It;
					suppress;
					setTreeDrawer  #mesquite.trees.SquareTree.SquareTree;
					tell It;
						setNodeLocs #mesquite.trees.NodeLocsStandard.NodeLocsStandard;
						tell It;
							branchLengthsToggle on;
							toggleScale on;
							toggleBroadScale off;
							toggleCenter on;
							toggleEven on;
						endTell;
						setEdgeWidth 6;
						orientUp;
						setCornerMode Right_Angle  50;
					endTell;
					setBackground White;
					setBranchColor Black;
					showNodeNumbers off;
					showBranchColors on;
					labelBranchLengths off;
					centerBrLenLabels on;
					showBrLensUnspecified on;
					showBrLenLabelsOnTerminals on;
					setBrLenLabelColor 0 0 255;
					setNumBrLenDecimals 6;
					desuppress;
					getEmployee #mesquite.trees.BasicDrawTaxonNames.BasicDrawTaxonNames;
					tell It;
						setColor Black;
						toggleColorPartition on;
						toggleShadePartition off;
						toggleShowFootnotes on;
						toggleNodeLabels on;
						toggleCenterNodeNames off;
						toggleShowNames on;
						namesAngle ?;
					endTell;
				endTell;
					setTreeNumber 1;
					setDrawingSizeMode 0;
					toggleLegendFloat on;
					scale 0;
					toggleTextOnTree off;
					showWindow;
					newWindowAssistant  #mesquite.pdap.PDAPDiagnosticChart.PDAPDiagnosticChart;
				tell It;
					quiet;
					getCharacterSource  #mesquite.charMatrices.CharSrcCoordObed.CharSrcCoordObed;
					tell It;
						setCharacterSource #mesquite.charMatrices.StoredCharacters.StoredCharacters;
						tell It;
							setDataSet #5133816391545544622;
						endTell;
					endTell;
					toggleShowLegend on;
					toggleTreeLabels off;
					toggleDFQueryDone off;
					toggleVhQueryDone off;
					toggleIgnoreRootTritomies off;
					setDFReduction 0;
					setWidth1 0.95;
					setWidth2 0.9;
					setScreen 9;
					setX 1;
					setY 2;
					getWindow;
					tell It;
						setExplanationSize 30;
						setAnnotationSize 20;
						setFontIncAnnot 0;
						setFontIncExp 0;
						setSize 1274 729;
						setLocation -4 0;
						setFont SanSerif;
						setFontSize 10;
						getToolPalette;
						tell It;
						endTell;
						getLegend;
						tell It;
							setBounds 0 0 142 69;
							setOffsetX 0;
							setOffsetY 0;
						endTell;
					endTell;
					toggleSpotNames on;
					showWindow;
					resume;
					getEmployee #mesquite.charts.Scattergram.Scattergram;
					tell It;
						markerSize 10;
						toggleJoin off;
						toggleShowDots on;
						movingWindowSize 1;
						sumByBlocks off;
							newAssistant  #mesquite.pdap.ScatterOriDiagnostics.ScatterOriDiagnostics;
						tell It;
							toggleShowLines on;
							getEmployee #mesquite.pdap.FICReport.FICReport;
							tell It;
								getEmployee #mesquite.pdap.FelsContrWithChar.FelsContrWithChar;
								tell It;
									setItem 0;
								endTell;
							endTell;
						endTell;
					endTell;
					getEmployee #mesquite.pdap.FelsContrWithChar.FelsContrWithChar;
					tell It;
						setItem 0;
					endTell;
					getEmployee #mesquite.pdap.ContrastResiduals.ContrastResiduals;
					tell It;
						getCharacterSource ;
						setCharacterA 1;
						setCharacterB 2;
					endTell;
				endTell;
				endTell;
				desuppressEPCResponse;
				getEmployee #mesquite.trees.ColorBranches.ColorBranches;
				tell It;
					setColor Red;
					removeColor off;
				endTell;
				getEmployee #mesquite.ornamental.BranchNotes.BranchNotes;
				tell It;
					setAlwaysOn off;
				endTell;
				getEmployee #mesquite.ornamental.ColorTreeByPartition.ColorTreeByPartition;
				tell It;
					colorByPartition off;
				endTell;
				getEmployee #mesquite.ornamental.DrawTreeAssocDoubles.DrawTreeAssocDoubles;
				tell It;
					setOn on;
					setDigits 4;
					writeAsPercentage off;
					toggleCentred on;
					toggleHorizontal on;
					toggleWhiteEdges on;
					setFontSize 10;
					setOffset 0  0;
				endTell;
				getEmployee #mesquite.ornamental.DrawTreeAssocStrings.DrawTreeAssocStrings;
				tell It;
					setOn on;
					toggleCentred on;
					toggleHorizontal on;
					setFontSize 10;
					setOffset 0  0;
				endTell;
				getEmployee #mesquite.trees.TreeInfoValues.TreeInfoValues;
				tell It;
					panelOpen false;
				endTell;
			endTell;
		endTell;
		getEmployee  #mesquite.charMatrices.BasicDataWindowCoord.BasicDataWindowCoord;
		tell It;
			showDataWindow #5133816391545544622 #mesquite.charMatrices.BasicDataWindowMaker.BasicDataWindowMaker;
			tell It;
				getWindow;
				tell It;
					getTable;
					tell It;
						rowNamesWidth 274;
					endTell;
					setExplanationSize 30;
					setAnnotationSize 20;
					setFontIncAnnot 0;
					setFontIncExp 0;
					setSize 1274 729;
					setLocation -4 0;
					setFont SanSerif;
					setFontSize 10;
					getToolPalette;
					tell It;
						setTool mesquite.charMatrices.BasicDataWindowMaker.BasicDataWindow.ibeam;
					endTell;
					setActive;
					setTool mesquite.charMatrices.BasicDataWindowMaker.BasicDataWindow.ibeam;
					colorCells  #mesquite.charMatrices.NoColor.NoColor;
					colorRowNames  #mesquite.charMatrices.TaxonGroupColor.TaxonGroupColor;
					colorColumnNames  #mesquite.charMatrices.CharGroupColor.CharGroupColor;
					colorText  #mesquite.charMatrices.NoColor.NoColor;
					setBackground White;
					toggleShowNames on;
					toggleShowTaxonNames on;
					toggleTight off;
					toggleThinRows off;
					toggleShowChanges on;
					toggleSeparateLines off;
					toggleShowStates on;
					toggleAutoWCharNames on;
					toggleAutoTaxonNames off;
					toggleShowDefaultCharNames off;
					toggleConstrainCW on;
					toggleBirdsEye off;
					toggleShowPaleGrid off;
					toggleShowPaleCellColors off;
					togglePaleInapplicable on;
					toggleShowBoldCellText off;
					toggleAllowAutosize on;
					toggleColorsPanel off;
					toggleLinkedScrolling on;
					toggleScrollLinkedTables off;
				endTell;
				showWindow;
				getWindow;
				tell It;
					forceAutosize;
				endTell;
				getEmployee #mesquite.charMatrices.ColorByState.ColorByState;
				tell It;
					setStateLimit 9;
					toggleUniformMaximum on;
				endTell;
				getEmployee #mesquite.charMatrices.ColorCells.ColorCells;
				tell It;
					setColor Red;
					removeColor off;
				endTell;
				getEmployee #mesquite.charMatrices.AnnotPanel.AnnotPanel;
				tell It;
					togglePanel off;
				endTell;
				getEmployee #mesquite.charMatrices.CharReferenceStrip.CharReferenceStrip;
				tell It;
					showStrip off;
				endTell;
				getEmployee #mesquite.charMatrices.SelSummaryStrip.SelSummaryStrip;
				tell It;
					showStrip off;
				endTell;
				getEmployee #mesquite.cont.ItemsEditorForInfoPanel.ItemsEditorForInfoPanel;
				tell It;
					panelOpen false;
				endTell;
			endTell;
		endTell;
		endTell;
end;
